# Supplementary material for: Lung cancer incidence decreases with elevation: evidence for oxygen as an inhaled carcinogen
Source: PeerJ. 2015 Jan 13;3:e705. doi: 10.7717/peerj.705 (PMC4304851; doi:10.7717/peerj.705)
Supplement: Dataset S1 — Tab delimited data collected for US counties. Missing values are blank. Source-reported 95% confidence intervals have ‘lower’ and ‘upper’ appended to the corresponding variable name. [file peerj-03-705-s003.txt]

name	state	fips	metro	immigration	native	white	black	male	population	elevation	high_temp	low_temp	diurnal_temp	particulate	precipitation	sunlight	uvb	smoking	smoking_lower	smoking_upper	female_smoking	male_smoking	radon	drinking	meat	diabetes	obesity	education	income	mammogram	all_cancer	all_cancer_male	all_cancer_female	colorectal	colorectal_lower	colorectal_upper	breast	breast_lower	breast_upper	prostate	prostate_lower	prostate_upper	lung	lung_lower	lung_upper	female_lung	male_lung	over_65_lung	under_65_lung
Autauga, AL	AL	01001	1	25.3096777377486	0.9	81.5	17.3	48.5928877286987	43671	0.11012	22.822277	12.956484	9.865793	15.415206	3.703882	16875.166523	1180.577480194	48.6	43.1	54.1	41.05	56.9	0.74	14	74	10.86	29.8	21.7	53.255	69.7	460.6	548.1	407.2	57.1	47.6	67.8	117	99.3	137	119	97.5	143.6	81.5	70.2	94.1	55.8	119.3	398.1	35.7
Baldwin, AL	AL	01003	0	24.9465350138781	1.1	88.1	10.5	49.031798597016	140415	0.04018	23.871007	15.951645	7.919362	13.351930	4.454666	17407.234222	1256.902586679	49.9	45	54.8	43.75	56.6	0.58	18	69	7.96	25.9	26.8	50.147	69.9	444.9	527.7	374.8	40.7	36.9	44.7	120.2	111.1	129.9	155.1	144.7	166.2	67.9	63.1	73	55	82.8	363.7	25.1
Barbour, AL	AL	01005	0	18.4631764446729	0.8	51.7	46.7	51.5531372684069	29038	0.11177	23.592590	13.817778	9.774812	14.235844	3.427140	17085.686616	1221.195295562	41.4	35.4	47.35	31.1	53.65	0.52	10	69	11.44	31.6	13.5	33.219	63.8	427.2	556.4	346.3	43.9	34.2	55.5	129.6	105.9	157.3	208.1	174.9	245.6	72.2	59.7	86.6	49.2	107.6	374.8	28.4
Bibb, AL	AL	01007	1	20.6341036594781	0.6	77.1	22.3	51.5941611447229	20826	0.12482	22.373239	12.531197	9.842042	15.903990	3.905064	16693.215694	1154.316391337	50.45	44.25	56.6	40.8	60.75	0.72	10	74	10.26	29.2	10.0	41.77	57.8	467.8	590.1	381.2	52.2	39.6	67.5	91.4	68.8	119.4	160.7	127.2	200.2	86.3	70.1	105.1	63.8	115.1	364.6	46
Blount, AL	AL	01009	1	21.0747466216216	1.1	96.0	1.3	49.9294449670743	51024	0.23902	20.942266	11.687922	9.254344	15.979867	3.812083	16244.990902	1101.419429164	52.8	46.9	58.7	46	59.8	0.92	6	74	9.14	25.4	12.5	45.549	56.4	356.4	440.2	292.4	42.2	35.3	50.1	86.3	72.7	101.7	102	86.2	119.8	62.5	54.2	71.8	42.3	87.5	340.2	22.3
Bullock, AL	AL	01011	0	23.2572934654185	0.7	25.7	73.5	52.4159125832337	11714	0.13487	23.156529	13.215744	9.940785	14.628155	3.603384	17071.112504	1184.922684847	42.85	36.4	49.3	31.6	57	0.45	5	74	13.36	35.1	12.0	31.602	56.1	503.3	548.7	471.4	82.2	59.8	110.3	148.5	105.1	203.8	167.4	119.7	227.4	58.7	39.5	83.7		90	273.4
Butler, AL	AL	01013	0	10.5452546354141	0.4	58.7	41.0	46.8199448572363	21399	0.11766	23.231119	13.472582	9.758537	14.267888	4.001592	17091.777930	1228.488946175	47.05	41.5	52.65	35.3	61.2	0.61	9	74	11.54	30.3	11.0	30.659	64.3	453.8	557.2	382.8	56.1	43.6	71.4	107.2	83	136.5	142.4	112.4	178.3	76.1	61.4	93.5	42.5	124.3	381.1	32
Calhoun, AL	AL	01015	1	15.703570072161	0.8	79.7	18.8	47.8418515977871	112249	0.22736	21.197183	11.710383	9.4868	15.915693	3.555886	16289.179179	1120.131036252	52.05	46.9	57.2	43.4	61.9	1.3	12	74	11.06	28.7	16.1	38.407	66.5	503.9	628.6	419.4	60	54.1	66.3	112.5	101.4	124.5	143.5	129.8	158.1	97.6	90.2	105.4	71.7	137.3	464.2	44.5
Chambers, AL	AL	01017	0	12.152981140916	0.4	61.3	38.4	47.2487220840281	36583	0.21028	21.915971	12.583310	9.332661	15.747314	3.605512	16799.323819	1161.527768404	49.6	43.95	55.25	38.35	62.8	0.54	10	113	12.42	30.5	10.8	31.467	68.1	456.7	576.5	375.1	42.6	34.4	52.4	105.4	87.1	126.6	174.6	148.6	204.1	80.1	68.6	93.2	58.3	110.1	392.3	35
Cherokee, AL	AL	01019	0	19.6914620090434	0.7	93.6	5.8	49.1662497915624	23988	0.21257	20.695459	11.639996	9.055463	15.957025	3.703907	16202.918868	1071.610936175	52.3	46.6	58.05	41.2	64.1	0.93	15	113	10.5	26.4	10.5	40.69	59.0	423.1	516.1	351.7	35	26.5	45.7	104.8	83.2	130.6	146.6	120.7	176.9	74.8	62.3	89.4	55.2	100.9	436.1	22.5
Chilton, AL	AL	01021	1	17.5261918297734	0.7	87.3	10.8	49.4557118682595	39593	0.17815	22.224167	12.680190	9.543977	15.805893	3.779542	16742.970725	1173.218697197	49.65	44	55.35	39.05	61	0.7	10	74	9.16	27.6	12.2	39.486	58.2	440.1	533.3	370.5	41.4	33.4	50.8	108.2	90.3	128.7	119	98.7	142.3	88.2	76.5	101.3	58	125.8	442.8	37
Choctaw, AL	AL	01023	0	9.81884301973197	0.3	55.5	44.4	47.0355482979525	15922	0.0653	23.459642	12.902685	10.556957	14.668634	4.093952	17200.228555	1190.390339806	48.3	41.7	54.85	37.85	60.5	0.58	6	69	10.98	31.2	10.9	31.076	57.6	418.6	564	310.3	37.9	26.3	53.3	118.5	87.6	157.1	196.2	156.1	244.3	71.6	55.4	91.5	42.8	107.6	363.1	29.4
Clarke, AL	AL	01025	0	10.0422628048544	0.5	56.3	43.3	47.2960849750601	27867	0.08181	23.706163	13.056640	10.649523	14.385840	4.087518	17145.827386	1214.121120118	47.05	41.15	52.9	36.9	59.1	0.53	13	69	11.08	31.5	13.5	27.439	63.6	471.5	590.5	379.5	54.6	43.5	67.7	123.1	99.6	150.5	152.6	125	184.6	69.2	56.8	83.7	32.9	114.4	385.3	23.5
Clay, AL	AL	01027	0	14.2089151049055	0.9	83.4	15.8	48.7722744492774	14254	0.31463	20.958091	11.704359	9.253732	15.844447	3.793317	16569.292293	1120.182905448	52.3	46.25	58.4	43.2	62.25	1.26	6	74	9.88	28	9.5	35.595	58.7	477.5	598.2	391.2	44.8	32.1	61.2	145.4	111.6	186.9	118.8	87.6	158.1	94.5	75.7	117.1	59.6	141.9	482.5	38.4
Cleburne, AL	AL	01029	0	15.4819277108434	0.8	95.5	3.8	49.8265241096084	14123	0.32092	20.655403	11.333413	9.32199	15.883680	3.610440	16328.345472	1120.04755533	50.2	43.8	56.55	40.8	59.95	1.47	10	113	9.16	27.4	8.4	36.077	54.8	426.8	488.6	384.7	63	46.8	83.1	91.8	65.6	125.6	100.9	70.9	139.4	66.4	50.5	86.1	53.2	86.9	321.7	29.5
Coffee, AL	AL	01031	0	24.7568069609425	1.7	78.5	18.9	48.8432878596813	43615	0.10157	23.681773	14.129734	9.552039	13.581838	3.849365	17138.964436	1230.036080729	45.8	40.3	51.35	35.7	56.9	0.82	15	69	9.88	30.4	22.1	42.253	69.4	459	572.3	376.5	40	32.6	48.6	113.7	96.4	133.3	181.7	158.2	207.7	77	66.9	88.3	57.9	104.1	422.2	27.1
Colbert, AL	AL	01033	1	14.4257025001452	0.9	82.3	16.9	47.8521024297978	54984	0.16942	20.761719	11.767408	8.994311	15.622301	3.692745	16227.376538	1082.994873163	50.55	45.6	55.45	41	61.35	2.24	9	74	11.02	27.4	16.4	39.61	68.5	410.5	501	350.3	51.6	44.3	59.9	106.6	91.8	123.2	81.9	68.2	97.6	72.1	63.3	81.7	48.2	103.7	358.9	30.6
Conecuh, AL	AL	01035	0	11.5721182860591	0.6	56.0	43.7	47.3206047270921	14089	0.09441	23.545547	13.964498	9.581049	13.858962	4.233536	17092.575670	1222.15176913	51	44.55	57.4	41.75	61.9	0.58	4	69	11.42	32	9.7	26.944	62.5	478.3	589.9	407.7	64.2	48	84.5	145	110.6	187.4	155.3	117.5	202.2	76.9	59.3	98.6	43	126.1	357	36.4
Coosa, AL	AL	01037	0	20.9296241388332	0.8	64.7	34.4	51.0735944927061	13546	0.22626	21.970273	12.666400	9.303873	15.823590	3.658001	16812.337394	1161.779398521	56.1	50.1	62.1	45.75	67	1.14	4	74	11	30.2	10.6	35.56	61.8	473.9	595.1	385.8	57.1	40.6	78.8	105.7	74.4	147.2	154.5	115.1	204.1	87.6	67.2	112.8	43.4	138	453	34.7
Covington, AL	AL	01039	0	13.7311915986788	0.9	86.8	12.5	47.811644654673	37631	0.09119	23.862147	13.918319	9.943828	13.506728	4.094163	17134.094808	1229.108102244	49.25	43.5	55	37.8	62.2	0.68	10	74	10.32	27.1	13.1	33.852	63.3	446.2	563.9	361.4	49.4	41	59.2	88.9	73.5	106.9	157.3	134.9	182.8	76.8	66.1	88.9	63.9	95.7	384.9	32.3
Crenshaw, AL	AL	01041	0	15.2889027140524	0.8	74.4	25.1	47.3033296743505	13665	0.12067	23.179054	13.389704	9.78935	14.160334	3.897162	17132.728606	1226.833695605	45.7	38.9	52.45	33.5	60.15	0.57		74	10.24	29.3	10.1	35.14	61.6	399.1	487.5	337.1	51.6	37.1	70.3	92.3	65.1	127.5	109.5	78.5	149.3	49.2	35.6	66.5	33	67.9	230.5	22.9
Cullman, AL	AL	01043	0	16.1029553529622	1.0	97.8	1.1	49.3192055031426	77483	0.24183	20.876588	11.477840	9.398748	16.014666	3.876505	16213.726116	1082.990799155	50.65	45.3	56	41.65	60.1	1.08	7	74	9.3	25	13.8	38.567	58.1	431.7	507.2	378.4	43.2	37.5	49.6	107.3	94.6	121.3	101.5	88.5	116	79.2	71.5	87.6	54	109.4	397.6	33.2
Dale, AL	AL	01045	0	29.7288950654049	1.5	76.1	21.0	49.5756070752509	49129	0.10062	23.934823	14.349058	9.585765	13.558008	3.638078	17129.556351	1231.405163195	49.95	44.35	55.55	42.7	57.9	0.75	20	69	11.22	28.8	17.5	43.353	67.4	477.6	616.5	375.5	40.9	33.5	49.6	116.2	98.6	136.1	181.8	157.3	209	90.2	78.9	102.7	59.4	134	457.2	37.1
Dallas, AL	AL	01047	0	9.22740287250634	0.3	35.9	63.6	45.4912110428125	46365	0.05234	23.310064	12.904922	10.405142	15.144007	3.686622	17009.397956	1178.107785446	45.15	39.45	50.9	36.6	56.25	0.6	11	74	12.8	35.1	14.3	26.029	68.7	520.3	640.6	436.6	67	56.9	78.4	126.7	108.1	147.7	225.2	196.8	256.5	86.1	74.9	98.6	62.4	120.2	454.3	32.8
De Kalb, AL	AL	01049	0	16.7116082426179	1.9	94.1	1.8	48.8859926767207	64452	0.36757	19.473108	11.095322	8.377786	15.898059	3.853061	16051.543883	1067.711284819	50.75	45.1	56.3	40.85	61.25	1.01	11	74	9.4	25.5	10.9	35.065	55.9	419.3	525.7	344.3	41.5	35.3	48.6	109.8	95.7	125.5	154.5	136	174.8	69.2	61.1	78	49.9	96.4	348.4	28.8
Elmore, AL	AL	01051	1	29.5863455117191	1.0	77.9	21.0	50.6148100919938	65874	0.10349	22.815273	13.077781	9.737492	15.469096	3.614223	16891.160090	1179.760805619	50.5	45.4	55.65	41.95	59.85	0.94	11	74	9.52	27.1	20.2	53.128	65.5	495.8	580.9	435.8	49.7	42.8	57.4	147.2	131.2	164.8	126.9	110.6	145	90.6	81.1	100.8	63.4	124	471.4	35.5
Escambia, AL	AL	01053	0	16.3654507151569	3.7	65.4	31.0	50.6633714880333	38440	0.07121	23.931514	14.245094	9.68642	13.523385	4.374987	17097.290968	1219.960627435	51.35	45.75	57.05	42.5	61.75	0.61	4	69	10.42	30.4	10.9	31.927	61.6	458.1	633.3	336.5	50	41	60.5	98.9	80.9	120	164.6	139.4	193	80.2	68.8	93.2	46.6	125.7	400.1	34
Etowah, AL	AL	01055	1	13.4562326268691	0.8	83.7	14.9	47.8508394629757	103459	0.2013	20.903877	11.604261	9.299616	15.967560	3.667085	16226.811236	1086.391608759	52.4	47.35	57.4	44.65	61.25	0.72	14	74	9.06	28.9	15.8	36.422	68.0	468	590.1	383.9	45.8	40.7	51.5	109.4	98.3	121.4	162.9	148.2	178.8	85.6	78.5	93.1	64.4	114.2	437.2	34.7
Fayette, AL	AL	01057	0	13.4469696969697	0.4	87.4	12.1	48.3103541497702	18495	0.14212	21.762372	12.172676	9.589696	16.004519	3.960502	16545.693621	1126.733821269	52	45.85	58.15	41.9	63.25	0.82	6	74	9.98	29.4	9.5	34.56	62.5	398.9	446.8	366.3	36.4	25.8	50.1	140.5	111.1	175.8	123.8	94.4	159.8	71.9	56.9	89.8	51.1	95.7	285.5	40.9
Franklin, AL	AL	01059	0	15.8681919071197	0.7	90.5	4.4	49.0952182685841	31223	0.23957	20.659527	11.653074	9.006453	15.892991	3.778023	16193.936167	1083.143104416	47.35	41.55	53.25	37.85	57.6	0.83	7	74	9.34	27.9	11.8	33.942	48.8	458.1	526.7	412.7	51.4	41.6	63.1	118.2	97.1	142.7	99.9	79.3	124.3	93.7	80.1	108.9	76.1	117.1	512.6	33
Geneva, AL	AL	01061	1	15.8167461753578	1.2	87.8	10.8	48.629871138022	25764	0.06684	24.354428	14.378273	9.976155	13.151511	3.855214	17222.131087	1232.012001675	51.8	45.95	57.7	43.35	61.15	0.61	8	69	9.7	29.1	8.0	34.14	60.5	487.9	629.6	389.9	41.3	31.9	52.8	119.2	96.9	145.5	194.9	164.4	229.7	90.1	76.2	106	65.4	123.6	428.9	41.1
Greene, AL	AL	01063	1	11.391719054845	0.2	19.2	80.5	46.9320232604772	9974	0.05615	22.939168	12.399768	10.5394	15.810066	3.755537	16942.762517	1168.195462711	42.15	34.5	49.75	34	52.4	0.79		74	13.64	35	9.9	22.222	67.6	463.4	548.2	388.3	68.6	47.9	95.5	129.2	89.4	181.2	233.7	176.9	304.1	55.6	37.5	79.8		77.5		34.7
Hale, AL	AL	01065	1	14.6594868546088	0.4	40.2	59.3	47.1923188827466	17185	0.06583	22.918192	12.543112	10.37508	15.818483	3.833648	16885.016596	1176.621117059	44.1	37.6	50.6	35.25	54.75	0.69	6	74	12.72	34.1	10.0	29.299	61.3	490.1	666.5	357.7	45.3	32.9	61	130.6	99.9	168	250.4	205.1	302.7	66.3	51.1	84.7	38.2	100.4	309.4	31.1
Henry, AL	AL	01067	1	18.4013650085313	0.6	66.3	32.5	47.5413856529736	16310	0.1102	23.858953	14.211461	9.647492	13.636763	3.514435	17129.746281	1231.405163195	46.5	40.5	52.5	36.2	58.4	0.76	1	69	10.66	30.5	15.0	38.379	65.7	540.9	702.9	422.3	51.6	38.7	67.7	152.1	120.1	190.5	243.3	200.8	292.8	74.4	58.9	93.1	44.2	118.9	426.2	23.5
Houston, AL	AL	01069	1	18.0579031245473	0.8	73.8	24.9	47.4956919368827	88787	0.08867	24.501367	14.497392	10.003975	13.106940	3.749763	17256.091309	1231.50049486	48.6	43.4	53.7	40.05	58.4	0.71	12	69	9.8	26.9	19.0	41.022	71.4	460.4	567.4	388.7	47.5	41.9	53.6	112	100.1	125	174.7	158.6	191.9	70.9	64.2	78.2	56.4	91.6	364.9	28.4
Jackson, AL	AL	01071	0	14.8306510679573	3.4	93.8	3.9	48.7353039350221	53926	0.28719	19.711273	10.942433	8.76884	15.608092	3.830363	15947.870121	1070.100168207	54.25	48.7	59.8	45.8	63.4	0.95	6	69	9.46	30.3	12.0	36.312	59.4	480.8	567.4	418.3	55.5	47.6	64.5	130.4	113.5	149.2	122.3	104.6	142.3	85.1	75.4	95.8	55.5	121.3	391.8	40.7
Jefferson, AL	AL	01073	1	13.9067359187069	0.5	58.7	39.7	47.1400066762632	662047	0.20305	21.643668	12.333151	9.310517	15.947473	3.754878	16432.480623	1122.635035547	46.35	42.95	49.75	39.1	54.95	1.12	15	74	10.14	27.7	28.8	45.244	77.5	507.2	632.7	423	52.5	50.2	54.9	136.7	131.6	142.1	197	190	204.3	72.6	69.8	75.4	52.7	101.8	377.5	28.4
Lamar, AL	AL	01075	0	11.7858809412706	0.4	87.3	12.2	48.2897384305835	15904	0.11522	21.974748	11.828715	10.146033	15.842457	3.950024	16526.378638	1126.760433363	53.2	46.95	59.45	44.1	63.15	0.8		69	9.3	26.8	9.2	33.887	57.0	532.1	639.3	461.3	59	44.5	77.1	139.7	107.4	179.3	180.1	142.1	225.9	89.3	71.4	110.8	70.2	117.6	441.7	38.4
Lauderdale, AL	AL	01077	1	15.1754121127951	0.7	89.1	10.1	47.837800968556	87966	0.18897	20.461998	11.500165	8.961833	15.388914	3.729566	16143.027899	1080.598553003	49.75	45.1	54.45	41.7	58.8	1.61	8	74	9.54	28.3	21.5	39.345	67.3	476.1	594.2	394.5	51.7	45.8	58.2	106	94.1	119.1	139.6	125.1	155.3	76.7	69.6	84.3	53.6	109.7	401.4	29.7
Lawrence, AL	AL	01079	1	13.6919540229885	8.2	80.7	13.6	49.0360026434503	34803	0.20705	20.711446	11.562078	9.149368	15.863463	3.854678	16175.797885	1080.445649693	52.85	47	58.8	44.3	62.2	1.44	10	74	10.94	27.6	10.7	40.516	65.5	421.1	538.1	335	49	39.5	60.3	86.5	69.6	106.6	141.7	116.9	170.1	83.8	71.2	98.1	54.9	118.2	472.3	27.6
Lee, AL	AL	01081	1	35.1122554831061	0.6	74.9	22.9	49.2041149688945	115092	0.19607	22.483524	12.963381	9.520143	15.398870	3.578359	16813.526325	1176.648795553	45	39.95	50.1	37.7	52.55	0.79	17	69	9.94	25.9	30.9	40.894	70.1	397.5	463.9	353.8	38.5	33.2	44.3	110.5	98.5	123.6	158.8	141.9	177.1	54.5	48.1	61.5	46.6	65.4	296.9	19.4
Limestone, AL	AL	01083	1	18.4980159702151	0.9	84.6	13.6	50.7552226079542	65676	0.21964	20.472937	11.298227	9.17471	15.551037	3.815355	16039.344218	1076.374796443	46.75	41.4	52.15	40.5	53.45	1.22	8	74	9.02	28.6	20.8	46.682	67.0	458.2	587.1	363.7	42	35.7	49.1	101.4	88.1	116.3	161.8	142.5	183	80.7	71.8	90.3	55	112.7	453.3	26.8
Lowndes, AL	AL	01085	1	12.498997192138	0.3	26.1	73.7	46.7750315445706	13473	0.08354	23.312642	13.227234	10.085408	14.875062	3.722934	17059.468322	1185.037697199	43.9	37.85	50.05	32.8	57.5	0.61	16	74	13.58	34.1	12.7	29.714	62.0	442.6	555.8	350.6	70.3	51.6	93.7	107.6	76.4	147.5	158.5	118.8	208.1	67.5	49.5	90	49.4	91.9	314.4	31.8
Macon, AL	AL	01087	0	20.174660874191	0.5	14.3	85.3	45.9448247251608	24105	0.11596	23.141272	13.260038	9.881234	15.056153	3.599763	16969.193614	1176.668671051	42.8	36.5	49.05	33.6	54.4	0.59	10	74	13.7	37.9	20.9	27.544	69.3	391	468.9	333.7	48.1	36.6	62.3	87.4	65.6	114.4	174.2	141.2	213.2	54.8	42.4	69.8	44	68.7	198.9	33.9
Madison, AL	AL	01089	1	21.3041489658594	1.7	73.6	23.4	48.7961691362486	276700	0.22244	20.240000	11.179390	9.06061	15.602819	3.686983	15929.706765	1073.301440234	44.4	39.8	49.05	37.55	51.95	2.21	11	74	9.94	26.8	37.4	55.851	73.5	448.6	509.4	403.9	45.1	41.9	48.6	127.2	119.8	134.9	138.8	130.4	147.7	66.5	62.6	70.6	53	84.5	354.4	24.9
Marengo, AL	AL	01091	0	12.4529021796156	0.4	47.6	52.0	46.8920537734593	22539	0.05409	23.311111	12.784825	10.526286	15.154861	3.827302	17095.825513	1177.579115359	45.35	39.3	51.4	35.15	57.7	0.75		69	12.1	31.8	17.9	32.94	65.7	413.1	537	318.6	51.6	39.8	66	93.7	71.7	120.6	179.9	146.3	219.3	56.5	44.3	71.2	32.5	86.8	304.1	20.6
Marion, AL	AL	01093	0	15.466621253406	0.7	95.4	3.8	49.5002242583456	31214	0.19576	21.102494	11.825506	9.276988	16.004890	3.975908	16308.737200	1089.767004829	54.95	48.5	61.3	45.35	65.35	0.92	4	74	9.46	27.6	8.8	32.769	58.9	432.7	531.9	366.5	48.2	39	59.2	116.6	95.4	141.3	116.5	94.9	141.9	81.8	69.5	95.8	53	120.2	405.1	35
Marshall, AL	AL	01095	0	18.1693811074919	1.1	94.4	1.7	48.6568325813866	82231	0.2929	20.360570	11.218749	9.141821	15.961301	3.765816	16082.245222	1073.301440234	51.8	46.45	57.1	43.75	60.5	0.83	10	74	9.48	28.3	14.5	37.661	55.9	483	592.8	410.5	47.4	41.5	54	99.3	87.6	112.2	138.3	123	155	91.2	83	100	68.3	124.6	450.2	39.3
Mobile, AL	AL	01097	1	12.0162014987196	1.1	63.9	33.7	47.7797535532697	403227	0.03345	24.260819	15.418591	8.842228	13.343923	4.389733	17471.420085	1259.021553948	47.6	43.65	51.55	40.55	55.7	0.53	14	69	9.94	30	19.8	40.996	69.9	497.7	624.6	405.7	55.1	51.9	58.4	126	119.6	132.7	184.2	175.4	193.3	82.5	78.6	86.5	60.4	113	429.7	32.2
Monroe, AL	AL	01099	0	10.3512589368977	1.4	58.4	40.4	47.5908567669791	24324	0.09978	23.606285	13.331258	10.275027	14.141934	4.030798	17099.540510	1215.741367809	46.5	40.55	52.4	35.5	59.15	0.74	6	69	11.28	30.5	11.2	30.235	64.8	428	547.7	339.8	53.2	41.3	67.6	109.6	86	137.8	128	101.1	160.2	62.1	49.5	77.1	32.7	100.4	334.9	22.7
Montgomery, AL	AL	01101	1	20.0043237010881	0.5	49.5	49.0	47.585790344951	223510	0.07329	23.232499	13.312482	9.920017	14.903462	3.663775	17085.090536	1182.980948932	43.3	38.9	47.6	35.35	52.95	0.75	12	74	11.22	29.2	30.5	43.725	74.0	446.3	534.3	389.1	54.4	50.1	58.9	124.8	116.1	134	149.3	138.2	161	69.2	64.4	74.3	51.1	96.6	374.5	25
Morgan, AL	AL	01103	1	16.6541324385823	1.4	86.2	11.5	49.0266873154217	111064	0.20054	20.745405	11.448899	9.296506	15.928232	3.778534	16124.871662	1075.040259991	49.3	44.2	54.4	42.4	56.75	1.08	9	74	9.44	26.1	19.1	44.349	67.4	508.8	626.5	417.9	49.9	44.5	55.8	122.5	111.1	134.9	192.2	176.6	208.8	81.5	74.7	88.7	61.9	107.8	420.7	32.4
Perry, AL	AL	01105	0	14.3312391878357	0.2	31.1	68.8	45.6116684933817	11861	0.08696	22.878898	12.596095	10.282803	15.642614	3.805500	16880.561128	1177.036292578	38.35	31.1	45.7	29.15	50.05	0.7		74	13.42	35.8	13.3	25.95	64.5	456.4	570.4	370	54.8	37.8	77.2	124.2	88.8	169.5	217.1	164.4	281.8	79.4	58.8	105.1		131.1	460.8
Pickens, AL	AL	01107	0	11.4235951027099	0.4	56.4	43.3	46.8232373860327	21730	0.08793	22.533461	12.045619	10.487842	15.803599	3.834830	16753.138536	1129.909251048	49.1	42.5	55.6	39.2	60.8	0.53	8	69	11.6	30.8	11.5	28.28	62.4	467.1	612.5	362.6	51.6	39.6	66.4	133.5	105.8	166.6	195	159.7	236.2	72	58.1	88.5	44.3	111.4	382.8	27
Pike, AL	AL	01109	0	18.9511021028629	1.5	61.8	37.1	47.2386421212633	29605	0.13884	23.261434	13.560187	9.701247	14.261009	3.730027	17085.082562	1228.655795471	43.45	37.75	49.05	34.95	53.4	0.77	11	74	11.1	30.3	23.7	29.181	64.6	462.6	596.4	364.5	45.8	35.5	58.2	93.7	73.6	117.8	158.1	129.7	191	73.9	60.9	88.8	47.3	109.3	372.7	30.7
Randolph, AL	AL	01111	0	13.5123512829089	0.5	77.0	22.4	48.3020554066131	22380	0.28152	21.281405	11.874440	9.406965	15.818083	3.602327	16601.553648	1120.04755533	49.65	43.45	55.95	36.95	63.85	1.1	9	113	9.74	29.8	12.2	34.593	58.2	403.6	516.9	318.4	46.4	35.7	59.5	92.2	71.2	117.8	135	108.2	166.9	59.1	47.1	73.4	43.1	79.4	315.3	22
Russell, AL	AL	01113	1	22.0492388974298	0.8	57.5	41.3	47.6404855695795	49756	0.11457	23.315251	13.423072	9.892179	14.847348	3.316799	16997.082384	1177.219536879	46.75	41.2	52.35	37.65	57.45	0.62		69	11.34	32.5	11.9	32.481	65.4	509.3	629	436.6	60.4	51.6	70.4	130.7	112.8	150.7	176.2	152.4	202.6	77.3	67.3	88.4	52	113.6	391.9	31.8
St Clair, AL	AL	01115	1	22.6447181587029	0.9	90.8	8.3	50.4340304593618	64742	0.20457	21.174023	11.812140	9.361883	15.932937	3.716874	16379.320307	1120.786394622	53.2	47.65	58.75	44.85	62.1	1.07	14	74	10.16	27.4	14.5	48.837	67.5	424.5	527.2	345.3	38.5	32.6	45.1	92.6	80.3	106.4	121	105.8	137.8	82.5	73.9	91.8	60.3	112.2	424.5	33
Shelby, AL	AL	01117	1	33.4128049976611	0.6	90.5	7.5	49.030308528679	143293	0.16887	21.781997	12.527561	9.254436	15.897847	3.795719	16557.671421	1120.845513168	44.55	39.45	49.6	39.15	50.3	0.97	11	74	7.66	23.7	39.6	68.38	74.8	404.4	487.2	338.9	36.8	32.5	41.5	103	93.7	113	154	140.7	168.1	68.2	62.2	74.5	54.3	84.6	404.9	19.5
Sumter, AL	AL	01119	0	14.1661816065192	0.3	26.2	73.6	45.9183673469388	14798	0.06093	23.093656	12.502839	10.590817	15.374182	3.836212	17010.476316	1175.985959467	37.7	30.85	44.5	28.85	48.85	0.51		69	13.38	35.2	12.8	25.338	69.1	453	660.3	320.9	48.2	33.9	66.9	86.7	60.8	120.6	219	169.4	278.9	76.2	57.5	99.4		165.3	398.6	29.6
Talladega, AL	AL	01121	0	17.7528627221765	0.5	67.6	31.8	48.9099986304951	80321	0.18204	21.665997	12.178390	9.487607	15.880286	3.647585	16454.935428	1120.677804343	53.4	48.95	57.95	44.15	64.05	1.1	6	74	11.12	30.5	11.9	36.948	61.9	467.7	577.9	393	51.1	44.7	58.2	111.8	98.8	126.1	159.3	141.9	178.2	80.9	72.9	89.6	58.3	110.5	396.9	35.2
Tallapoosa, AL	AL	01123	0	13.6918686855703	0.5	73.9	25.6	47.5081374321881	41475	0.19249	22.124141	12.693680	9.430461	15.714676	3.677264	16807.898232	1163.904587744	48.75	43.15	54.35	39	59.95	0.91	12	74	10.66	26.9	15.7	36.904	68.7	396.7	488.5	335.8	41.6	34.1	50.5	88.4	73.1	106.2	136.1	115.9	158.9	58.7	50	68.6	41.2	84.4	289.4	25.3
Tuscaloosa, AL	AL	01125	1	21.1430050807417	0.6	68.8	29.6	48.1407126611069	164875	0.08856	22.340073	12.346921	9.993152	15.962659	3.815555	16662.039492	1126.733821269	46.95	42.6	51.2	39.75	54.85	0.9	12	74	9.8	28.4	26.2	42.311	74.4	466	561.3	396.8	53.1	48.2	58.4	127.4	117.2	138.4	156.4	143.7	169.8	73.7	67.9	79.8	51.6	102.6	394.4	27.3
Walker, AL	AL	01127	1	11.8112375834063	0.7	93.0	6.3	48.2471398469871	71988	0.14382	21.791805	12.216741	9.575064	15.995385	3.816152	16429.348502	1126.602574362	53.65	48.45	58.9	44.25	64.1	1.1	11	74	10.2	29.2	9.7	37.191	59.9	508	637.5	419.9	50.2	43.7	57.5	120.8	106.5	136.5	134.2	118.2	151.9	96.2	87.3	105.9	69.9	132.8	486	39.8
Washington, AL	AL	01129	0	11.0388447998091	7.7	65.7	27.1	49.0081228932972	18097	0.04849	23.986051	13.465476	10.520575	13.968132	4.226256	17209.879315	1208.297838502	52.7	45.9	59.6	43.15	63.2	0.58	11	69	10.68	29.9	9.3	36.431	63.3	492.5	629.6	384	48.4	35.8	64.3	151.5	119.5	189.8	195.5	156.9	241.1	74.8	58.7	94.2	42.9	116	458.3	19.3
Wilcox, AL	AL	01131	0	10.4214876033058	0.3	27.6	72.0	46.5903056967306	13183	0.0549	23.559912	12.972850	10.587062	14.718608	3.829081	17081.942692	1200.264211924	43.3	36.45	50.15	32.45	57.3	0.64		74	13.26	35.8	13.2	23.491	62.2	527.9	701.9	413.9	78.7	59.1	102.9	103.9	72.8	143.7	218.7	168.1	280	85.6	64.9	110.9	42.3	152.9	433.8	35.2
Winston, AL	AL	01133	0	16.3439659983686	1.0	98.1	0.4	48.9715412792336	24843	0.23825	20.893757	11.802856	9.090901	16.036957	3.965430	16317.620159	1081.018250526	55.7	50.5	60.9	45.95	66.05	1.03	9	74	8.92	27.9	11.1	33.685	52.4	470.1	583.5	393.4	51.1	40	64.5	111.8	89.1	138.8	98.8	76.3	126	102.8	87.2	120.6	67.4	146.1	536.2	40.1
Aleutians East, AK	AK	02013	0	36.2722351121423	38.6	26.4	1.7	64.8869113830182	13545																	6.58	28.1	9.6	54.375		308.3
Aleutians West, AK	AK	02016	0	44.8084291187739	22.5	42.8	3.3	64.2817932296432	44471															21		6.78	23	9.0	72.917		314.7	284.6	370.8
Anchorage, AK	AK	02020	1	26.1429515391041	10.4	77.2	7.2	50.5864770269284	260283	0.10065														17		6.58	25	33.0	73.004		486.5	546.6	441.8	44.9	40.4	49.6	138	128.3	148.3	159.4	147.4	172.2	74.5	68.7	80.7	65.9	85	427.9	23.4
Bethel, AK	AK	02050	0	12.301284276293	85.5	15.8	0.7	53.1050855929027	19198	0.0852														16		6.3	27.2	13.9	52.214		411.7	441.4	389.6	99.2	71.3	133.5	82.2	50.8	125.2				61.8	38.5	92.4		98.2	405.2
Bristol Bay, AK	AK	02060	0	26.9461077844311	45.1	54.3	0.6	54.4515103338633	1258	0.02225														18		6.52	27.3	15.9	84		499.8
Denali, AK	AK	02068	0	33.5376044568245	8.6	90.9	1.5	58.161648177496	1893	0.73959														20		5.54	21.6	27.5	72.5		374.3	483.6
Dillingham, AK	AK	02070	0	17.3618940248027	76.2	27.2	0.5	52.1535960991467	5801	0.12249														16		7.18	25.9	20.2	60.8		343.8	313.6	379.4
Fairbanks North Star, AK	AK	02090	1	34.505249343832	9.9	82.6	7.0	52.1692419121198	82840	0.18016														19		5.84	25.6	27.1	66.598		430.2	466.2	402	39.6	32	48.2	129	111.3	148.6	137.1	117	159.4	72.3	61.9	83.8	63.9	83.7	436.2	19.6
Haines, AK	AK	02100	0	27.846425419241	15.6	86.9	0.3	50.6270903010033	2392															20		5.72	22.7	33.1	47.981		450.2	525.7	381.5
Juneau, AK	AK	02110	0	23.645989342064	16.6	80.5	1.4	50.3695744195891	32262	0.14756														18		5.5	21.7	34.7	75.517		451.6	489.1	433.6	46.3	33.8	61.7	135.2	108.1	166.9	131.9	102.4	166.9	47.6	34.9	63.1	51.2	44.6	281	13.9
Kenai Peninsula, AK	AK	02122	0	21.5750986863392	10.2	89.8	0.8	52.027530136242	50544	0.08729														16		6.22	25.5	22.4	57.454		491.4	561.3	432	47.6	38.6	57.9	126	107.6	146.8	159.8	134.8	187.9	73.4	62.3	85.9	64.7	83	430.6	21.7
Ketchikan Gateway, AK	AK	02130	0	22.6798629615531	19.1	79.2	0.8	51.0945273631841	15399	0.17948														22		6.62	25.3	24.2	61.695		438.9	454	434.5	47.1	30.5	69.2	101.5	69.2	143.7	67.3	40	105.6	94.9	70.9	124.2	73.5	119.2	576.6	25.2
Kodiak Island, AK	AK	02150	0	33.2060157555502	17.6	64.0	1.1	52.9145403579386	18138	0.04255														23		6.52	22.1	21.8	60.776		439.5	447.5	435.5	51.2	31.1	78.7	101.2	62.9	153.7	116	71.9	174.8	91.8	61.7	130		103.2	566.3
Lake and Peninsula, AK	AK	02164	0	15.8208955223881	79.7	25.3	0.2	53.1541415249589	2631															23		6.76	29.4	13.5	40.909		478.2		762.7
Matanuska Susitna, AK	AK	02170	1	28.8399492477796	8.6	91.9	1.1	51.9722868413068	59322	0.22537														14		6.02	23.8	20.8	67.703		512.2	559.4	463.7	48.8	40.3	58.4	146.8	128	167.5	158.2	137.9	180.6	74.7	64.1	86.5	60.4	90	442.3	21.6
Nome, AK	AK	02180	0	13.4008338296605	79.1	23.2	0.6	54.0343627664202	12397	0.11462														21		7.26	27.3	14.9	53.899		416.7	448.9	422.4	68.4	43.1	102.8	92.4	51.8	151.4				105	66.9	154.5			758.2
North Slope, AK	AK	02185	0	19.1495732894146	73.8	22.4	1.2	52.9451591062966	7385															15		7.26	28.8	13.5	68.517		616.2	648.4	578.3	153.4	90.9	237.1							127.5	71.6	204.5
Northwest Arctic, AK	AK	02188	0	13.9975170701428	85.8	15.6	0.5	53.3712541620422	7208	0.20799														18		6.98	30.6	12.5	55.217		424.9	454.4	408.9	103.8	62.2	160.5
Prince Wales Ketchikan, AK	AK	02201	0	18.4367332632317	45.3	59.6	0.4	54.5069964204361	7555	0.01942														17		6.44	27.2				411.2	437.1	376.9	51.9	30.3	85.6	128.8	70.1	217.8
Sitka, AK	AK	02220	0	30.9606829385596	24.7	75.0	0.8	50.9903791737408	8997	0.16925														22		5.88	21	29.2	62.024		384.4	448.8	360.1	37.2	21.2	60.8	125.9	84.2	181.5	107.5	65.1	166.7	44.4	25.5	71.5
Skagway Hoonah Angoon, AK	AK	02232	0	23.2851430329129	39.5	62.7	0.4	53.7834691501746	5625	0.08788														20		6.06	25.7				431	508.9	359.8
Southeast Fairbanks, AK	AK	02240	0	28.8900505314515	15.9	83.7	2.3	51.7330741820538	6972	0.71535														15		6.36	26.4	20.0	59.596		467.8	484.9	449.6				155.5	97.1	236.7	136.2	74.4	226.7	103.9	62.5	160		149.6	639.4
Valdez Cordova, AK	AK	02261	0	26.948494702612	17.3	81.1	0.5	53.241785188818	12829	0.9228														16		5.88	27.9	23.7	60.383		484.9	498.7	472	58.6	34.5	91.9	125.5	80.4	187	132.8	86.5	195	72.2	44.4	109.5			492.8
Wade Hampton, AK	AK	02270	0	7.42684478371501	94.9	7.0	0.2	52.1627774615822	7028	0.07383														11		6.68	30.3	7.7	37.955		370.9	409	338.9
Wrangell Petersburg, AK	AK	02280	0	17.0356111645813	22.6	80.0	0.6	52.0197486535009	10995	0.02034														16		5.94	23.4				503.4	539.9	459.2	62	37.3	97.6	150.7	99.3	222.3	141.9	92.3	211.1	85.8	55.6	126.9		119.2	498.4
Yakutat, AK	AK	02282	0	26.5789473684211	46.8	56.7	0.2	59.2821782178218	808																	6.54	27.4	17.9	65.75
Yukon Koyukuk, AK	AK	02290	0	18.3240039512677	74.4	27.9	0.3	54.2512593497176	6551	0.3221														25		6.68	23.3	11.5	33.712		490.7	619.1	364.7	118.5	76.5	174.3				118.3	66.3	195
Apache, AZ	AZ	04001	0	15.086547894054	77.8	20.6	0.4	49.5556227763133	69423	1.97088	16.623963	6.981813	9.64215	8.920997	0.940915	18579.689753	1342.833751486	48.95	35	62.9	42.45	56	1.1	11	55	11.56	28.4	10.3	30.184	43.6	250.9	310.9	204	29.2	23.3	36.1	42.9	33.8	53.7	83.2	68.3	100.3	19.9	15.1	25.7	16.6	24.2	117.8	5.7
Cochise, AZ	AZ	04003	0	30.7068797877271	2.1	79.8	5.3	50.4072013927222	117755	1.36983	22.803830	11.707534	11.096296	10.202346	1.071080	20125.107745	1504.172024912	48.25	43.8	52.65	41.3	55.7	1.04	13	55	7.3	22.6	21.4	44.876	64.4	363.5	384.5	346.1	34.8	30.8	39.1	93.2	83.8	103.4	81.5	73	90.8	50.3	45.6	55.4	43.9	57.6	275.7	17.7
Coconino, AZ	AZ	04005	1	30.7427511018325	29.7	65.1	1.4	49.9148899587345	116320	1.9155	17.622581	7.820269	9.802312	10.456198	0.991164	18811.367772	1312.276710489	42.5	37.55	47.4	37.3	47.75	1.16	15	55	6.94	19.5	31.1	49.51	61.5	385.6	421.6	353.8	28.9	24.1	34.3	99.8	87.9	112.8	111.2	97.3	126.4	38.9	33.1	45.4	33.9	44.6	245.8	9
Gila, AZ	AZ	04007	0	26.7025015505479	13.8	79.4	0.5	49.184766728353	51335	1.30298	21.012559	10.605092	10.407467	10.285646	1.464982	19768.029601	1391.510631568	53.75	47.6	59.85	46.3	61.7	1.01	11	55	7.9	23.1	15.0	37.58	57.6	350	399.6	310.3	32.5	26.9	39.1	86.1	72.8	101.3	82.6	70.7	96.4	52.7	46	60.3	38.4	69.6	314.1	14.9
Graham, AZ	AZ	04009	0	23.6177165226957	15.6	68.9	2.1	52.936785213055	33489	1.01521	22.556858	11.601274	10.955584	9.383310	1.131458	20047.844688	1451.529281475	44.3	37.8	50.75	35.8	53.75	0.88	17	55	8.7	22.9	13.4	41.683	54.0	404.9	439.3	380.9	38	29.2	48.5	104.9	83.8	129.6	79.1	60.7	101.1	54.6	44	66.9	51.9	58.7	342	13
Greenlee, AZ	AZ	04011	0	21.9605346912794	2.7	77.4	0.6	52.2054522054522	8547	1.33144	20.152514	9.503944	10.64857	9.358384	1.287568	19760.831423	1458.623577458	48.8	42.3	55.3	41.6	55.55	0.86		55	6.94	22.9	13.4	48.696	57.6	481.1	557.3	430.9	56.4	34.5	87							68.7	43.5	102.8			409.1
La Paz, AZ	AZ	04012	0	28.5234899328859	14.2	76.2	1.1	51.3466903373066	19715	0.27589	27.748379	17.229610	10.518769	13.989169	0.463651	20359.613275	1354.225445314	47.6	40.3	54.85	37.95	57	0.99	16	55	7.5	22.7	9.0	32.147	54.2	323.4	396.8	251.7	34.5	26.1	45.6	36.5	23	56.2	92.3	74	115.3	60.6	50.1	73.5	45.5	76	309.1	24.7
Maricopa, AZ	AZ	04013	1	24.3538483154199	2.5	79.8	4.3	50.0129713760628	3073322	0.38463	27.732474	17.055243	10.677231	11.486712	0.692658	20260.918993	1374.897255713	39.15	36.85	41.4	32.95	45.5	1.24	16	55	7.14	19	29.0	55.054	66.5	406.3	453.2	373.1	37.3	36.4	38.2	114.7	112.5	116.9	129.6	127.2	132.2	56	54.9	57.1	49.8	64.1	328.6	16.6
Mohave, AZ	AZ	04015	0	32.5137342853028	3.3	92.0	0.7	49.7310232726147	155032	0.57798	22.273053	12.106709	10.166344	12.579563	0.747063	19336.077099	1310.790460337	58	52.5	63.45	52.1	64	0.77	17	55	7.12	21.2	12.0	39.785	57.4	431.5	484.7	383.4	43	39.7	46.6	96	88.4	104.1	109.7	102.3	117.6	83.5	78.9	88.2	77	90.5	461.9	28.7
Navajo, AZ	AZ	04017	0	19.3888421642837	48.8	47.6	1.1	49.6840053349749	97470	1.82636	17.762420	8.187575	9.574845	9.579247	0.846851	18770.928404	1335.358289377	45.2	36.8	53.6	36.35	54.7	1.27	11	55	10.62	25.3	14.4	39.774	50.9	318.4	352.7	290.4	27.2	22.9	32	80.5	70.3	91.7	94.4	82.8	107.2	39.6	34.3	45.4	34.8	45.5	245.3	9.8
Pima, AZ	AZ	04019	1	22.6653888863536	4.0	77.8	3.7	48.896468842519	843746	0.78219	25.832247	15.029518	10.802729	10.739954	0.853459	20316.022336	1439.786897583	47.75	44.65	50.85	43.05	52.85	1.05	15	55	6.74	18.3	29.6	45.521	73.2	371.2	407.8	344.2	35.4	33.8	36.9	100.7	97.1	104.5	104.7	100.8	108.7	49.2	47.4	51	44.7	54.9	286.9	14.8
Pinal, AZ	AZ	04021	1	33.5274011417391	8.7	72.6	3.1	53.3197571872896	179727	0.56683	26.824036	16.080623	10.743413	9.869351	0.916712	20126.320691	1410.141960164	50	43.95	56.05	41.3	59.05	1.1	17	55	8.26	26.4	17.9	51.31	55.8	372.2	421.1	332.4	35.9	33	39	96.8	89.9	104	109.8	102.6	117.3	54.7	51.2	58.4	44.6	66	307.7	18.1
Santa Cruz, AZ	AZ	04023	0	16.1977035015916	1.0	78.4	0.5	47.8439853052291	38381	1.21773	22.415849	11.212802	11.203047	10.696536	1.313389	20072.782957	1521.830192038	32.7	27.55	37.85	20.45	46.9	1.26	13	55	5.72	17.3	17.3	36.519	57.5	309.9	333.8	289.9	34.8	27.3	43.6	79.9	64.7	97.7	80.6	64.1	100.2	35.1	27.6	44.1	26.1	47.3	234.2
Yavapai, AZ	AZ	04025	1	34.2129603412802	2.5	93.7	0.6	49.0224872699487	167517	1.4198	20.834042	10.913075	9.920967	12.722736	1.139795	19649.679425	1340.799463538	53.5	48.3	58.7	47.85	59.65	0.98	12	55	6.36	18.9	23.7	43.29	62.7	391	434	355	38.2	35.3	41.4	110.7	103.2	118.6	132.3	124.7	140.3	52.6	49.2	56.2	47.4	58.5	309.3	15.5
Yuma, AZ	AZ	04027	1	26.4891727345456	2.2	71.1	2.6	50.491170184845	160026	0.06017	28.918342	17.542305	11.376037	12.215145	0.343081	20299.990146	1366.509972715	37.85	32.8	42.9	28.8	47.55	0.66	17	55	7.3	24.3	13.3	40.34	60.4	336.3	375.8	303	31.8	28.5	35.3	98.4	89.7	107.6	92	84.2	100.5	53.7	49.6	58.1	41	68.1	295.1	18.8
Arkansas, AR	AR	05001	0	13.5091885195127	0.6	75.7	23.6	47.6215721239578	20749	0.06093	22.295929	12.159169	10.13676	13.542914	3.418367	16640.595273	1106.52144534	52.45	46.75	58.1	43.55	62.65	0.6	8	67	9.24	28.6	14.3	37.23	65.0	489.6	639.5	382	59.1	46.1	74.9	115	89.6	145.8	191.7	156.2	233.1	89.6	73.5	108.5	62.7	128.8	436.3	39.5
Ashley, AR	AR	05003	0	12.0329378431025	0.6	70.6	27.3	48.2754347556694	24209	0.04994	23.297078	12.984200	10.312878	12.877525	3.839049	16787.693227	1146.042515714	52.55	46.85	58.15	42.55	63.5	0.53	14	69	9.22	27.9	13.7	34.934	64.4	436.2	527	361.8	54.8	42.8	69.2	89.8	68.1	116.5	158.2	128.1	193.5	79.9	65.2	97	64	100	421.8	30.4
Baxter, AR	AR	05005	0	25.4993324068776	1.2	98.8	0.2	47.9966654509457	38386	0.23503	20.352650	10.126527	10.226123	12.461463	3.014497	16106.773157	1025.85173905	56.45	51	61.95	48.6	65.25	1.62	13	69	8.32	26.3	14.5	35.606	59.8	501.9	628.1	389.5	46.8	39.8	54.9	115.8	99.3	134.7	200.3	180.5	222.3	82.6	73.4	92.8	57.6	111.3	449.3	29.5
Benton, AR	AR	05007	1	30.7959038403259	2.7	92.6	0.5	49.3370533095185	153406	0.38847	19.705236	9.284847	10.420389	11.676020	3.185851	16103.154868	1031.387709883	49.9	45.75	54.1	44.85	55.25	1.68	11	69	7.26	23.9	25.9	50.434	54.9	379.3	443.8	325.6	39.2	35.5	43.3	104.7	96.2	113.7	134.4	124.3	145.2	53.9	49.5	58.6	44.4	65.1	302.6	17.9
Boone, AR	AR	05009	0	23.6896681749623	1.3	98.5	0.2	48.2237539766702	33948	0.36381	19.700796	9.660793	10.040003	12.167757	3.021241	16049.971618	1027.087269119	57.2	52	62.45	49.35	65.9	2.06	8	69	8.22	25.5	14.5	36.977	57.7	471	593	378	48.5	40	58.4	115.8	97.4	137	184.8	160.3	212.2	62.8	53.2	73.8	45.6	85.8	328.8	24.3
Bradley, AR	AR	05011	0	18.0851961197807	0.5	64.0	28.9	49.4285714285714	12600	0.06166	23.083290	12.243640	10.83965	12.864598	3.747884	16752.615419	1127.735617663	46.95	41.15	52.75	37.95	57	0.48	10	67	9.36	28.1	12.7	29.908	58.3	410.7	488.6	354.1	48.2	33.8	67.1	119.5	86.1	162.2	135.5	99.7	180.6	84.7	65.2	108.6	51.2	126.9	390.9	40.4
Calhoun, AR	AR	05013	0	18.6705947339348	0.8	75.2	23.8	48.1023676880223	5744	0.0595	23.172767	12.073717	11.09905	12.795973	3.631632	16733.277330	1126.856003049	55.7	49.7	61.65	44.75	67.9	0.42	2	67	9.26	27.4	6.6	32.45	64.3	350.2	461.3	270.2	48	26.8	80				118.8	69.6	191.4	80.2	53	117.5		106.6	410.9
Carroll, AR	AR	05015	0	26.04398839312	1.9	95.2	0.2	49.3394328982135	25357	0.39922	19.289234	9.137499	10.151735	11.952128	3.015181	16042.089910	1027.752029421	53.05	47.5	58.6	45.55	60.9	1.61	12	69	7.82	25.4	17.4	34.235	53.5	371.9	432.7	324.6	40.5	31.6	51.2	103.2	82.9	127.4	115.3	93.6	141	55.1	44.9	67.3	45.7	66.5	310.2	18.2
Chicot, AR	AR	05017	0	15.9071890452644	0.5	43.8	54.3	48.4947226747893	14117	0.03899	23.218028	12.847582	10.370446	13.210122	3.665368	16881.625450	1148.716521103	44.9	38.9	50.9	35.5	56.45	0.45	8	67	11.06	31.1	12.6	21.676	60.8	434	529	381.7	55.6	40.3	75.2	132.2	98.5	174.4	125.5	90.2	170.5	86.7	67.3	110.3	45.2	146.3	463.8	32.1
Clark, AR	AR	05019	0	27.093306837684	1.0	75.3	22.6	48.101588380192	23546	0.08934	22.516879	12.342565	10.174314	12.510380	3.774925	16489.813127	1094.452106462	46	40.5	51.5	36.2	57	0.5	14	67	8.84	26.2	21.7	31.968	64.3	455.5	554.3	390.3	41.2	30.9	54.1	112.6	87.5	142.9	168.3	135.8	206.3	78.8	64.1	96.1	50.6	114.4	391	33.7
Clay, AR	AR	05021	0	14.142451519362	1.3	98.9	0.2	48.3332386847635	17609	0.09387	20.431286	10.628711	9.802575	13.298813	3.155537	16021.851933	1024.545053314	58.2	52.2	64.15	47.2	70.55	0.7	8	74	8.5	26.8	8.8	29.066	49.1	428.7	518	365.7	58.6	45.2	75.1	76.7	54.8	105.2	123.2	94.5	158.8	97.3	79.9	117.7	74.7	128.3	514.2	36.9
Cleburne, AR	AR	05023	0	26.4043466830252	1.1	99.1	0.2	48.423854279298	24046	0.19487	20.377993	11.096781	9.281212	12.902676	3.356744	16132.571388	1055.026869943	55.2	49.8	60.65	45.9	65.25	0.82	4	67	8.32	26.1	13.8	35.753	63.3	488.8	576	418	48.9	39.2	60.6	122.2	99	149.6	168.1	143	197.1	83.6	71.3	97.7	64.4	106.7	410.3	36.3
Cleveland, AR	AR	05025	1	18.22272215973	0.7	85.6	13.4	48.8274413720686	8571	0.07281	22.598586	11.704319	10.894267	12.947597	3.652812	16644.044462	1119.18234475	47.7	41.2	54.25	41.7	54.1	0.48	10	67	9.32	27.9	14.0	36.957	66.4	456.1	605.6	345.6	53.3	34.6	78.8	95.4	61.9	141.6	138.1	93.8	196.6	96.6	71.1	128.6		172	585.1
Columbia, AR	AR	05027	0	15.8374620092427	0.7	62.6	36.4	47.6272311838456	25603	0.09799	23.335798	12.427774	10.908024	12.713847	3.690841	16814.016213	1121.556783076	50.4	45	55.8	40.9	61.4	0.47	10	69	9.66	28.2	20.8	35.148	63.3	434.4	565.2	337.1	53.4	41.9	67.1	97.3	75.2	123.9	172.6	141.7	208.5	73.5	60	89.3	44.8	114.4	375	29.9
Conway, AR	AR	05029	0	19.3282602991341	1.1	85.4	13.5	48.5493705743509	20336	0.12767	21.180844	11.442695	9.738149	12.670389	3.329529	16166.988383	1053.311733902	53.65	48	59.35	43.25	65	0.56	11	67	8.46	28.6	13.8	32.7	62.3	452.3	547.4	378.6	48.4	36.7	62.8	127.3	100.8	159.1	146	116.5	181.1	87.3	71.9	105.3	49.5	137.1	507.8	26.5
Craighead, AR	AR	05031	1	23.1782631970649	0.8	90.2	8.0	48.4126211228514	82148	0.09043	20.892761	10.888400	10.004361	13.256281	3.209444	16179.891187	1060.937900956	49.65	44.65	54.65	42	58.05	0.82	9	74	8.34	28.3	23.1	39.233	64.3	430.9	519.9	367.9	41.6	35.8	48.1	97.5	85.4	111	133.7	117.7	151.2	78.9	70.9	87.6	60.9	102.5	392.4	33.5
Crawford, AR	AR	05033	1	22.7509897472338	3.5	94.3	1.1	49.4206246361297	53247	0.19557	20.662999	10.915639	9.74736	12.117662	3.445968	16203.016998	1058.737802986	54.55	49.3	59.85	46.7	62.95	0.67	8	67	7.46	24.9	13.0	40.197	55.7	436.4	478.3	401.6	44.1	36.8	52.5	119.7	103.4	137.8	120.7	102.9	140.7	76.6	67	87.2	65.2	93.3	407.6	28.7
Crittenden, AR	AR	05035	1	18.9001739279809	0.5	51.4	47.3	47.6467581488617	50866	0.06482	21.385317	11.357651	10.027666	13.796683	3.424029	16289.250615	1066.417153608	42.4	36.4	48.3	32.45	54.1	0.5	12	74	11.2	30.1	14.2	33.716	62.2	403.9	480.2	346.8	60.1	50.5	71.1	82	67.5	98.7	107.7	87.7	130.7	71.7	61.1	83.6	57.2	91.4	382.9	26.7
Cross, AR	AR	05037	0	16.2075979987905	0.6	75.4	23.9	48.4533442589368	19526	0.08088	21.338855	11.174579	10.164276	13.512256	3.296179	16352.870282	1060.779288674	51.7	45.75	57.6	41.2	63.45	0.72	10	74	9.34	29.9	12.6	37.021	61.3	421.8	525	346.3	50	37.3	65.7	81.6	59.3	109.8	119.5	89.6	156.1	99.9	81.7	121	66.6	142.1	561	33.1
Dallas, AR	AR	05039	0	18.2026069060142	0.4	57.4	41.3	48.5342019543974	9210	0.08564	22.561167	11.751011	10.810156	12.763574	3.653235	16615.635730	1109.229063515	50.7	44.75	56.6	40.1	62.35	0.47	3	67	10.32	30.4	12.4	29.602	57.9	467	557.3	402.3	60.4	41.3	86	122.8	82.9	176.1	171.3	122.3	234.5	83.8	60.9	113.2		120.5	388.4	39.7
Desha, AR	AR	05041	0	12.223630474581	0.7	51.1	46.6	46.6918714555766	15341	0.04652	22.751018	12.529919	10.221099	13.464007	3.508163	16765.121638	1142.144160531	42.7	36.45	48.95	31.3	56.45	0.38	10	67	9.94	29.6	13.6	29.051	62.8	466.8	593.3	369.6	50.2	36	68.5	128.1	95.5	168.6	179	137.2	229.9	80.4	61.9	103	56.2	111.5	315.7	46.4
Drew, AR	AR	05043	0	21.7152344420908	0.7	71.0	27.5	48.4858195801955	18723	0.07657	22.884436	12.518323	10.366113	13.030926	3.704529	16744.500548	1148.653496896	48.45	43.15	53.7	38.35	59.5	0.58	13	67	8.94	29	19.4	32.558	64.5	426.3	556.8	328	42.4	30.5	57.6	92.9	68.1	123.9	173.3	136.7	216.7	87	69.6	107.4	57	126.4	447	34.9
Faulkner, AR	AR	05045	1	30.4629895325191	1.1	89.5	8.8	48.8443741716465	86014	0.10781	21.362778	11.672352	9.690426	12.850107	3.309868	16223.227864	1057.569541277	47.45	42.35	52.5	42.2	53.05	0.74	13	67	8.06	25.5	26.4	45.287	70.7	460.3	560.9	382.6	45	38.9	51.8	121	107.4	135.9	161	143.7	179.6	75.7	67.7	84.3	55.3	102.8	392.5	29.8
Franklin, AR	AR	05047	1	19.2444203813993	1.7	97.5	0.7	49.4907433459006	17771	0.19674	20.979616	10.905981	10.073635	12.219692	3.307516	16223.224121	1054.70544765	53.95	48.35	59.55	44.7	63.6	0.73	12	67	8.84	25.4	11.6	32.064	56.0	426	473.5	393.6	36.6	26.2	49.9	106.2	80.7	137.5	111.9	85.1	144.9	86.3	69.9	105.6	74.6	102.8	449.8	33.7
Fulton, AR	AR	05049	0	24.786169244768	1.6	98.8	0.3	48.9778388593025	11642	0.22238	19.907924	10.017530	9.890394	12.623882	3.102127	16075.525827	1022.363946605	60.05	54.3	65.9	50.1	70.75	1.9	11	69	8.36	26	9.7	30.598	52.2	386.2	462.9	322.8	42.5	29.4	60.1	82.5	57.5	116.4	130.8	100	170.1	72.2	55.6	93.2	58.3	87.8	379.3	27.8
Garland, AR	AR	05051	1	23.6519357589881	1.4	90.2	8.2	48.5545260480538	88068	0.18246	21.405935	11.797656	9.608279	12.437082	3.828807	16258.044873	1078.301000334	53.05	48.15	57.95	44.55	62.5	1.6	12	67	7.8	24.9	20.2	36.844	63.9	499.2	598.4	420.6	43.4	38.5	48.8	127.6	115.8	140.4	159.3	146.3	173.2	88.6	81.9	95.8	69.9	112.5	487.3	30.9
Grant, AR	AR	05053	1	23.1968810916179	0.9	96.2	2.6	49.6173469387755	16464	0.09051	22.340367	11.425034	10.915333	12.885924	3.562842	16505.233199	1083.185283549	54.75	49.25	60.3	46.45	63.35	0.66	16	67	7.98	29.3	14.7	51.589	65.3	495.6	646.1	382.2	39.5	28.1	54.2	107.1	80.4	140.2	175.8	138.1	220.7	100.3	81	123	50.1	166.8	541.6	36.5
Greene, AR	AR	05055	0	18.8077872853615	1.5	98.7	0.2	48.7985856258873	37331	0.09595	20.588156	10.954331	9.633825	13.232390	3.244661	16124.566645	1028.420012399	56.6	51.15	62.05	47.05	67	0.62	13	74	8.2	29.5	12.0	38.209	55.5	433	521.2	379.6	50.3	41.4	60.5	87.1	70.6	106.4	130.5	108.6	155.6	84	72.4	96.9	59.2	119.3	438.1	32.7
Hempstead, AR	AR	05057	0	19.8568872987478	1.2	64.6	31.0	48.3613855089668	23587	0.1097	22.912443	12.192796	10.719647	12.418736	3.630500	16523.575118	1121.239415615	48.7	42.95	54.45	37.9	60.65	0.43	14	69	9.78	29.3	14.7	35.708	61.2	420.7	538.1	335.2	48	36.5	61.9	94.3	72.1	121.4	155	124	191.4	87.5	71.9	105.6	43.1	143.9	422.4	39.1
Hot Spring, AR	AR	05059	0	21.1335119131538	1.3	88.5	10.6	48.845254175864	30353	0.1299	22.063405	11.929360	10.134045	12.549280	3.787468	16417.311758	1081.141838704	51.6	46.3	56.9	41.15	62.7	0.59	13	67	8.6	28.3	12.5	37.15	63.1	440.3	542.5	361.8	52.4	42.5	64	113.4	92.9	137.4	120	98.2	145.2	95.7	82.3	110.8	65.6	132.5	559.5	28.6
Howard, AR	AR	05061	0	18.830242510699	0.9	74.3	22.1	48.7552447552448	14300	0.13931	22.136532	12.118844	10.017688	12.046967	3.848531	16300.440767	1089.70772653	46.4	40.55	52.25	35.85	57.95	0.67	8	69	9.24	27.7	12.4	34.554	59.8	487.2	601.5	396	41.7	28.7	58.7	113.8	83.9	151.3	182.2	140.6	232.3	96.4	75.9	120.8	74.7	126.7	543.3	31.8
Independence, AR	AR	05063	0	18.0565967016492	1.3	96.1	2.3	49.0579265620892	34233	0.1286	20.827677	11.359733	9.467944	13.011558	3.260116	16195.594171	1057.238804869	54.2	48.95	59.5	46	63.1	0.91	9	67	8.12	26.2	14.7	34.625	63.6	463	560	389.4	55	45	66.5	101.7	83.2	123.3	133.4	111.4	158.7	95.4	82.7	109.7	57.4	143.2	424.5	47.8
Izard, AR	AR	05065	0	25.8670060451798	1.5	97.5	1.5	50.7057136387652	13249	0.20468	20.358173	10.606988	9.751185	12.752828	3.132142	16103.698755	1029.948918768	53.7	47.95	59.45	43.45	64.9	1.35	6	67	7.66	26.8	12.3	31.673	54.4	489.2	586.2	412.7	48	35.3	64.5	132.9	100.7	173.5	162.6	128.4	204.3	86.1	68.7	107.2	61.3	115.7	444.7	34.2
Jackson, AR	AR	05067	0	12.2574702055386	0.8	81.5	17.7	47.7087631664676	18418	0.07397	21.187475	11.145114	10.042361	13.180533	3.287332	16330.958264	1057.238804869	54.65	48.85	60.5	44.8	65.95	0.72	7	67	9.14	27.6	7.0	27.615	60.9	477.1	581.4	406	65.7	50.5	84.2	79.8	58	107.7	118.9	87.8	157.6	105.7	86.3	128.5	81.5	142.3	602.6	33.8
Jefferson, AR	AR	05069	1	14.4857907480566	0.5	49.0	49.9	48.9439711431216	85091	0.07702	22.329277	11.654268	10.675009	13.171384	3.389111	16545.326938	1096.315237099	48.55	43.45	53.7	39.8	58.9	0.44	13	67	10.28	30	16.5	35.998	71.5	490.5	615.3	397	54	47.2	61.5	122.8	108.6	138.3	194.5	175.1	215.5	80.9	72.6	89.9	60.2	110.7	392.6	35.8
Johnson, AR	AR	05071	0	24.5784603823212	1.4	95.0	1.5	49.7432070585137	22781	0.19058	20.243986	10.829781	9.414205	12.388819	3.380214	16174.180501	1053.751909976	51.25	45.7	56.9	41.45	61.55	0.78	13	67	8.4	25.5	14.8	30.592	54.4	386.3	430.3	357	44.2	33.7	57	113.9	90.3	141.9	103.8	80	132.5	83.2	68.7	100.1	59.7	114.5	438.5	31.8
Lafayette, AR	AR	05073	0	13.3093078165776	0.6	62.6	36.7	48.3584530903143	8559	0.08736	23.499006	12.334121	11.164885	12.671003	3.653036	16764.678906	1121.388738293	49.1	42.7	55.55	36.55	63.35	0.49		69	10.14	30.5	13.3	27.515	67.2	407.2	475.6	355.2	42.6	25.8	66.9	86.4	52.6	134.9	127.4	85.9	183.8	96.8	71.9	128.5	55.6	147.5	481	41.3
Lawrence, AR	AR	05075	0	18.2145644473795	1.3	98.8	0.5	48.3515246989985	17774	0.09132	20.693753	10.751398	9.942355	13.058430	3.279156	16178.731727	1035.472132958	56.25	50.65	61.9	45.75	67.85	1.02	9	74	8.6	25.8	9.2	30.288	53.2	493.7	609	414	42.5	31.1	56.9	108.3	81.4	141.7	139.1	108.3	176.4	101.1	83.2	122	78.5	134.2	491.2	44.6
Lee, AR	AR	05077	0	23.4232700655375	0.3	41.7	57.4	52.7027027027027	12580	0.06314	21.813121	11.841229	9.971892	13.793580	3.557615	16431.996944	1104.766583993	47.6	41.05	54.2	36.7	61.3	0.73	7	74	10.42	30.8	8.5	30.494	60.7	532.9	667.4	441.9	62.4	44	86.1	100.7	67.7	145	198	148.5	258.8	94.9	72.3	122.7	64.6	134.5	503.7	35.8
Lincoln, AR	AR	05079	1	31.3139432914353	0.8	65.6	33.2	58.7220535467844	14492	0.06867	22.571673	12.067486	10.504187	13.158457	3.529330	16647.372887	1132.336993969	50.15	43.45	56.85	41.15	60.2	0.48	4	67	9.28	28.6	8.6	35.737	57.6	438.8	576.6	345.7	38.2	25.1	55.8	98.3	67.5	139.3	185.9	140.7	240.7	91.6	70.5	117.2	61.8	128.2	403.5	46.5
Little River, AR	AR	05081	0	17.974423744869	2.5	76.1	21.6	48.6498385676548	13628	0.10458	23.225816	12.269863	10.955953	12.226609	3.594288	16555.116376	1123.182707151	52.15	46.8	57.5	43	62.15	0.42	18	69	9.26	27.7	11.9	33.416	62.8	429.3	505.4	366.1	47	33.3	64.8	111.8	81.2	150.9	138.7	105.5	180.2	92.1	72.6	115.7	79.9	105.9	455.4	39.5
Logan, AR	AR	05083	0	18.7907330764474	1.6	97.7	1.2	49.6041981677488	22486	0.18264	21.471636	10.775973	10.695663	12.215734	3.293653	16249.727821	1054.220262861	55.9	50.45	61.35	46.3	66.15	0.8	15	67	7.98	28.1	11.7	37.551	57.8	462.7	547.1	399.3	49.4	38.5	62.6	116.7	92.3	146	151.3	122.9	184.5	92.9	77.8	110.3	62.2	130.4	503.8	33.5
Lonoke, AR	AR	05085	1	29.2340884573894	1.0	92.0	6.7	49.1936094495343	52828	0.08467	21.972944	11.603149	10.369795	13.126437	3.264173	16455.141561	1097.761274335	48.25	42.9	53.6	39.2	57.85	0.6	14	67	8.78	24.8	16.6	50.757	65.3	482.7	584.3	404.1	45.2	37.8	53.6	105.6	90.4	122.6	153.4	133.4	175.5	93.3	82.6	105.1	63.6	130.4	462.6	39.9
Madison, AR	AR	05087	1	23.1029047511822	2.1	97.0	0.2	49.9333005687004	14243	0.4846	18.691680	9.401391	9.290289	12.250892	3.258387	16046.097826	1040.355226576	47.1	40.85	53.3	39.45	54.85	1.12	18	69	7.74	25.8	13.4	36.502	48.3	363.1	411.5	329	42	30	57.5	85.4	60.9	116.9	84.7	60.9	115.5	56.7	42.8	74	50.8	63.9	275.5	25.1
Marion, AR	AR	05089	0	28.4455755677369	1.8	98.7	0.2	49.4795539033457	16140	0.24934	20.285930	9.779982	10.505948	12.339025	2.996304	16083.699004	1025.357152933	60.75	55.2	66.35	52.95	68.95	1.2	13	69	7.96	25	14.8	34.109	58.0	439	522.9	361.2	41.4	30.9	55.1	92.5	68.5	123.4	139	112.6	171.2	80.8	66.4	98.2	55	108.2	408.7	33.4
Miller, AR	AR	05091	1	21.6043609544932	1.3	75.3	23.4	48.7278391810697	40443	0.10148	23.577661	12.131307	11.446354	12.587053	3.486523	16711.030767	1121.679780839	49.6	44.35	54.8	40.4	60	0.34	13	69	10.34	29.1	12.7	40.307	67.8	409.6	511.8	339.1	46.8	38.5	56.5	94.2	78	113	146.1	124.1	170.8	87.4	76	100.1	68.1	114.8	412.3	40.4
Mississippi, AR	AR	05093	0	12.5904849575296	0.7	65.3	33.2	47.8577887223686	51979	0.07338	20.918413	10.898784	10.019629	13.489586	3.332628	16126.222921	1056.206931235	47.2	41.55	52.9	37.8	58.15	0.69	9	74	9.68	30.1	11.0	33.407	60.8	426.9	512.4	368.4	52.5	43.6	62.7	105.6	88.6	125	122.4	101.2	146.7	84.2	73	96.8	63.2	109.6	465.7	29.1
Monroe, AR	AR	05095	0	14.9774656744576	0.7	60.3	39.4	46.9377803783889	10254	0.05598	22.000396	11.901976	10.09842	13.589458	3.442483	16486.593541	1105.124398894	48	41.7	54.3	36.85	61.3	0.62	11	67	9.28	30.7	12.3	29.964	60.2	487.5	606	404.9	54.5	37.5	77.6	97.4	65.8	140.9	182.1	134.6	242.9	102.4	78.7	131.9	66.7	147	589.4	32
Nevada, AR	AR	05099	0	18.3116743636559	0.7	67.4	31.5	48.5484681064792	9955	0.09793	22.953936	12.565470	10.388466	12.568971	3.735054	16643.267090	1121.388738293	48.5	42.6	54.5	38.2	60	0.47	8	67	9.7	28.4	10.7	38.375	59.7	437	557.8	352.8	44.7	29.1	66.3	102.5	69.3	147.2	176.4	129	236.4	89	66.7	116.9	56.9	128.4	426.5	40.1
Newton, AR	AR	05101	0	24.4203256043414	1.5	98.7	0.2	50.5576208178439	8608	0.45754	18.942104	9.868041	9.074063	12.460451	3.237829	16101.019661	1046.102668528	57.4	51.5	63.3	49.1	65.75	1	12	69	9.06	27.2	12.2	27.441	50.4	421.5	510.3	343.6	55.9	36.5	82.5	70.4	40.9	114.4	134.8	94.9	187.7	67.1	47.7	92.9		94.5	309.4	32.1
Ouachita, AR	AR	05103	0	12.5952786205876	0.7	60.4	39.0	47.3150399444251	28790	0.06012	23.111952	12.150890	10.961062	12.699154	3.648867	16692.079805	1125.546130792	50.95	45.6	56.35	41.5	62	0.48	9	67	9.76	29.4	13.2	31.259	67.9	463.2	569	388.5	48.1	38.2	60.1	105	83.7	130.3	170.3	141.8	203.1	77.8	65.2	92.2	61.8	100.3	351.6	38.1
Perry, AR	AR	05105	1	23.660294578502	1.7	96.7	1.9	49.573905377608	10209	0.13968	21.497725	11.634504	9.863221	12.581049	3.340866	16278.654454	1072.312159927	57.9	52.55	63.25	47.9	68.2	0.77	16	67	8.26	28.2	10.5	43.635	53.6	487.5	620.6	379.1	55.3	38.1	78	97.5	65.7	140.1	155.6	115.5	206.3	100.8	77.6	129.1	68.7	142.1	483	45.5
Phillips, AR	AR	05107	0	11.3269946258785	0.6	39.7	59.4	45.8650028360749	26445	0.0673	22.128670	12.197800	9.93087	13.919866	3.572710	16570.793724	1104.766480012	44.15	38.25	50.05	34.85	56.15	0.6	10	74	10.12	32.1	12.1	27.361	60.6	404.1	475.6	360.1	47.6	36.2	61.6	99.9	77.2	127.3	109.1	82.8	141.4	88.2	72.4	106.5	64.5	120.9	461.7	34.2
Pike, AR	AR	05109	0	20.4152902312412	1.3	93.1	3.7	49.2789524904893	11303	0.17245	21.967720	12.240626	9.727094	12.206338	3.904940	16346.514385	1080.682768303	49.55	43.8	55.35	39	60.8	0.73	15	67	8.1	25.5	12.4	32.806	53.0	391.8	497.8	312.1	47.6	32.5	67.7	85.2	57.3	123.1	96.4	66	137.1	97.4	76.1	123.5	72.7	132.2	505	38.5
Poinsett, AR	AR	05111	1	14.550331070321	0.6	91.7	7.3	48.614039197314	25614	0.07187	21.121564	10.923893	10.197671	13.399569	3.220159	16281.513149	1060.866787264	54.25	48.5	60.05	43.65	66.1	0.68	14	74	9.78	27	8.8	32.267	54.5	529.4	643.5	450.5	60.1	47.8	74.6	114.8	91.6	142.4	146.3	118.1	179.4	125	107.6	144.6	86.4	175.2	577.5	59.6
Polk, AR	AR	05113	0	18.2467463760449	2.9	96.3	0.2	49.2263581986257	20229	0.36	20.606020	11.290388	9.315632	11.806338	4.013626	16058.778789	1072.248474566	56.1	50.4	61.8	47.4	65.25	1.07	12	67	8.02	26.8	10.0	32.525	50.4	416.6	511.5	342.3	50.9	39.8	64.5	89.9	68.5	116.4	103.8	80.7	132.3	71.5	58	87.5	48.2	100.2	345.5	31.8
Pope, AR	AR	05115	0	22.1867408510305	1.5	95.0	2.8	49.0719491821036	54469	0.15726	20.453972	10.903907	9.550065	12.533091	3.311784	16144.297569	1053.567692838	49.5	44.35	54.65	41.5	58	0.81	12	67	8.24	27.4	20.1	39.841	60.9	445.7	532.3	380.6	46.9	39.7	55.2	98.6	83.9	115.1	146.4	127.3	167.6	81.6	72	92.2	61.8	107.1	424.3	32.1
Prairie, AR	AR	05117	0	16.9043904613327	0.8	85.4	14.0	49.239962260195	9539	0.06293	21.913052	11.639751	10.273301	13.322810	3.339970	16466.872885	1098.067366555	51.2	45.05	57.35	39.4	63.75	0.59	14	67	8.6	26.1	11.5	35.346	58.5	465.5	569.9	371.9	45	29.2	67.2	90.2	59.7	132.7	193	145.5	252.7	106.7	82.4	136.8	75.1	140.3	562	40.8
Pulaski, AR	AR	05119	1	19.6926983067414	0.9	65.1	32.5	47.9149261081018	361474	0.11031	21.832890	11.825556	10.007334	12.909722	3.333449	16390.395568	1082.893099539	49	45.35	52.65	41.1	58.15	0.71	14	67	8.3	23.5	30.7	45.121	68.9	502.7	619.2	419.2	46.1	43.1	49.3	128.5	121.7	135.6	207.1	197.5	217.2	78.2	74.3	82.3	61.5	102.5	406.6	30.7
Randolph, AR	AR	05121	0	17.2405729318913	1.3	98.1	1.1	48.9914811761473	18195	0.11178	20.284704	10.653716	9.630988	12.997940	3.223382	16056.882338	1022.864199248	58.4	52.8	64	47.5	70.3	1.17	7	74	8.64	25.9	11.1	30.222	55.4	399.6	475.3	349.6	47.4	35.8	61.9	86.3	63	115.9	108.9	82.7	141.3	82.2	66.8	100.4	61.4	112.4	446.4	29.5
St Francis, AR	AR	05123	0	19.9269076008712	0.5	49.6	49.4	51.3723618261789	29329	0.07736	21.610052	11.518678	10.091374	13.685953	3.470607	16404.613398	1079.558557913	47.65	41.7	53.6	38.25	59.05	0.64	8	74	10.12	30.1	10.5	27.019	57.2	467.7	551.4	415.9	67.6	54.4	83	96.1	74.1	122.6	123.1	95.7	155.5	79.5	65.3	96	56.3	110.9	372.4	37.2
Saline, AR	AR	05125	1	25.9930384930385	1.1	96.2	2.3	49.5241173724096	83529	0.13126	21.402079	11.550111	9.851968	12.710853	3.635179	16352.613872	1082.977455361	51.85	46.45	57.25	44.05	60.1	1.02	9	67	8.48	26.2	22.6	51.502	69.2	335.5	382.1	295.4	29.9	25.4	35.1	89.6	78.5	101.8	120.4	107.2	134.9	65	58.2	72.5	54.6	77.9	361.1	22.2
Scott, AR	AR	05127	0	20.0432092703525	2.3	94.8	0.3	50.4819934521644	10996	0.26491	21.037865	11.238683	9.799182	11.967206	3.610515	16263.108206	1072.513468108	54.55	48.5	60.6	45.15	64.25	0.66	10	67	8.6	26.2	9.0	36.417	43.7	445.6	510.3	402.9	59	42.1	80.9	112.4	78.9	156	114.8	79.4	160.9	90.8	69.9	116.5	72	113.6	524.6	28
Searcy, AR	AR	05129	0	18.3004863066291	1.8	98.6	0.1	49.4855344389299	8261	0.34243	19.639276	10.297672	9.341604	12.606192	3.133598	16096.793639	1046.87731402	58.4	52.4	64.4	49.4	67.85	0.85	16	67	8.96	25.3	9.2	28.811	48.7	467.9	540.8	421.2	61	42.8	85.5	88.4	55.1	136.1	102.1	69	148.3	92.9	69.4	122.7	74.3	115.1	354.9	54.9
Sebastian, AR	AR	05131	1	22.8764424430059	3.1	84.7	6.7	48.7872704677981	115071	0.15828	21.610325	11.037566	10.572759	11.992921	3.323145	16325.261490	1059.848180509	50.35	45.4	55.2	42.5	58.7	0.6	12	67	8.86	28.9	17.9	39.482	66.5	412	483.6	363.3	43.6	38.6	49	108.4	97.5	120.2	118.5	106	132	79.1	72.3	86.4	63.6	101.4	399.1	32.8
Sevier, AR	AR	05133	0	19.2912300055157	2.8	81.1	5.2	49.7683569207336	15757	0.13574	22.595547	12.547012	10.048535	12.026772	3.690579	16403.095695	1097.433836159	49	43.7	54.25	40.85	57.25	0.63	13	69	9.14	26.3	9.3	34.383	52.0	408.6	458.9	379.7	46.1	32.5	63.3	95.6	68.4	130	130.7	96.2	173.3	77.6	59.6	99.4	64.1	99.5	491.7
Sharp, AR	AR	05135	0	28.2095745339692	1.8	98.5	0.6	48.0226648752848	17119	0.17597	20.183591	10.531187	9.652404	12.873962	3.195806	16121.373414	1027.606835181	57.15	52	62.35	47.7	67.5	1.42	9	74	8.04	24.6	12.5	31.135	52.9	518.6	610.8	448.8	39.2	29.7	51.4	123.8	96.9	156.7	127	101.8	157.8	102.6	86.5	121.4	87.8	123.3	515.2	42.9
Stone, AR	AR	05137	0	18.4673482545823	2.1	98.9	0.2	49.2216714496913	11499	0.26104	19.964473	10.537187	9.427286	12.771812	3.244387	16123.806474	1050.989080216	56.4	50.45	62.35	47.45	65.85	0.95	8	67	8.02	25.8	10.4	30.38	46.7	383.6	439.7	337.3	36.4	24.6	52.8	72.9	48.9	105.9	119.8	90.3	157.7	80.3	63.3	101.5	65.1	97	395.4	34.7
Union, AR	AR	05139	0	13.1456056785281	0.6	66.7	32.3	47.8073155230226	45629	0.06847	23.445376	12.398597	11.046779	12.769153	3.709980	16797.204812	1126.856003049	48.1	42.8	53.35	40.1	57.2	0.44	12	69	8.78	29.1	16.1	36.464	66.7	473.6	600.3	382.5	50.1	41.8	59.7	107.1	90.5	126.1	172.5	149.2	198.4	85.5	74.5	97.7	61.8	118.4	378.9	43
Van Buren, AR	AR	05141	0	24.1817707654192	1.8	98.2	0.4	49.1539031620553	16192	0.27305	20.089329	10.720244	9.369085	12.726792	3.424651	16151.707083	1053.307817045	57.1	51.5	62.8	48.35	66.5	0.88	8	67	7.6	29.3	13.2	31.96	55.2	436.8	546.1	344.6	44.9	33	60.1	104	78.3	136.2	164.3	135.1	199.2	74.6	60.7	91.4	48.6	104.7	379.1	30.6
Washington, AR	AR	05143	1	29.529787438157	2.3	89.9	2.6	50.0973274577561	157715	0.40974	19.462952	9.614779	9.848173	12.127064	3.305077	16076.741002	1046.282485957	47.25	43.2	51.25	41.85	52.6	1.21	16	67	7	21.3	27.4	42.303	62.8	423.8	491.5	378.8	41.9	37.5	46.7	111.8	102	122.3	133.2	121.2	145.9	67.3	61.6	73.3	50.5	90.8	361.2	24.8
White, AR	AR	05145	0	25.7066590399924	1.2	94.8	3.9	48.764981761334	67165	0.09623	21.326830	11.608180	9.71865	13.087933	3.372909	16274.342696	1056.743993907	53.15	47.7	58.6	44.45	62.5	0.69	11	67	8.46	26.4	17.3	39.178	59.0	524.1	661.5	413.4	49.5	42.8	56.9	119.4	104.9	135.3	196.1	176.4	217.4	94.7	85.4	104.7	68.1	128.2	499.5	36.1
Woodruff, AR	AR	05147	0	14.4	0.7	68.5	31.2	47.1570758494451	8741	0.06067	21.659214	11.459526	10.199688	13.353866	3.330886	16363.109009	1059.53549818	49.5	43	56	39.9	60.75	0.64	2	67	9.22	28.6	9.0	27.186	59.1	503.9	713	364.4	72.6	51.4	100.6	97.4	60.9	148.5	219.5	161	293.6	88.6	64.8	119.1	52.9	139.4	394.8	44.3
Yell, AR	AR	05149	0	25.5298699984825	1.4	88.1	1.6	49.8841004777899	21139	0.15139	21.424983	11.188037	10.236946	12.319799	3.443852	16251.550237	1064.658136988	52.7	48.05	57.35	43.6	62.05	0.74	12	67	8.92	26	10.3	36.606	43.5	456.5	587.6	367.4	45.4	34.3	59.1	97.6	74.2	126	141.8	111.8	177.4	104.8	87.4	124.7	62.9	161	507	46.6
Alameda, CA	CA	06001	1	24.0656554780473	1.6	53.1	16.2	49.1293105896418	1443741	0.05279	20.896764	10.287396	10.609368	10.898180	1.291027	19038.834534	1116.904107533	40.95	37.85	44	34.05	48.25	0.52	15	113	7.3	20.9	40.3	69.384	72.9	431.5	487.7	394.5	45.1	43.5	46.7	128.3	124.8	132	150.8	146.4	155.3	52.3	50.5	54	46.7	60.2	309	16.4
Alpine, CA	CA	06003	0	31.6477768090671	22.9	77.1	1.2	52.5662251655629	1208	2.37957	10.046244	0.109936	9.936308	12.565707	2.557628	18847.851921	1311.055884492	51.95	44.45	59.55	49.35	54.25			58	7.24	21.1	29.7	63.478	64.3	379.4
Amador, CA	CA	06005	0	29.5636687444346	3.0	88.0	4.1	55.0655270655271	35100	0.49985	19.880109	9.612930	10.267179	12.052919	2.489285	18705.739566	1180.660763201	55.45	49.2	61.7	47.95	63.55	1.05		58	7.02	19.1	19.0	54.758	68.8	485.4	571.3	420.8	46.2	38.4	55.4	136.8	116.8	159.9	161.1	140.5	184.3	61.4	52.5	71.7	52.9	71.4	335.4	23.7
Butte, CA	CA	06007	1	24.112812265018	3.6	88.0	1.9	48.9961657913777	203171	0.19901	20.302918	10.065740	10.237178	11.062470	3.450746	18260.085791	1090.707691195	49.9	44.55	55.3	45.05	55.15	0.43	14	73	6.98	20.6	24.1	43.17	70.1	484.7	565.3	428.9	40.4	36.9	44.1	137.2	128.1	146.8	158.2	148	168.9	70	65.4	74.8	63.2	78.5	397.5	24.5
Calaveras, CA	CA	06009	0	29.244675645747	3.5	94.3	1.0	49.617793559205	40554	0.56458	19.625527	8.679355	10.946172	12.508271	2.648519	18815.835487	1181.981357224	57.2	51.1	63.3	51.35	63.3	0.97		58	6.06	19	19.6	54.971	67.3	437.8	478.8	399.1	41.9	34.9	50	120.7	104.1	139.5	142.6	125	162.3	61.3	53	70.8	57.9	64.6	389	15.1
Colusa, CA	CA	06011	0	19.8147612156295	3.3	68.1	0.7	50.8349287385663	18804	0.06799	22.656713	10.515884	12.140829	10.684446	1.469960	18602.670038	1085.482550504	41.6	35.7	47.55	33.25	49.8	0.52		58	7.24	20.3	11.7	48.016	58.0	373.3	411.8	346.8	38.8	27.6	52.9	96.2	71.4	126.8	96.8	71.2	128.6	69	53.6	87.4	73.7	65	403.9	22.3
Contra Costa, CA	CA	06013	1	22.7870173191425	1.6	69.7	10.3	48.8261159171009	948816	0.07319	21.324930	9.651267	11.673663	10.846674	1.284892	18832.208229	1112.819779392	42.6	39.2	45.95	36.9	48.7	0.55	17	113	6.48	21.7	38.2	78.385	71.4	459.2	526.2	412.9	46.1	44.3	48	136.8	132.5	141.2	158	152.9	163.2	52.8	50.8	54.9	49.6	58.3	324.8	14.6
Del Norte, CA	CA	06015	0	33.2936294474756	9.1	82.6	4.6	55.2077652961064	27507	0.0686	11.397287	7.059859	4.337428	10.053189	6.527725	17172.207707	972.740254991	51.7	45.65	57.75	43.5	60.7	0.31		73	7.04	20.9	14.3	36.118	61.8	483.3	579.4	417.1	40.2	30.9	51.5	118.8	96	145.8	144.5	118.2	174.9	82.3	68.5	98.1	73.4	97.1	485	26.1
El Dorado, CA	CA	06017	1	26.3143966125618	2.2	92.4	0.8	49.8806774195612	158179	0.85998	15.568019	6.081626	9.486393	11.700208	2.980350	18632.499634	1182.541504497	49.5	44.3	54.65	42.3	56.85	0.88	17	58	6.56	19.4	31.1	70	69.3	513.4	590.2	448.5	47.8	43.2	52.8	133.7	123.5	144.5	173	160.8	186	63.6	58.3	69.3	56.8	72.6	419.1	13.2
Fresno, CA	CA	06019	1	13.2438676063799	2.6	58.0	5.9	50.0966341300489	799407	0.11653	19.906416	8.655204	11.251212	14.448021	1.480413	19280.354675	1259.276259498	37.35	33.9	40.8	28.8	46.3	0.93	18	73	7.76	24.5	19.7	46.43	65.1	427.1	493.1	382	40.9	38.9	43.1	110.2	105.7	115	143.5	137.7	149.5	55	52.5	57.4	47	66.3	330.6	16.4
Glenn, CA	CA	06021	0	16.9876119219919	3.3	75.3	0.8	50.5538124220315	26453	0.07449	21.610760	10.686154	10.924606	10.628677	1.589509	18404.126445	1081.116502838	43.3	38	48.65	35.4	51.35	0.4		73	6.86	20	16.2	43.074	61.7	474.1	578.4	398.2	34.2	25.2	45.4	118.5	94.7	146.5	149.8	121.2	183	79.2	65.2	95.4	62.3	101.2	468.5	24.9
Humboldt, CA	CA	06023	0	19.8805925156796	8.3	88.8	1.4	49.4253782070535	127823	0.12935	15.309034	8.035925	7.273109	10.546952	4.456520	17627.160357	995.947476754	50.4	45.7	55.1	46.5	54.5	0.29	13	73	7.74	21.7	26.3	40.089	66.9	492.1	581.1	426.7	50.2	45	55.9	118.7	107.7	130.6	158.3	144.5	173.1	63.4	57.6	69.8	56.6	73	373.5	20.2
Imperial, CA	CA	06025	1	20.5861780582377	2.4	52.4	4.3	52.2123334340163	142361	-0.01103	30.159459	17.420483	12.738976	13.302917	0.259370	20662.768809	1356.16674719	36	30.45	41.6	24.85	48.45	0.79	15	73	7.16	21.8	12.2	38.685	56.2	394.7	479.4	333	39.2	34.6	44.1	104.2	93.9	115.3	125.4	113	138.6	48.5	43.4	54.1	32.9	67.6	284.2	15.7
Inyo, CA	CA	06027	0	21.6307039264238	12.0	83.8	0.4	48.8213987183059	17945	1.4788	21.219532	10.532009	10.687523	14.441236	0.432590	19707.694127	1320.122433232	52.75	45.9	59.6	46.2	59.7	1.31		73	6.54	19.1	20.9	44.808	59.1	504.7	566.6	452.9	50.5	38.3	65.7	133.1	105.9	166.2	165	132.6	203.7	78.4	63.1	96.6	74.8	81.1	486	21.1
Kern, CA	CA	06029	1	17.8557711169686	2.6	65.1	6.6	51.2936695660059	661645	0.28028	23.817891	12.043095	11.774796	15.092365	0.675049	19819.029303	1301.632155326	42.1	38.4	45.9	32.85	51.95	1.07	15	73	7.94	24.8	14.7	47.089	64.5	439.8	509.5	391	44.8	42.4	47.2	115.3	110.2	120.6	125.4	119.5	131.6	61.1	58.3	64	48.6	77.4	354.1	20.3
Kings, CA	CA	06031	1	33.4649828939424	2.5	57.8	8.9	57.4165192606267	129461	0.09173	26.700359	13.632057	13.068302	13.481511	0.573743	19518.914213	1222.142949429	42.75	37.05	48.45	33.45	52.25	0.95	16	73	7.02	25	11.8	48.684	66.0	426.7	503.1	378.1	45.6	39.7	52	112.4	99.9	126.1	130.6	115.6	146.9	57.9	51.2	65.2	42.6	76.5	318.7	22
Lake, CA	CA	06033	0	25.6718848972944	4.8	89.4	2.6	49.3851721003619	58309	0.50428	18.730647	8.629328	10.101319	10.411827	2.817483	18712.479491	1091.143573559	54.75	49	60.6	48.35	61.65	0.55	15	113	6.78	21.2	16.4	39.491	63.2	490.4	594.2	402.6	51.8	45.1	59.3	103.3	89.9	118.3	130.5	115.3	147.4	84.2	75.8	93.5	73.8	96.6	497	26.6
Lassen, CA	CA	06035	0	39.3785925120398	4.6	83.3	9.1	62.7911789050491	33828	1.46994	13.682640	3.649154	10.033486	11.985852	1.191774	18152.110720	1102.41754778	52.35	45.9	58.7	46.4	58.4	0.85		73	6.94	20.7	12.4	50.317	62.9	403.7	479.1	344.1	39.1	29.1	51.2	88	67.5	113.1	130.8	104.5	161.4	60.4	47.8	75.3	54.7	67.4	379.5	15.5
Los Angeles, CA	CA	06037	1	12.3255735121082	1.5	52.8	10.5	49.416303948867	9521418	0.15581	21.744458	11.548519	10.195939	17.853877	1.098407	20146.473376	1334.289826517	36.8	35.3	38.4	27.75	46.45	0.46	15	86	7.1	19.4	29.0	55.476	65.6	420.6	484.1	379.4	45.2	44.5	45.8	117.9	116.5	119.2	139.1	137.4	140.8	45.6	45	46.3	37.5	56.9	274.3	13.6
Madera, CA	CA	06039	1	22.3896871317775	4.0	66.7	4.7	47.8527158859222	123109	0.24307	20.087818	8.609403	11.478415	14.645857	1.839932	19105.940068	1274.431171314	42.95	38	47.95	34.3	51.65	1.32	15	73	7.42	20.1	13.5	46.039	64.0	442	514.2	380.6	48.3	42.9	54.1	108.6	98	120	145.1	131.6	159.5	59.6	53.6	66	46.8	75	363.4	17
Marin, CA	CA	06041	1	23.296212095313	1.1	87.1	3.5	49.5582092207902	248240	0.05397	17.589737	8.976730	8.613007	10.216579	2.470445	18195.723300	1090.263498961	46.4	41.5	51.25	44.6	48.3	0.47	18	113	5.4	16.4	54.1	89.268	73.9	493.7	574.5	434.1	41.9	38.7	45.3	151	142.5	159.8	182.5	172.8	192.5	45.3	41.9	48.8	43	48.5	288.5	10.9
Mariposa, CA	CA	06043	0	28.2508736435534	5.6	92.1	0.8	51.1500291885581	17130	0.92829	18.508396	8.000455	10.507941	14.383211	2.358013	19066.000878	1256.90813079	56.85	50.5	63.25	53.4	60.5	0.89		73	6.58	20.3	20.4	49.098	65.1	437.5	493.6	385.4	39.8	29.6	53.1	102.7	78.2	133.4	132.1	105.1	165	74.2	59.5	92	71.6	77.6	350.6	37.2
Mendocino, CA	CA	06045	0	17.8291705211224	6.6	84.3	1.0	49.7304816553643	86265	0.31059	17.705342	8.119508	9.585834	10.226061	3.657341	18393.015494	1067.319014184	49.8	44.2	55.4	44.5	55.4	0.39		113	6.7	21	22.7	43.759	59.8	473.6	549.5	414.3	43.8	38.2	50	123.5	110.3	137.9	144.5	129.6	160.7	61	54.4	68.1	58	65.2	352.5	20.4
Merced, CA	CA	06047	1	19.7098705392205	2.3	60.9	4.5	49.8356716091834	210554	0.05104	24.942054	11.784425	13.157629	13.229302	0.932018	19362.144600	1170.353219872	41.45	36.9	45.95	34.05	49.05	1.15	13	73	7.34	21.6	12.5	43.844	66.4	414	470.7	376.3	44.3	40.1	48.7	105.3	96.7	114.4	121.7	111.3	132.7	62.2	57.3	67.5	50.1	79.2	380.9	17.5
Modoc, CA	CA	06049	0	22.1476510067114	5.8	88.6	1.0	50.5873637421949	9449	1.44886	13.918996	3.698220	10.220776	10.810950	1.295333	17670.264106	1057.819017116	56.3	49.95	62.55	49.8	63	0.58		73	6.46	21.8	15.6	34.588	58.3	437.4	466.7	417.3	48.1	33.2	68.8	133	95.8	182.5	138.5	101.5	186.8	71.3	52.8	95.5	81.1	62.3	344.6	34.5
Mono, CA	CA	06051	0	34.1158965032653	3.2	86.2	0.7	54.921030109702	12853	2.47602	11.219758	1.520236	9.699522	15.147539	1.103247	18926.326366	1333.220143067	47.4	40.85	53.95	42.2	51.7	1.45		58	6.32	19.9	29.9	55.087	67.0	298.4	304.2	292.5	23.5	13.2	39.1	132.7	93.5	183	151.2	113	198.6
Monterey, CA	CA	06053	1	22.7243563822618	1.9	60.0	4.5	51.7572592729029	401762	0.07103	20.712165	10.469487	10.242678	12.923527	1.407578	19746.173912	1184.925152967	37.15	32.8	41.55	29.95	44.45	0.55	11	73	7.02	21.1	23.4	59.271	68.9	426.2	497.4	378.7	35.9	33.1	38.8	111.9	105.2	118.9	170.5	161.4	180	48.6	45.4	52	42.3	56.8	300.8	13.2
Napa, CA	CA	06055	1	22.0403270687958	1.8	83.3	1.6	49.9006268154716	124279	0.07428	21.182560	10.815996	10.366564	10.510627	2.324664	18759.555583	1110.507565993	46.15	40.95	51.3	39.2	53.55	0.51	19	113	6.44	21.1	30.0	67.389	73.1	499.2	593.6	431.2	50	45.1	55.2	124.3	113.5	135.9	171.7	158.4	185.9	66.4	60.8	72.5	58.4	78.6	411.5	17.9
Nevada, CA	CA	06057	0	26.0553676562696	2.2	95.9	0.5	49.565916573403	92033	0.88241	14.342807	4.896545	9.446262	11.402135	3.593977	18630.716363	1129.866081335	53.15	47.6	58.7	47.05	59.65	0.89	14	58	5.86	19.4	31.9	57.121	70.1	459	491	433.3	38.1	33.5	43.2	144.9	132.1	158.6	136	123.9	149.2	56	50.5	62.1	58.7	54	352.6	14.3
Orange, CA	CA	06059	1	18.6865030040936	1.3	68.3	2.1	49.7505699526647	2846289	0.06836	20.833910	13.399959	7.433951	16.419306	1.154691	19893.842186	1282.482563617	37.45	34.95	39.95	30.75	44.35	0.58	15	86	6.1	18.4	36.0	74.344	71.4	427.9	476.6	398.4	41.4	40.4	42.5	126.5	124	129.1	129.7	126.9	132.6	48.7	47.5	49.9	43.7	56	301.1	13.2
Placer, CA	CA	06061	1	33.2831927247409	1.9	91.5	1.1	49.0710510106723	248399	0.2958	16.639798	6.369907	10.269891	11.320512	3.184668	18569.166350	1137.801992913	47.4	42.75	52.05	42.15	53	0.55	14	58	6.16	17.6	34.1	74.447	66.4	457.9	510.2	420.8	39.6	36.9	42.5	143.5	136.2	151.1	142.8	135.2	150.7	55.3	52	58.7	49.9	62.8	344.3	14.6
Plumas, CA	CA	06063	0	27.0286606558203	4.2	94.3	0.8	49.9567806377257	20824	1.47778	13.263461	3.249808	10.013653	11.709317	2.951866	18392.931370	1118.803401662	56.1	49.9	62.3	50.6	61.75	0.83		58	6.24	19.1	19.8	44	68.1	428.4	476.7	384.3	38.2	29.2	49.6	116.2	93.1	144.4	162.5	136	193.7	62.9	51.3	77	67.7	58	361	21.5
Riverside, CA	CA	06065	1	24.4996412859845	2.1	69.3	7.0	49.7858465225863	1613504	0.34742	25.993189	14.398167	11.595022	15.536109	0.568168	20500.268451	1345.897517346	43.6	40.45	46.65	37.75	49.7	0.51	15	86	7.54	22.9	20.5	57.768	68.8	435.9	513.9	379.2	44.7	43.4	46.1	119	116	122.1	147.6	144	151.3	55.2	53.7	56.7	46.8	66.2	329.2	16.9
Sacramento, CA	CA	06067	1	20.4293825095726	2.5	68.5	11.4	48.9428270885387	1223499	0.0261	23.647372	9.462451	14.184921	11.432211	1.485216	18603.774532	1102.982618651	44.95	41.65	48.2	38.9	51.6	0.6	15	58	7.6	21.8	27.8	56.439	73.7	453.7	519.6	409.3	44.4	42.7	46	126.8	123.1	130.6	143.3	138.9	147.8	63.7	61.7	65.7	56.3	74.2	371.4	20.8
San Benito, CA	CA	06069	1	28.8382041420727	2.2	69.6	1.5	50.6086335800428	53234	0.12877	21.430870	9.742857	11.688013	12.887403	1.153297	19572.015046	1191.644288757	39.85	34.35	45.4	31.55	48.25	0.73		73	6.54	23.2	18.3	65.771	66.2	442.3	524.4	373.6	41.3	33.1	50.8	111.9	93.9	132.4	174	149.1	201.7	42.9	34.4	52.8	34.1	55.2	272.7	10.5
San Bernardino, CA	CA	06071	1	21.9148034231621	2.2	63.1	10.0	49.9009613708397	1709434	0.53363	24.868234	13.723277	11.144957	15.709633	0.519375	20008.523458	1332.465581792	39.5	36.45	42.5	30.5	49.1	0.74	15	86	8	24.3	18.4	55.845	65.5	436.2	512.9	381.6	47.3	45.7	48.9	114.6	111.4	117.8	150.8	146.6	155.2	57	55.2	58.8	47.5	69.8	344.2	16.7
San Diego, CA	CA	06073	1	20.3665941098315	1.6	70.3	6.6	50.2907244317627	2813833	0.12913	22.254535	12.407061	9.847474	13.815663	1.055699	20394.717244	1356.825679398	40.7	38.05	43.25	34.2	47.4	0.49	17	58	6.48	18.6	34.1	63.069	71.4	449.9	520	402.3	41.4	40.4	42.5	128.7	126.2	131.3	141.1	138.1	144.1	54.1	52.9	55.4	46.5	64.6	328.2	15.7
San Francisco, CA	CA	06075	1	26.1299537316435	1.2	53.0	8.6	50.8318817405724	776733	0.05683	13.028470	11.726559	1.301911	10.315510	1.544549	18257.740181	1034.759794468	43.65	39.55	47.75	37.8	49.35	0.45	19	113	7.66	15.6	51.2	71.304	74.1	423.1	484	380.1	44.9	43	46.9	116.8	112.3	121.4	121.5	116.7	126.3	50.8	48.8	52.9	40.2	64.9	288.9	17.8
San Joaquin, CA	CA	06077	1	19.7170056502613	2.3	62.7	7.5	49.9694817937608	563598	0.01064	24.240585	9.940808	14.299777	11.793858	1.150385	18954.133033	1139.981116725	41.55	37.65	45.45	34.7	48.85	1.23	15	58	7.12	24.1	17.5	54.341	74.3	438.2	518.3	380.2	42.3	39.9	44.7	114.1	108.9	119.6	151.7	144.9	158.8	62.3	59.4	65.4	52.4	76.4	372.3	19
San Luis Obispo, CA	CA	06079	1	27.1481809964012	2.1	87.7	2.4	51.3635018505681	247594	0.16742	21.511824	11.058206	10.453618	13.961972	1.178758	19932.739014	1220.656134658	48.55	43	54.05	43.4	53.95	0.89	16	73	6.2	20.3	30.6	57.365	72.4	466.8	532.4	422	37.5	34.4	40.7	129	120.8	137.6	157.3	148.2	166.8	56.2	52.5	60.1	51.3	62.7	333.9	17.4
San Mateo, CA	CA	06081	1	22.7912375529993	1.1	63.5	4.1	49.444327387964	709239	0.05823	18.250713	9.892025	8.358688	10.490885	1.961062	18654.948750	1035.738511281	42.4	38.45	46.3	35.2	49.9	0.49	15	113	6.36	18.3	44.0	85.648	75.8	454.4	513.4	416.7	44.1	42	46.3	139.1	134	144.4	154.4	148.5	160.5	50.2	48	52.6	45.9	56.7	308.7	13.9
Santa Barbara, CA	CA	06083	1	22.4917215443131	2.2	76.4	2.8	50.0224115869156	399355	0.08125	20.773302	11.233967	9.539335	15.374046	1.489260	20370.696215	1238.421310003	39.7	35.3	44.05	34.15	45.4	0.78	16	73	6.62	19.2	31.0	60.078	71.3	454.4	507.5	419.8	36.1	33.6	38.8	133.3	126.3	140.5	139.1	131.6	146.9	48.4	45.4	51.5	45.4	52.7	296.9	13.5
Santa Clara, CA	CA	06085	1	20.8387359117379	1.3	57.6	3.4	50.6942591310394	1682585	0.05731	21.293293	9.965546	11.327747	11.564832	1.494848	19208.494293	1146.215467339	37.45	34.4	40.5	30.4	44.4	0.74	13	113	7	19.6	45.3	86.85	74.0	429.6	484	393.1	42.2	40.8	43.7	128	124.6	131.4	146.1	142.2	150.2	44.3	42.9	45.9	40.1	50.3	263.9	13.7
Santa Cruz, CA	CA	06087	1	21.7542968701219	2.1	78.9	1.5	49.9131462195132	255602	0.09877	20.720851	9.324145	11.396706	11.417297	2.649278	18643.083745	1095.359832322	44.75	39.95	49.6	40.6	49.05	0.67	14	73	5.86	17.8	37.3	65.253	74.4	459.8	539.2	401.8	38.1	34.6	41.8	124.8	116.3	133.8	176.5	165.4	188.3	46.1	42.1	50.3	42.3	51.5	278.4	13.6
Shasta, CA	CA	06089	1	19.7728930096885	4.8	92.5	1.1	48.7406282158083	163256	0.29698	18.159985	7.912664	10.247321	10.825028	3.416438	17964.712862	1058.493555354	53.55	48	59.05	49.45	58.05	0.58	19	73	6.52	21.7	20.0	43.944	67.7	487.4	583.6	413.9	38.1	34.5	42	121.2	112.2	130.7	164.5	153.5	176.1	77.2	72.1	82.6	66.2	93	467.3	22.6
Sierra, CA	CA	06091	0	24.9926664711059	3.1	96.6	0.3	50.4922644163151	3555	1.7873	13.090947	3.339141	9.751806	11.678413	3.259270	18619.681076	1148.840979841	53.05	46.6	59.6	47.15	59.05	1.07		58	6.52	19.8	23.0	52.95	64.6	415	502.9	343.2				140.6	77.7	242.6	162.1	95.8	265.5
Siskiyou, CA	CA	06093	0	21.2144284762539	6.2	90.5	1.6	49.1004717726462	44301	1.13598	14.352236	3.917557	10.434679	10.240611	2.765492	17739.641279	1034.480093479	52.35	46.55	58.15	47.4	57.6	0.47	17	73	6.62	22.8	22.6	36.981	65.5	467.4	566.2	384.2	36.3	30.1	43.6	109.9	94.4	127.7	158.2	139.2	179.5	77.2	67.8	87.6	70	87.4	431.2	28.2
Solano, CA	CA	06095	1	25.3594028970631	2.0	61.3	16.6	50.360671360717	394542	0.03694	22.768452	9.624552	13.1439	10.854391	1.577364	18789.627882	1105.6347063	42.5	38.2	46.85	34.1	51.55	0.55	17	113	8.96	23.9	24.0	68.409	77.8	470.9	542.3	419.1	48.6	45.5	51.8	125.3	118.6	132.3	156.3	148.1	164.9	64.5	60.9	68.3	57.8	74	386.1	19.6
Sonoma, CA	CA	06097	1	19.1100143658186	2.4	85.2	2.0	49.236176828444	458614	0.068	17.999530	10.090766	7.908764	10.218049	2.935340	18573.711831	1075.990117683	45.95	41.65	50.25	40.8	51.55	0.4	18	113	5.8	20.8	31.5	63.274	69.3	477.8	532.7	442.3	45.8	43.2	48.5	146	139.7	152.7	147.6	140.7	154.9	55.9	53	59	52.7	60.6	341.2	15.9
Stanislaus, CA	CA	06099	1	18.0682461094667	2.5	73.9	3.2	49.1976456217827	446997	0.03307	24.130379	11.901753	12.228626	12.557993	0.999676	19196.748755	1162.813253656	41.95	37.7	46.3	32.25	52.4	1.07	15	58	7.86	26.1	16.3	51.094	66.7	444.7	514.8	395.9	48	45.2	51	115.8	109.8	122	135.8	128.5	143.5	61.5	58.2	65	51.1	76.5	362.1	19.6
Sutter, CA	CA	06101	1	22.9164960554691	3.0	71.0	2.4	49.48815406056	78930	0.01845	23.706488	10.095801	13.610687	10.939166	1.449576	18486.275100	1096.294416105	45.15	39.5	50.8	38.45	52.15	0.7		58	7.26	23.3	18.7	50.944	67.4	404.9	471.5	363	37	31.5	43.1	111.2	98.1	125.5	123	108.1	139.3	64.8	57.6	72.7	58.2	72.9	391.5	19.1
Tehama, CA	CA	06103	0	23.709179590748	3.8	88.0	0.9	49.4155855743322	56039	0.18074	19.671934	9.545813	10.126121	10.809104	2.573992	18094.794101	1064.585545512	52.05	46.35	57.8	45.7	58.85	0.44	9	73	6.78	19.6	12.6	38.137	63.4	508	620	416.6	51.9	44.7	59.9	115.7	100.6	132.5	167.7	148.8	188.4	93.2	83.5	103.8	79	112.3	559.1	28.1
Trinity, CA	CA	06105	0	22.3147110613094	8.1	93.1	0.5	51.0213484871756	13022	1.0035	15.388832	5.406418	9.982414	10.606701	3.757329	17914.689896	1044.936049553	58.15	51.95	64.25	54.2	62.05	0.35		73	6.68	20.5	19.5	38.725	60.2	401.8	456.8	349.7	32.5	21.6	47.7	83.4	61.5	113.3	109.2	85.5	139.8	76.4	61.1	95.4	58.9	94.7	404	31.5
Tulare, CA	CA	06107	1	13.3069962283278	2.5	62.0	2.0	49.9998641381878	368021	0.13237	18.935176	7.692569	11.242607	14.040114	1.363190	19423.275291	1338.246426933	38.65	34.55	42.7	28.8	48.75	1.61	16	73	7.64	21.5	13.0	43.851	60.8	411.4	463.4	375.9	42.1	39	45.4	105.4	98.8	112.4	121.8	113.9	130.1	54.8	51.2	58.5	44.6	68.4	326	16.9
Tuolumne, CA	CA	06109	0	29.5410372366016	3.4	92.2	2.3	52.7293077191244	54501	0.77616	14.440715	4.354783	10.085932	13.564103	2.819810	19051.794472	1254.913110201	55.45	49.45	61.35	50.1	61.2	0.98	20	58	6.06	20.1	17.3	47.462	70.7	530.4	583	499.2	47.2	40.5	54.7	164.8	146.1	185.6	153.3	136.7	171.6	69.6	61.7	78.4	61.4	78.6	378.2	27.1
Ventura, CA	CA	06111	1	19.4862963116981	1.8	73.3	2.4	49.91894550828	753197	0.15456	21.339243	9.815534	11.523709	17.264360	1.380102	20025.316986	1320.964977395	39.85	36.15	43.6	31.65	48.4	0.9	17	73	6.84	19.8	30.8	75.348	72.8	450.1	491.3	425.6	44.6	42.5	46.8	137.8	132.8	143	135.7	130.2	141.4	48.7	46.4	51	44.5	54.5	303	12.9
Yolo, CA	CA	06113	1	34.7679223281282	2.2	72.0	2.6	48.8859243448358	168660	0.01839	23.219756	10.439604	12.780152	10.891354	1.482976	18630.766839	1105.677161633	35.85	31	40.7	31.05	41.05	0.79	19	58	6.84	20.9	37.8	57.077	70.4	445.2	482.2	421.9	36.9	32.7	41.3	132.5	121.8	143.8	131.1	119.4	143.6	57.3	52	62.9	51.2	66.4	346	16.9
Yuba, CA	CA	06115	1	29.2649023359931	5.2	75.7	4.0	50.3927331905213	60219	0.08789	21.036893	10.477599	10.559294	11.092267	2.843056	18413.155989	1090.894000005	48.05	42.35	53.8	39.65	56.7	0.68	16	58	7.06	22.7	12.5	46.807	65.8	474.6	551.5	417.9	48.1	40.3	56.9	110.7	95	128.2	133.4	114.1	155	96.2	85	108.5	76	125.4	577.7	28.9
Adams, CO	CO	08001	1	34.5439781382778	2.1	80.3	3.5	50.7001376914557	364111	1.61368	17.093984	6.049512	11.044472	9.776384	1.078086	17151.056911	1150.357166254	47.05	42.95	51.25	44.75	49.35	3.19	18	55	6.56	21.3	20.3	54.666	62.9	426.9	473.7	399.5	48.4	44.9	52.1	117.8	110.7	125.1	113.3	105.3	121.7	61.9	57.9	66.1	51.3	77.1	366.2	17.9
Alamosa, CO	CO	08003	0	27.6994633273703	3.8	74.6	1.3	49.7527729520246	14966	2.30932	14.155262	3.784601	10.370661	9.364578	0.688203	17990.873826	1424.728455924	41	35.05	47	35.6	46.7	2.27	11	69	5.02	16.2	26.6	35.935	60.4	391.6	436.5	360.1	51.5	36.3	71.1	101.9	71.7	140.5	142.8	103.5	191.8	23.3	13.5	37.6
Arapahoe, CO	CO	08005	1	35.9151043166812	1.4	82.6	8.7	49.2717745257364	490164	1.70136	16.390968	5.684633	10.706335	9.697449	1.155686	17285.370639	1147.60691669	42.35	38.05	46.65	37.35	47.65	3.3	16	55	5.56	18.2	37.9	58.719	74.5	409.7	448.6	382.7	37.6	35.2	40.1	123	117.2	128.9	136.4	129.7	143.4	48.7	45.9	51.6	47.3	50.9	292.5	13.4
Archuleta, CO	CO	08007	0	37.7604444919329	2.4	90.9	0.6	50.6769044251364	9898	2.4014	11.097248	1.832267	9.264981	8.586653	1.829355	17810.790663	1502.158841599	50.3	44.2	56.4	44.1	56.6	2.21	15	69	4.62	15.2	39.0	56.068	68.2	440.6	498.1	374.2	40.9	27.6	59.2	143.5	105.9	191.1	154.7	117.1	202	45.3	29.3	67.1		64.6	293.1
Baca, CO	CO	08009	0	18.1583880037488	2.6	95.5	0.1	49.7454062430817	4517	1.29654	19.843544	8.063371	11.780173	10.069043	1.217110	18066.386550	1188.562088817	46.7	39.85	53.65	40.05	53.65	3.08		69	5.26	15.8	19.0	36.017	52.2	404.6	401.6	411.7	64.2	40.6	101.5	124.8	72.8	206.6	140.5	88.4	220.8	70.5	43.9	111.2			393.8
Bent, CO	CO	08011	0	37.8096249115357	3.5	83.0	3.9	56.3354451483828	5998	1.21341	19.865033	8.025962	11.839071	10.172549	1.028720	18000.510976	1189.922741065	45.45	38.8	52.15	37.5	53.7	2.46		69	5.3	16.9	13.2	36.412	58.0	406.3	418.5	383.7							138	85	211.8
Boulder, CO	CO	08013	1	34.8923531066532	1.2	90.5	1.2	50.5561506138255	291288	1.64471	13.206389	2.756825	10.449564	9.572440	1.351816	16756.139787	1284.735786323	44.5	40.1	48.95	43.25	45.75	2.68	17	55	4.1	12.3	57.0	64.839	71.8	434.8	477.6	405.5	38.5	35	42.3	138.9	130.2	148.2	168.7	157.9	180	39.3	35.6	43.3	36.6	44	248.9	9
Broomfield, CO	CO	08014	1																					14		4.68	18.3	44.4	75.59		479.3	555.5	424.9	54.3	43.3	67	130	109	153.9	142.6	117.8	170.9	64.2	51.9	78.3	54.7	78.7	434.4	10.7
Chaffee, CO	CO	08015	0	30.4940813175502	1.9	92.5	1.7	53.1769486516439	16242	2.51958	7.364165	-2.307223	9.671388	8.728421	1.228969	17329.044997	1493.206429779	50.9	44.95	56.8	43.85	58.2	1.84	14	55	4.46	15.8	33.3	42.941	64.1	425.2	498.4	371.3	31	22.1	43	100.4	74.2	133.9	175.3	143.7	212.8	39	28.8	52.3	41.8	33.8	239.2
Cheyenne, CO	CO	08017	0	20.4784688995215	1.1	93.5	0.5	50.1568803227252	2231	1.31709	18.157061	6.768076	11.388985	10.240797	1.188800	17485.587088	1146.351319331	36.65	28	45.25	32.8	40.45	4.25		69	4.72	15.3	18.5	47.125	59.9	374.2	488.1	287.6
Clear Creek, CO	CO	08019	1	34.5496009122007	1.3	97.5	0.4	52.1025531001931	9322	2.91594	5.556934	-4.022357	9.579291	9.242937	1.688115	16539.379620	1369.355882454	48.95	42.7	55.15	45.45	52.15	3.33	13	55	4.76	15	41.6	60.426	73.2	444	496.1	381.7	45.1	23.3	77.8	138.3	86.3	209.9	194.3	136.5	269.3	55.9	32.2	89.9
Conejos, CO	CO	08021	0	14.8148148148148	2.6	76.1	0.3	49.6309523809524	8400	2.39789	10.980211	1.119691	9.86052	8.891501	1.315082	18273.047354	1480.440287054	43.4	35.6	51.2	34.8	52.15	2.84		69	4.94	15.7	18.7	33.627	45.0	308.7	402.5	229.1				62.4	35.1	103.8	110.8	72.7	163.2
Costilla, CO	CO	08023	0	23.3833718244804	4.1	65.5	1.2	49.95904995905	3663	2.66082	11.231514	1.301496	9.930018	9.233017	1.207329	17443.211518	1418.31527035	47.3	39.1	55.4	41.6	53.15	2.98		69	5.24	15.5	14.3	24.388	52.0	330.9	362.1	292.7	54.7	31.1	95.5
Crowley, CO	CO	08025	0	47.2137983320698	3.6	84.7	7.1	67.2526277636825	5518	1.3532	19.364033	7.415827	11.948206	9.901656	0.889683	18056.659155	1177.577657593	45.3	37.25	53.3	39.95	50.95	3.55		69	5.56	18.5	12.2	38.189	55.9	396.9	417.1	385.2							147.7	86.5	235.1	68.8	39.6	111.3
Custer, CO	CO	08027	0	40.4582454024721	2.1	97.4	0.6	51.0419640308307	3503	2.65372	10.543220	0.536844	10.006376	9.370759	1.479081	17402.695189	1420.35571925	44.15	36.35	52.05	40.6	47.75	2.98	16	69	4.92	15.2	29.2	39.909	72.3	463.1	419	510.2				140.8	78.6	243.6	141.2	90.5	223.6
Delta, CO	CO	08029	0	27.8367845954	1.7	94.0	0.6	50.1976000574837	27834	1.82309	13.991277	3.751201	10.240076	8.375133	1.350833	17119.778953	1363.46205517	50.05	44.35	55.75	43.6	56.9	2.91	11	69	4.94	15.1	18.3	40.451	61.6	410.7	494.7	341.4	31.5	24.5	40.2	100.7	82.4	122.4	157.4	135	183.1	57.6	48.1	68.6	44.2	73.8	358.6	14
Denver, CO	CO	08031	1	33.0053793474038	2.2	68.3	12.1	50.5208821641581	556013	1.63732	17.082162	6.131859	10.950303	9.530991	1.202140	17101.769773	1194.016123373	45	41.55	48.4	39.6	50.35	2.94	21	55	5.06	14.1	40.1	45.501	66.9	438.9	498.7	401.9	42.9	40.4	45.5	131.2	125.2	137.5	136.9	130.1	144	51.5	48.7	54.4	46.1	59.5	303.3	15
Dolores, CO	CO	08033	0	30.1142857142857	2.6	96.8	0.3	51.7353579175705	1844	2.17089	10.308332	1.491231	8.817101	7.833656	1.664957	17422.003495	1347.600829738	53.05	43.85	62.2	50.4	55.55	1.67		69	4.7	15	14.9	43.058	48.0	395.2	391.3	390.8
Douglas, CO	CO	08035	1	53.9650948209078	0.8	94.5	1.3	49.9197797071106	175766	1.83924	13.939735	3.392303	10.547432	9.311138	1.303111	17188.302564	1225.108638254	34	29.2	38.85	29.75	38.35	3.36	16	55	4.22	12.9	54.4	99.198	81.8	429	460.9	402.5	36	31.5	40.9	134.7	124.4	145.5	148.2	135.7	161.5	47.6	42.2	53.4	49.8	46.8	312	9.3
Eagle, CO	CO	08037	0	41.0729945834408	1.0	87.2	0.5	54.7612760747978	41659	2.68948	8.220236	-1.595841	9.816077	8.839857	1.457653	16712.280031	1462.895500426	34.45	28.7	40.3	27.9	39.7	3.2	23	55	4.22	12.9	45.9	71.337	80.1	410.8	447.3	371.2	24.2	15	36.4	122.9	97.5	153	172.1	138.4	210.9	33.8	22.3	48.6	30.2	35.2	202.3	9.5
Elbert, CO	CO	08039	1	46.5602493819198	1.4	96.9	0.9	50.1509661835749	19872	1.95557	15.526611	5.009324	10.517287	9.668452	1.150012	17456.169137	1144.745899848	40.4	34.1	46.7	36.4	44.35	2.79	14	55	4.5	15.2	29.2	78.958	77.9	410.6	441.6	372.9	26.2	16.2	39.9	120.9	93.1	155	151.5	117.6	192.3	51.6	36.3	70.7	35.1	66.9	297.2	16
El Paso, CO	CO	08041	1	32.4003163762366	2.0	84.5	7.7	50.2192757612748	516929	1.94199	15.455495	5.081717	10.373778	9.489424	1.150659	17608.402760	1184.017407075	48.6	44.8	52.3	46.65	50.6	2.37	15	55	5.42	16.6	34.9	56.268	72.1	454.5	526.1	406.7	39.2	36.7	41.8	123.1	117.4	129	178	170.1	186.2	49.8	46.9	52.7	43.9	58.3	300.2	13.5
Fremont, CO	CO	08043	0	39.1685250079643	2.6	91.2	5.5	57.2478058294506	46145	1.7424	13.466091	2.741909	10.724182	9.192825	1.058101	17499.739814	1407.856721775	52.75	46.95	58.5	44.3	61.95	3.31	13	69	5.52	17.3	16.2	37.847	62.5	463	550.1	409.7	39.4	32.7	47.3	117	99.3	137.2	143.8	125.1	164.5	67.2	58.4	77.2	56.7	81.4	384.6	21.3
Garfield, CO	CO	08045	0	32.8309532045264	1.3	91.7	0.7	51.3553013176223	43791	2.03862	10.786066	1.179915	9.606151	8.892715	1.787904	17133.244727	1315.721591348	45.65	40.15	51.2	39.85	51.3	2.51	17	69	4.66	13.5	24.4	64.902	63.8	420.8	480.8	367.8	30.5	23.3	39.1	131.4	111	154.4	168.2	143.6	195.7	51	41.3	62.2	49.3	55.4	326.2	11.2
Gilpin, CO	CO	08047	1	50.7023411371237	2.0	96.1	0.7	52.9955854530166	4757	2.81382	8.876771	-1.025717	9.902488	9.379288	1.567857	16511.960415	1369.355882454	45.55	38.95	52.2	41	49.55	3.05		55	4.88	16	33.7	58.036	79.3	468.3	438	505.9				125.9	66.8	219	123.2	66.3	211
Grand, CO	CO	08049	0	37.4648367573097	0.8	96.3	0.6	52.98987301077	12442	2.78515	7.104451	-2.436269	9.54072	9.386936	1.694599	16711.738337	1366.282414133	49.25	43.35	55.2	45.25	52.8	3.13		55	4.64	15.2	28.8	60.433	69.3	390.3	443.6	337				106.2	73.6	149.4	145.4	102.4	200.3	40.3	22.9	64.8
Gunnison, CO	CO	08051	0	37.8250413347362	1.4	96.7	0.7	54.1917454858126	13956	2.67836	7.944839	-1.491174	9.436013	8.490021	1.533785	17270.298435	1460.169752377	44.05	38	50.1	40.2	47.25	2.53	23	69	4.38	14.8	45.8	49.356	73.6	366.8	389.8	351.2	33.6	19.7	53.3	107.6	73.7	151.9	153.7	110.9	207.4	33.6	19.4	53.6
Hinsdale, CO	CO	08053	0	33.0188679245283	1.8	97.8	0.1	51.3924050632911	790	3.32885	5.625641	-3.737934	9.363575	8.676428	1.945470	17230.567656	1482.070719249	57.6	50.1	65.05	54.55	60.35	2.67		69	4.82	16.6	42.0	74.659	62.6	432.7	588.1
Huerfano, CO	CO	08055	0	30.7774227902023	4.6	84.4	3.0	54.2991605189519	7862	2.06488	13.971934	3.535385	10.436549	9.616414	1.261523	17658.786626	1325.059024063	52.25	45.45	59.15	47.1	57.8	4.04		69	5.18	16.8	27.2	30.058	54.8	464.4	615.8	332.6	62.4	42.7	89.5	109	70.8	164.8	169.8	123.8	229.3	57.3	39.9	81.4		92.6	397.7
Jackson, CO	CO	08057	0	24.1610738255034	1.4	97.5	0.3	50.3487634749524	1577	2.58904	7.603652	-2.104730	9.708382	9.669587	1.713227	16778.801607	1384.487892562	53.85	47.5	60.25	47.65	59.65	3.54	16	69	5.26	13.5	21.7	37.222	62.7	326.7	511.9
Jefferson, CO	CO	08059	1	28.1037920111726	1.5	92.6	1.2	49.7512598281777	528130	1.76535	13.787095	3.244823	10.542272	9.324259	1.320433	16851.216215	1369.355882454	47.4	43.85	51.05	43.65	51.35	3.32	17	55	4.74	13.9	39.3	66.075	69.0	424.5	468.6	394	37.6	35.3	40	132.7	127	138.7	137.1	130.7	143.7	48.2	45.6	51	44.3	53.9	287.9	13.5
Kiowa, CO	CO	08061	0	17.1578258022266	1.7	96.7	0.5	50	1622	1.28016	19.056753	7.192974	11.863779	10.203755	1.097424	17728.250179	1155.525372435	46.2	38.3	54.1	39.9	52.7	4.17		69	4.88	16.2	20.1	40.089	62.8	500	534.1	512.1
Kit Carson, CO	CO	08063	0	25.1296370163542	0.9	88.1	1.8	52.8772937211334	8011	1.31318	17.529625	6.419306	11.110319	10.225594	1.303023	17236.531521	1105.025590138	42.6	35.95	49.25	33.8	51.7	4.25	11	69	5.12	17.9	14.9	41.678	62.6	391.3	416.6	379.6	34.9	19.9	57.2	131.8	87.3	192.8	116.8	78.6	167.9	64.3	43.6	92		73.1	361.9
Lake, CO	CO	08065	0	35.0048617863592	2.2	80.0	0.3	53.6610343061956	7812	3.15041	4.067511	-5.129718	9.197229	8.635264	1.628932	17226.019049	1468.786256558	46.35	39.45	53.25	42.9	49.35	3.49		55	4.82	15.9	20.7	41.103	55.4	414.4	476.4	371.4				136	83.3	209.1	154.2	95.3	235.2
La Plata, CO	CO	08067	0	32.1926854453329	6.9	89.3	0.6	50.8909674336042	44981	2.22172	11.845769	2.897912	8.947857	8.181473	1.662307	18140.207670	1460.403524459	47.55	42.5	52.55	44.2	50.8	2.53	18	69	4.24	13.3	40.6	56.422	69.2	428.5	486	378.5	28.9	22.2	37	121.2	102.6	142.3	193.1	168.2	220.6	44.8	36.2	54.7	39.9	50.7	308.6	6.6
Larimer, CO	CO	08069	1	32.3176459636265	1.4	93.5	1.0	49.9630209865842	251494	1.60459	10.544752	0.931506	9.613246	9.817166	1.422175	16415.456825	1254.484565751	47.65	43.75	51.55	41.35	54	3.34	17	55	4.54	13	42.5	56.447	69.2	422.3	483.5	378.5	38.3	35	41.8	124.8	116.8	133.3	174.3	163.8	185.3	41.5	38.1	45.2	37.6	47.8	245.5	12
Las Animas, CO	CO	08071	0	22.17125382263	3.7	86.2	0.6	48.9314131649898	15207	2.00886	17.073758	6.242347	10.831411	9.725133	1.172150	18133.737742	1242.234762392	45.1	38.9	51.3	37.45	53.3	2.88	19	69	4.98	17.3	19.3	38.134	58.0	347.8	392.9	316.6	48.4	36	64.1	56.8	38.3	82.3	106	78.5	140.5	50.5	37.8	66.6	44.6	59	319.2
Lincoln, CO	CO	08073	0	40.7632263660017	1.7	87.8	5.2	56.6945950386069	6087	1.61594	17.220331	6.285922	10.934409	9.961341	1.107665	17628.005154	1157.279065259	40.5	33.65	47.35	33.95	47.55	2.87		55	4.98	17.2	15.3	41.616	69.8	397.5	536.3	308.1	48	27.7	79				209.4	142.8	297.1	50.9	29.5	82.9
Logan, CO	CO	08075	0	25.5734302023871	1.1	93.0	2.3	52.8384705423332	20504	1.22997	16.966901	5.569147	11.397754	10.224405	1.220594	16804.403010	1061.607469651	48.9	43.2	54.65	40.75	57.45	3.16	20	55	5.08	17.9	18.0	40.961	66.1	478.3	526.8	450.6	45.9	34.5	60.1	135.1	106.4	169.5	171.6	138.5	210.3	59.1	46	74.9	46.4	76.4	371.1
Mesa, CO	CO	08077	1	25.820167882409	1.8	94.2	0.7	48.9776783794245	116255	1.47285	13.827011	3.861283	9.965728	8.501034	1.368193	17290.074440	1227.73958607	51.5	46.5	56.5	45.65	57.8	2.09	14	69	4.92	17.8	25.4	52.067	66.2	441.1	518.2	382.6	36.4	32.3	40.9	126.5	115.9	137.9	179.9	166.5	194.1	61.5	56.3	67.2	52.1	74	358.3	18.6
Mineral, CO	CO	08079	0	36.272040302267	2.4	99.0	0.4	51.0228640192539	831	3.21136	6.354338	-3.299984	9.654322	8.987262	1.894425	17443.944113	1503.399784308	48.6	40.75	56.5	47.25	50	2.85		69	4.78	15.7	39.1	53.438	65.4	361.5
Moffat, CO	CO	08081	0	29.4528332521513	1.8	95.3	0.4	51.8507281553398	13184	1.94815	12.305104	3.179867	9.125237	9.808041	1.146876	17251.114570	1153.252906764	50.6	44.5	56.8	43.65	57.4	2.23	29	55	5.06	16.4	14.9	53.587	63.1	470.2	519.3	433.5	52.2	35	74.5	114.1	80.3	157.4	140.8	101	190.9	59.3	40.3	83.7	57.4	62.4	326.2
Montezuma, CO	CO	08083	0	22.683865127857	12.6	84.0	0.3	49.1649181703735	23830	1.99752	14.623191	5.819481	8.80371	7.673650	1.213974	18093.373600	1339.540196085	48.55	42.65	54.5	41.85	55.85	1.59	14	69	5.34	17.4	26.5	44.103	58.7	436.1	514.2	376.6	37.2	28.2	48.4	103.3	82.5	128.2	180.4	150.6	214.7	53.7	43	66.6	40.8	72.3	293.7	19
Montrose, CO	CO	08085	0	29.699958372026	2.1	92.1	0.5	49.2282842785355	33432	1.91971	13.649365	4.115091	9.534274	8.212813	1.183113	17285.111151	1276.244271404	46.2	40.7	51.6	40.35	52.4	1.47	16	69	4.54	16.7	22.3	46.59	62.2	419.4	461.7	388.8	32	25.3	40	133.5	113	156.8	139.5	118.9	162.9	57.6	48.7	67.8	47.8	68.3	349.5	15.3
Morgan, CO	CO	08087	0	23.1131316382362	1.4	81.8	0.5	50.1012108498031	27171	1.32823	17.382294	5.786800	11.595494	10.008141	1.035527	17172.747180	1073.375583032	42.6	36.95	48.2	34	51.35	3.01	23	55	5.5	18.8	14.6	43.111	60.2	417.2	516.7	343.9	42.3	32.4	54.4	101.4	79.7	127.4	160.7	131.9	193.9	49.8	39.1	62.5	42.8	59.1	292.5	14.7
Otero, CO	CO	08089	0	17.2775968910829	2.5	81.7	1.0	48.8700704051992	20311	1.27874	19.773721	8.008716	11.765005	9.983450	0.973954	18106.818071	1211.031845644	46.2	40.55	51.9	39.2	53.9	2.54	14	69	4.9	19	15.4	34.142	59.0	432.5	538.5	351.6	59.1	46.1	74.8	86.9	65	114.4	164.9	133.4	202.2	52.1	40.4	66.5	51.3	54.8	301.4	16.1
Ouray, CO	CO	08091	0	39.8707502107334	2.1	98.0	0.2	50.5077498663816	3742	2.74773	9.107391	-0.181756	9.289147	8.366271	1.487643	16830.467395	1424.320607164	49.9	43.7	56.2	45.65	54.15	1.78		69	5.14	16	41.3	58.393	67.9	410.7	466.3	370.9				143	85.8	230.1	116.5	66.3	196.3	69	38.2	116.1
Park, CO	CO	08093	1	48.9819833015966	1.9	96.8	0.8	51.7110789781726	14523	2.98288	8.037160	-2.171783	10.208943	8.920710	1.135278	17113.557256	1398.631746433	48.95	42.65	55.2	44.1	53.5	3.26	18	55	4.62	14.5	32.6	64.098	70.1	389.9	412.3	364.1	38.8	23.3	60.1	123	88.6	167.1	114.4	81.3	156.9	54.4	35.4	79.3	55.1	51.3	334.4	13.9
Phillips, CO	CO	08095	0	24.8441247002398	0.9	94.3	0.4	48.3035714285714	4480	1.16108	17.142329	5.662539	11.47979	10.234007	1.277351	16754.521169	1047.574993263	35.85	29.25	42.45	27.85	44.45	3.85		69	5.34	17.4	16.0	44.084	69.1	388.4	454.7	346							162.9	101.9	249.9	65.6	41.1	101.8			432.4
Pitkin, CO	CO	08097	0	32.5245441795231	0.7	95.6	0.6	53.5099515868747	14872	2.75963	6.364003	-2.882409	9.246412	8.453196	2.000236	16752.063068	1453.325102659	40.05	33.15	46.95	37.3	42.45	2.98	26	69	4.54	14	59.7	64.502	81.7	416.9	434.7	395.4	30.1	16.8	49.2	122.2	88.9	165	160.5	121.2	208.7	25	13.5	42
Prowers, CO	CO	08099	0	22.9452825940104	2.0	80.7	0.4	50.252019609197	14483	1.11224	20.006112	7.625224	12.380888	10.270813	1.183437	17824.432283	1168.669967047	43.05	37.25	48.95	34.45	51.9	2.23	10	69	4.94	19.2	18.3	33.969	58.2	402.3	428.9	388.4	51.2	35.5	71.5	102	71.4	141.6	113.6	80.1	156.4	45.5	31.5	63.7	42.6	51.5	220.3
Pueblo, CO	CO	08101	1	18.2603037204622	2.6	82.4	2.3	48.9397195204705	141472	1.49269	18.625515	7.677520	10.947995	9.658134	0.958773	17999.598269	1207.748446682	47.35	42.35	52.4	41.4	53.9	2.1	15	55	5.98	20.4	20.9	40.699	65.0	460.7	554.6	389.6	50.5	45.9	55.4	126.7	116.6	137.5	159	147	171.8	51.3	46.8	56.2	41.1	65.1	284.6	17.6
Rio Blanco, CO	CO	08103	0	27.2034048590176	1.6	96.7	0.4	50.4677581022386	5986	1.92743	11.888585	2.820975	9.06761	9.313162	1.394126	17160.580894	1199.544353665	52.35	46.2	58.5	46.9	57.8	1.51	15	69	4.9	16.5	22.7	57.992	65.2	406	480.5	354.5							181.3	116.3	269.1	67.2	40.4	104.7			477.5
Rio Grande, CO	CO	08105	0	23.4136234136234	2.1	76.5	0.4	49.2709256424716	12413	2.4774	10.624650	0.418318	10.206332	9.218898	1.247511	18247.585868	1504.340083838	45.95	39.65	52.25	39.95	52.3	2.62	7	69	4.84	17.5	19.2	39.871	53.1	414	501.5	354.2	48.9	34.6	67.7	113.4	80.8	155.6	149.3	111.2	197.2	38.4	25.9	55.4		47.9	207.9
Routt, CO	CO	08107	0	34.3886052136522	1.1	98.1	0.3	53.8293550025394	20393	2.33629	8.908042	-0.441337	9.349379	9.483384	1.978708	17475.497951	1321.146580185	44.45	39.15	49.75	40.15	48.1	3.33	30	55	4.24	14	45.6	60.876	73.8	421.1	450.1	393.6	36.4	22.6	54.9	127.2	94.1	168	172.2	129.3	224	49.6	32.5	71.6	56.6		320.8
Saguache, CO	CO	08109	0	31.2058023572076	3.3	74.1	0.3	50.4309616359642	5917	2.47064	9.865235	-0.267387	10.132622	9.021616	1.076393	17553.440128	1482.353374	34.8	27.35	42.2	27.5	42.15	1.78	7	69	4.98	15.6	19.4	30.43	60.9	353.6	410	304.6							115.7	67.1	185.2
San Juan, CO	CO	08111	0	31.9548872180451	1.3	97.7		52.5089605734767	558	3.47304	3.995282	-4.828570	8.823852	8.432813	2.467035	17048.105777	1501.396201762	45.6	35.55	55.6	46.65	44.65	3.41		69	4.84	15.3	30.8	43.783	58.1
San Miguel, CO	CO	08113	0	42.1411578112609	1.2	94.6	0.4	54.7012435547467	6594	2.99338	11.171381	2.183048	8.988333	7.999565	1.445943	16964.657405	1304.846761524	41.75	34.6	48.85	36.9	45.6	1.35		69	5.02	15.1	48.8	66.399	82.6	541	549.2	518.7							142.3	63.8	270.4
Sedgwick, CO	CO	08115	0	22.6291441788743	0.7	92.4	0.7	50.0182016745541	2747	1.08963	17.023017	5.482931	11.540086	10.333150	1.289211	16539.016203	1047.224721392	49.05	42.1	56	38.4	59.75	3.68		69	4.92	15.9	12.7	37.625	61.4	440.1	541.9	392
Summit, CO	CO	08117	0	49.0697987178912	0.9	93.8	0.8	58.166298624087	23548	3.09019	5.129759	-4.233771	9.36353	9.052559	1.668989	16774.597696	1446.21933167	38.2	31.85	44.5	32.45	42.25	3.03	29	55	4.58	13.1	49.9	68.75	83.7	369.5	356.4	405.9	38.4	19.5	65	149.7	109.7	199.8	133.1	101.2	172.2
Teller, CO	CO	08119	1	43.8837053456364	2.0	96.8	0.8	50.6543420092435	20555	2.68057	10.111711	-0.549958	10.661669	9.185200	1.390467	17017.135853	1393.951645338	50.75	44.75	56.7	45.6	55.8	5.52	10	55	4.76	15.7	31.0	58.08	70.2	498.9	548.7	456.1	29	19.3	42.2	175.2	140.3	216.6	176.6	140.3	219.6	40.3	28.4	55.6	35.5	46	182.7	19.7
Washington, CO	CO	08121	0	20.715059588299	1.0	97.0	0.1	50.8323183110028	4926	1.39108	16.894639	5.842103	11.052536	10.117295	1.198743	17144.715479	1099.256551153	45.15	38.25	52.05	35.75	54.55	3.68		55	4.98	16.3	18.3	39.735	60.0	442.4	415.2	484.8	57.1	34.2	92.2	120.6	70.6	197.4	154.1	100.9	230.4
Weld, CO	CO	08123	1	31.1022065693955	1.6	84.1	0.8	50.1376177211832	180936	1.46872	16.754921	5.615548	11.139373	9.957876	1.025559	16893.143132	1084.39336463	42.05	37.25	46.95	36.9	47.35	1.92	16	55	5.44	18.8	25.4	55.596	62.8	418.5	468.1	386	41.8	37.5	46.4	108.2	99.4	117.6	139.9	128.3	152.3	55	50.1	60.3	49.3	63.2	331.6	15
Yuma, CO	CO	08125	0	23.4769364664926	0.8	95.3	0.2	49.1819936998273	9841	1.19762	17.579107	6.090266	11.488841	10.235271	1.309444	16994.084840	1073.972772175	44.5	37.6	51.3	35.95	53.35	3.59	13	69	4.96	16	17.8	42.114	56.4	425.1	517.3	354.8	49.6	33	72.1	102.1	69.2	146.4	158.8	115.3	214.2	50.6	34.5	72.3	51.5		270.2
Fairfield, CT	CT	09001	1	17.6682115737424	0.5	81.1	10.9	48.2826799551762	886843	0.07282	14.340094	6.284654	8.05544	12.761218	3.420694	15178.818074	806.12330966	45.05	41.95	48.1	40.5	50.1	0.83	17	79	5.62	16.8	43.6	81.268	77.1	513.5	587.6	463.7	46.6	44.7	48.6	143.7	139.1	148.4	181.7	176	187.5	59.1	56.9	61.3	55.7	64.9	344.3	19.4
Hartford, CT	CT	09003	1	14.3023189178549	0.6	78.5	12.6	48.0966141419044	857752	0.06237	13.843740	5.721151	8.122589	11.984771	3.393193	14482.072325	807.028066216	46.7	43.7	49.65	41.05	53.1	0.58	16	54	6.7	19.6	33.3	62.59	72.0	500	587.3	441.4	48.3	46.4	50.3	133.7	129.3	138.2	170.4	165	176	68	65.7	70.3	59.6	80.5	389.9	23.2
Litchfield, CT	CT	09005	0	16.5626256797636	0.5	96.8	1.4	48.8734473882092	182193	0.23333	12.699298	4.673754	8.025544	11.943170	3.421714	14488.753871	802.762914721	52.9	48.5	57.35	49.7	56.35	0.91	15	54	6	17.2	32.3	69.639	67.1	494	562.8	446	46.1	42.3	50.3	133.5	124.4	143.2	141.8	131.8	152.5	66.1	61.5	71	59.2	75.5	374.2	23.4
Middlesex, CT	CT	09007	1	22.0625923253976	0.6	92.6	5.1	48.7479928548858	155976	0.06209	13.574942	6.523351	7.051591	12.471839	3.423643	14991.612453	810.596244702	51.25	46.05	56.4	46.1	56.75	0.76	17	54	6.3	19.9	37.0	74.906	75.4	507.6	569	467.6	42.4	38.3	46.8	147	136.6	158	164.6	152.7	177.3	69.8	64.6	75.4	67.2	74.3	402.3	23.6
New Haven, CT	CT	09009	1	14.6363238217161	0.7	81.0	12.2	48.0494121416297	824008	0.07074	13.891645	6.339083	7.552562	12.561621	3.327638	15012.995114	808.902773286	50.75	47.5	54	45.75	56.45	0.72	15	54	7.44	21.9	31.7	61.114	75.0	524.7	607.2	472.4	48.1	46.1	50.1	136.7	132.1	141.4	162.2	156.7	167.9	75	72.5	77.5	66.9	87.5	425.9	26.3
New London, CT	CT	09011	1	19.7669297043193	1.9	89.1	6.5	49.4704501945285	259088	0.0563	13.912701	6.235619	7.677082	12.193261	3.372349	15052.102312	813.664656752	49.7	45.3	54.1	43.5	56.35	0.83	16	54	6.9	20.6	30.6	65.419	73.9	525.4	593.1	481.6	48.8	45.2	52.5	137.7	129.6	146.2	144.1	135.2	153.5	74.7	70.3	79.3	64.3	90.1	426.7	25.8
Tolland, CT	CT	09013	1	26.1495775789507	0.6	93.5	3.2	50.1473996069344	136364	0.15984	13.250432	5.237879	8.012553	11.865812	3.252065	14480.030500	805.454971276	46.3	41.2	51.45	40.8	52.15	0.71	17	54	5.98	19.1	36.8	77.175	74.1	481.6	532.9	446.7	49.2	44.1	54.7	136	124.7	148.1	165.7	152.1	180.2	63.1	57.3	69.3	58.4	69.4	366.2	20.9
Windham, CT	CT	09015	0	17.6648576894546	1.2	93.0	2.4	49.3092922422565	109091	0.11798	13.393693	5.337863	8.05583	11.791006	3.310216	14538.698305	813.607657511	51.65	46.8	56.45	47.7	55.8	1.16	17	31	7.72	20.7	21.3	59.37	67.3	432.8	507.2	385.1	42.2	37.1	47.8	112	100.7	124.2	113.4	100.9	126.9	73.5	66.6	80.8	56.6	96.7	395.3	29.2
Kent, DE	DE	10001	1	20.0217757438628	1.3	75.1	21.8	48.2016148764375	128029	0.01271	16.182639	8.972989	7.20965	13.973609	3.050821	15657.251662	896.69748111	46.45	41.3	51.55	38.85	54.85	0.26	15	112	9.98	27.7	20.0	53.183	72.8	546.7	655.7	459.7	46.9	42.2	51.9	121.1	110.8	132	219.4	204.5	235.2	87.2	80.8	94	73.2	106.1	479	30.5
New Castle, DE	DE	10003	1	17.4575077642909	0.6	74.3	21.0	48.5628616833078	503910	0.03962	16.385968	7.830083	8.555885	14.205408	3.044225	15192.096722	881.524243997	48.05	44.35	51.65	43.5	53.05	0.55	20	112	7.78	21.8	32.4	62.474	76.6	509.9	598.4	445.2	47.9	45.3	50.6	131.3	125.5	137.4	186.6	178.8	194.6	72.6	69.3	76	66.3	81.5	404.4	24.6
Sussex, DE	DE	10005	0	20.7027836301681	1.0	81.3	15.6	48.8565992926365	156638	0.01138	16.357156	9.569274	6.787882	13.827496	3.081806	15785.876086	930.199227297	54.45	49.5	59.35	44.75	65.1	0.25	15	99	8.76	25.1	21.2	51.046	66.6	508.7	596.2	438.4	50.4	46.6	54.5	126.9	118	136.4	154.6	145.3	164.4	84	79.2	89.1	72.3	99	456.1	30.2
District of Columbia, NA		11001	1	26.5775732037698	0.8	32.2	61.3	47.08710115565	572059	0.04895	17.515676	8.104445	9.411231	14.754790	2.956520	15132.723432	917.652386485						0.62	17	99	8.58	20.3	49.2	58.526	74.0	459.2	556.7	395.9	46.3	43.9	48.9	128.3	122.8	133.9	185.1	177.5	193	58.4	55.6	61.2	45.9	77.2	291.3	24.7
Montgomery, NA		11031
Alachua, FL	FL	12001	1	36.7461084791647	0.8	75.1	20.0	48.8197104906976	217955	0.03842	26.093393	16.348742	9.744651	10.127749	3.482366	17854.146336	1316.234479733	44.3	39.15	49.45	39.75	49.2	1.56	17	61	8.18	20.8	40.9	40.644	77.3	497	581.1	434.9	47.9	43.7	52.3	137.6	127.8	147.9	158.4	147.1	170.3	78.8	73.3	84.5	64.1	97.8	443.1	26.1
Baker, FL	FL	12003	1	24.5670053217223	0.9	84.9	14.2	52.5090974437306	22259	0.03859	25.638376	15.814067	9.824309	11.016294	3.605052	17586.839105	1273.082548746	51.95	45.45	58.55	42.2	62.45	0.46	9	61	10.38	26.6	6.2	47.276	58.9	464.3	548.3	384.7	41.9	30.7	55.6	104.9	80.4	134.3	116.7	89.4	149.5	95.9	79	115.2	86.7	104.2	444.3	45.4
Bay, FL	FL	12005	1	24.0961691796025	1.5	85.8	11.2	49.5260327762672	148217	0.01561	24.642785	16.671790	7.970995	12.339653	4.326269	17706.684089	1281.947332004	51.7	46.55	56.85	43.15	60.75	0.44	15	80	8.82	21.5	20.4	47.77	69.5	477.3	570.2	400.1	41.3	37.3	45.7	111.7	102.5	121.7	159.8	148.2	172.1	85.4	79.6	91.5	68.5	105.5	443.2	33.6
Bradford, FL	FL	12007	0	27.1243418388011	0.8	77.3	21.2	55.9490953695186	26088	0.04612	25.830577	16.542034	9.288543	10.394373	3.497237	17675.890080	1303.888920147	49.65	43.55	55.75	38.55	61.85	0.47	12	61	10.24	25.7	8.6	41.126	71.6	422.8	536.5	346.5	45.4	35.4	57.4	86.2	66.2	110.5	143.3	116.8	173.9	81.2	67.5	96.9	47.7	121.7	430.3	30.7
Brevard, FL	FL	12009	1	22.7977668180701	0.9	88.3	9.0	48.9649959053399	476230	0.00984	27.021004	19.782417	7.238587	9.213807	3.623718	20123.527131	1411.224891269	52.55	48.6	56.55	45.9	59.75	0.46	18	61	8.5	22.5	26.2	49.523	71.2	492.3	572	426.1	44.3	42.2	46.5	120.9	115.9	126.2	138.7	133.4	144.2	82.4	79.6	85.3	70.4	96.7	427.5	32.5
Broward, FL	FL	12011	1	25.7143740112385	0.5	72.4	22.2	48.2577519164914	1623018	0.00775	28.021226	20.924367	7.096859	8.148175	3.694064	18921.896833	1444.262159325	43	40.3	45.7	36.1	50.65	0.5	12	45	7.28	19.4	29.6	51.694	66.2	452.1	508.6	411.8	45.3	44	46.7	118.7	115.7	121.7	134.1	130.6	137.6	62.8	61.3	64.5	56.1	71.8	357.4	20.2
Calhoun, FL	FL	12013	0	16.2834311806915	2.0	81.2	16.1	53.9602058846124	13017	0.0351	24.872303	15.586125	9.286178	12.318823	4.144935	17369.156774	1279.810783717	50.4	44.25	56.55	39.35	62.55	0.48	8	80	9.74	25.8	11.6	31.699	59.3	382.9	513.6	298.1	39.1	26.5	55.9	83.2	55.8	119.8	117.1	83.8	159.3	81.8	62.8	105	51.3	117.2	467.4	26.1
Charlotte, FL	FL	12015	1	30.5036624005737	0.5	93.5	4.8	47.7649035847684	141627	0.00646	27.367917	20.030648	7.337269	8.654683	3.459345	19127.538561	1493.054269073	55.1	50.3	59.8	46.8	64.4	0.98	14	45	7.84	24.7	21.3	45.037	78.7	423.2	515.5	344.4	33.3	30.3	36.6	99.9	91.5	109	136.5	128.5	145.1	69.3	65.1	73.8	57.2	83	357.1	27.6
Citrus, FL	FL	12017	0	29.0907011122061	0.9	96.0	2.6	48.0086378456197	118085	0.02288	26.558760	17.722690	8.83607	10.327793	3.576642	18177.205006	1377.046245523	55.4	49.7	61.1	46.85	64.9	1.05	9	45	8.5	22.8	16.5	37.933	67.7	456.9	549.9	376.2	39.4	36	43.1	108.4	99.2	118.4	156.3	146.8	166.4	77.9	73.2	82.9	67	90.3	402.6	30.9
Clay, FL	FL	12019	1	34.3296386273914	1.1	89.1	7.3	49.2387120598804	140814	0.01856	25.938910	16.959855	8.979055	10.165802	3.518765	17835.735859	1307.36329077	49.3	44.15	54.5	43.25	55.7	0.5	20	61	8.7	22.6	23.8	61.185	67.3	476.7	542	423.6	44.1	39.6	48.9	116.6	107	126.9	136	124.7	148.1	85.6	79.4	92.2	75.9	96.8	478.7	28.7
Collier, FL	FL	12021	1	33.0493915833953	0.5	87.4	5.5	50.0666329855158	251377	0.00859	28.128360	20.447220	7.68114	8.313773	3.568753	19177.473066	1503.022232065	47.5	42.15	52.8	41.35	53.75	0.73	13	45	6.9	20	30.8	58.106	71.7	408	475.5	349.5	32.1	29.8	34.5	97.9	91.7	104.4	161.6	154.7	168.8	52.9	50.1	55.8	48.1	58.2	284.2	19.4
Columbia, FL	FL	12023	0	26.9166792681083	1.2	80.9	17.5	50.7069169925504	56513	0.03652	25.641085	15.638171	10.002914	11.018366	3.655985	17628.595902	1280.007279827	52.25	46.55	57.9	42.9	62.4	0.82	15	61	9	25.2	14.9	38.214	65.3	446.1	519.3	383.6	48.2	41.5	55.6	84.9	72.5	98.8	110.6	96.1	126.7	95.9	86.5	106.1	75.6	118.5	511	35.9
De Soto, FL	FL	12027	0	31.0045827701032	2.0	74.5	13.1	56.2047874817598	32209	0.01844	27.838069	18.539813	9.298256	8.947358	3.469387	18596.383059	1436.556530252	47.75	41.75	53.65	34.9	59.05	0.7	10	45	8.98	26	11.6	35.979	59.9	396.5	453.6	355.5	38	29.9	47.7	106	85	130.7	136.7	115.4	161	67.1	56.4	79.4	43.4	90.5	310.5	31.9
Dixie, FL	FL	12029	0	26.5290519877676	1.0	89.7	9.2	53.258118174586	16249	0.01852	25.296134	17.210790	8.085344	10.670945	3.940965	19528.099454	1336.322012797	57.7	51.5	63.95	46.85	68.95	0.52	7	80	9.42	26.4	6.2	32.312	56.5	465.2	478.1	472.5	40	28.6	54.9	112.4	83.1	149.7	86.9	63.7	116.6	112.5	93	135.3	92.9	135.6	499.1	56.5
Duval, FL	FL	12031	1	21.3158775328472	0.8	67.3	28.5	48.5031692984405	781208	0.01116	25.498460	17.210580	8.28788	10.623622	3.514883	18261.742139	1287.710003426	48.4	45.05	51.8	42.7	54.85	0.42	15	61	9.22	23.6	24.9	49.463	74.4	522.9	615.5	455.7	48.8	46.7	51.1	133.9	129.1	138.9	175.4	169.1	181.9	87.3	84.4	90.3	73.6	105.6	469.3	32.1
Escambia, FL	FL	12033	1	26.5753048306577	1.8	74.1	22.0	49.6528650521382	294410	0.03046	23.703512	15.952285	7.751227	13.224406	4.442782	17385.648662	1267.891417629	52.5	48.05	56.95	45.55	60.4	0.58	15	80	9.02	26.6	23.4	43.573	69.2	439.1	526.4	374.6	41.6	38.6	44.8	115	107.9	122.3	132.1	124.1	140.5	79.6	75.4	84	63.3	100.3	419.7	30.4
Flagler, FL	FL	12035	0	36.1162932064477	0.7	88.5	9.4	47.9350618076738	49832	0.01054	26.228144	17.831572	8.396572	9.328962	3.479044	18634.415036	1325.417349732	55.15	49.3	61	47.85	63.3	0.6	14	61	7.56	21.3	22.0	48.09	74.8	447.1	476.6	422.3	40.9	36.2	46.2	120.7	108.3	134.2	108	97.4	119.7	71.1	65.1	77.7	67.5	75.1	387.9	25.3
Franklin, FL	FL	12037	0	24.1778030518434	1.2	82.4	16.6	56.4529257483947	11728	0.00781	24.311345	17.292188	7.019157	11.706917	3.865156	19605.103249	1340.315296142	52.85	46.75	59	43.5	62.65	0.46	13	80	8.18	22.5	18.8	36.49	64.7	387.8	392.5	396.5	32.7	20.4	50.3	104.8	71.1	150.2	80.1	54.3	115.3	99.6	77.6	126.7	76.9	124.4	509.5	40.4
Gadsden, FL	FL	12039	1	16.8097605061003	0.5	39.3	57.5	47.5702530662941	45087	0.07019	24.502477	14.788114	9.714363	12.352195	3.847424	17451.659752	1261.43707537	46.4	40.8	52	37.25	57.3	0.61	10	80	10.44	27	12.3	35.728	67.4	433.7	519.9	370.7	43.3	35.5	52.3	113.6	96.5	133	143.1	121.6	167.3	61.5	52.2	72.1	37.5	94.2	312.4	25.2
Gilchrist, FL	FL	12041	1	30.4149834741094	1.1	91.6	7.3	52.9403615709635	14437	0.02346	25.792440	16.154758	9.637682	10.456620	3.709059	17758.904972	1316.234479733	49.65	43.55	55.75	39.45	60.5	1.03	17	61	8.44	24.5	8.6	37.039	63.8	462.2	533.9	402.8	40.3	28.8	55	116.9	88.5	152.1	112.2	84	147.3	96.6	78.3	118	82.4	114.8	495.5	38.8
Glades, FL	FL	12043	0	35.6311458960466	5.6	78.3	10.8	54.8506051437216	10576	0.01132	28.071242	19.366963	8.704279	8.426651	3.340505	19168.467527	1466.142683339	52.25	44.1	60.45	40.1	64.3	0.45		45	9.06	24.1	11.3	39.429	62.4	317.2	357	283.1	34.5	22.3	51.7	71.9	45.5	109.7	96.4	69.5	132	46.8	33.2	65.1		60.3	240.1
Gulf, FL	FL	12045	0	25.2456181718148	1.5	81.1	17.4	53.3978397839784	13332	0.01249	25.032856	16.725960	8.306896	11.880088	4.208237	18553.036124	1316.431442516	52.05	46.05	57.95	41.95	62.95	0.4	11	80	8.58	24	13.6	39.178	68.7	429.5	499.3	398.1	39.9	28.2	55.3	109.3	79.5	147.7	129.8	99.7	166.7	82.2	65	102.9	55.9	108.1	450.5	28.9
Hamilton, FL	FL	12047	0	31.1922954473098	0.9	59.5	38.2	57.4547910257372	13327	0.03888	25.246242	15.410833	9.835409	11.571319	3.663053	17605.857475	1272.087864282	50.1	42.7	57.5	40.65	60.55	0.49	11	61	10.14	27.2	7.8	37.613	56.6	367.1	401.5	365	41.9	28.3	59.9	87.5	58.3	126.5	120.4	86.8	162.7	64.7	47.6	86.1	73	63	322.1	27.5
Hardee, FL	FL	12049	0	21.7973462002413	1.1	72.1	8.9	54.3655802212488	26938	0.03291	27.784765	18.338467	9.446298	9.327086	3.457827	18576.070869	1436.518249358	42.9	36.9	48.95	29.15	55.75	0.67	5	45	11.26	26.1	7.5	37.466	55.1	379.5	405.1	364.8	41.8	31.9	53.8	50.6	34.9	71	110.7	87.2	138.2	64.2	51.6	78.9	56.5	71.8	322.1	26.9
Hendry, FL	FL	12051	0	26.1577684463107	1.2	68.8	15.2	55.5647611157139	36210	0.00994	28.321585	19.427361	8.894224	8.125182	3.385365	18612.786943	1478.09332351	40.8	34.75	46.8	28.7	51.35	0.79	10	45	8.34	24.6	8.2	37.298	54.6	411.3	485.6	341.1	46.4	36.7	57.8	89	69.7	112	95.5	76.1	118.1	75.2	62.8	89.4	54.1	95.1	396.3	28.8
Hernando, FL	FL	12053	1	27.978449173031	0.7	93.8	4.4	47.4992737114111	130802	0.02608	26.438672	18.576884	7.861788	10.365544	3.581719	18197.234408	1381.802287787	53.75	48.1	59.4	45.35	63.25	0.75	12	45	8.34	19.2	16.2	42.011	66.9	465.7	544.5	399.4	45.9	42.2	49.9	105.7	97.5	114.5	129.8	121.5	138.8	83.5	78.8	88.5	69.1	100.6	443.5	31.5
Highlands, FL	FL	12055	0	26.5222800681266	0.8	84.7	9.8	48.7603873360346	87366	0.03669	27.911303	18.709990	9.201313	8.882604	3.410241	18713.373597	1434.932218578	45.9	40.1	51.65	32.9	60	0.45	12	45	9.04	22.5	14.6	34.946	66.8	436.6	494.6	390.8	42.8	38.3	47.9	89.7	79.3	101.2	111	100.9	122	77.8	71.9	84.2	68.2	89.6	402.6	30.9
Hillsborough, FL	FL	12057	1	24.0131819138472	0.9	77.1	15.8	48.9286729639581	998948	0.01963	27.565860	18.469021	9.096839	10.167843	3.393578	18416.426718	1422.528084155	44.5	41.35	47.65	36.7	52.9	0.75	17	45	8.46	22.5	28.8	49.536	71.7	487.8	556.6	434.5	48.4	46.6	50.2	122.6	118.7	126.6	146.6	142	151.4	74.9	72.7	77.3	61.3	92.1	403	27.5
Holmes, FL	FL	12059	0	24.6819919000627	2.0	91.2	6.7	53.038138332256	18564	0.04249	24.762253	14.813010	9.949243	12.931950	4.010652	17300.285767	1280.402347985	55.5	49.45	61.55	44.2	67.55	0.61	8	80	9.56	26.1	11.1	32.247	58.5	247.2	283.8	214.2	30.9	21.4	43.4	54.2	36.6	78	43.4	27.3	65.5	53.8	41.1	69.3	44.9	63.7	237.9	27.2
Indian River, FL	FL	12061	1	27.3720358253283	0.5	88.4	8.6	48.370474647401	112947	0.01091	27.872106	19.794353	8.077753	8.848258	3.800759	19038.625593	1433.460884692	50.4	44.75	56	42.1	59.65	0.5	9	45	7.38	19.9	26.7	47.341	72.7	459	524.5	406.1	47	42.9	51.5	120.7	110.6	131.5	120.8	111.6	130.7	74.7	69.6	80.1	65.3	86	384.3	29.9
Jackson, FL	FL	12063	0	20.6178112218381	1.4	71.3	27.1	52.4713934338573	46755	0.04616	24.799759	14.812805	9.986954	12.708348	3.873942	17344.164060	1277.910976643	47.6	42	53.25	38.25	58.35	0.66	8	80	9.62	24.8	12.8	38.257	64.0	268.2	313.8	240	32.7	26.4	40.1	51.8	40.8	65.1	68.6	55.3	84.1	50.7	42.9	59.6	35.6	70.3	248.4	22.1
Jefferson, FL	FL	12065	1	23.5298921920941	0.9	60.2	38.6	51.0075957215936	12902	0.04962	24.833856	15.131496	9.70236	11.961417	3.923954	17624.879387	1268.709299184	45.6	39.7	51.45	36.4	56.05	0.44	5	80	9.52	25.2	14.7	41.359	66.7	430.2	485.6	394.8	32.5	21.9	47.1	118.1	87.7	156.6	139	104.8	181.2	64.7	48.9	84.4	35.9	98.4	334.6	25.7
Lafayette, FL	FL	12067	0	32.2507552870091	1.3	80.1	14.7	59.8120193677015	7022	0.0264	25.426370	15.800245	9.626125	10.987853	3.812518	18302.428230	1308.448564583	49.3	42.6	56	37.85	60.5	0.6	9	80	9.74	23.7	9.0	46.445	63.4	317.4	331.8	310.1				85	47.8	141.1				91.8	64.1	127.5		108	473.2
Lake, FL	FL	12069	1	32.1361996392063	0.7	88.4	8.6	48.3859629122967	210528	0.03202	27.199622	17.540769	9.658853	9.813035	3.409457	18154.291968	1365.170517586	50.85	45.95	55.8	41.35	61.4	0.52	12	61	8.16	23	20.3	46.477	64.2	474.7	550	412.3	45.7	42.9	48.6	111.7	105.1	118.7	162	154.9	169.4	72.9	69.5	76.3	62.5	85.1	362.9	30.9
Lee, FL	FL	12071	1	27.915688287939	0.6	88.9	7.1	48.8795340313186	441069	0.007	27.220815	20.823625	6.39719	8.328519	3.618877	19014.523654	1496.385990636	53.25	49.25	57.25	43.9	63.3	0.98	14	45	7.84	21.8	24.6	50.014	71.4	428.6	505.8	361.6	36.4	34.6	38.3	105.7	101	110.6	147.9	142.8	153.2	65.8	63.4	68.3	57.1	75.8	346.2	25.2
Leon, FL	FL	12073	1	33.0850884732277	0.7	67.5	29.7	47.6646676578187	239452	0.04741	24.760102	15.026161	9.733941	12.133696	4.116152	17503.703367	1261.476568067	44.4	40.15	48.7	40.4	48.95	1.1	19	80	8.44	21.2	41.3	44.49	75.4	417.1	466.4	380.9	41.6	37.7	45.8	127.7	118.5	137.3	140.1	129.4	151.3	62.3	57.5	67.5	49.6	79	325.8	24.2
Levy, FL	FL	12075	0	29.7713916494877	1.2	87.1	11.2	48.4470246734398	34450	0.02303	25.816442	17.212362	8.60408	10.401226	3.818877	18088.047376	1318.078847964	54.2	48.55	59.85	46.25	62.8	1	11	80	9.14	24.6	12.2	35.737	61.6	475	561.6	395.5	48.5	40.2	58.2	112.8	95.2	133	126	107.8	146.9	101.8	90.2	114.8	76	130.6	530.7	39.8
Liberty, FL	FL	12077	0	28.9564824574612	2.4	77.4	18.7	59.1653610596781	7021	0.04625	24.797546	15.714768	9.082778	12.062795	4.157254	17514.742915	1265.152013795	53	46.45	59.55	42.65	63.8	0.5	10	80	10.64	25.3	15.1	40.777	58.7	369.8	416.2	344				93.1	52.8	152.7	115.4	68.4	180.9	63.4	40.1	95.4
Madison, FL	FL	12079	0	16.9216819675847	0.8	58.3	40.7	51.8336625206854	18733	0.03964	25.047970	15.101128	9.946842	11.721034	3.708909	17526.419457	1270.537117053	46.85	41	52.7	35.3	59.85	0.55		80	9.7	25.2	10.6	37.459	63.4	320	386.5	274.5	45	33.1	59.8	67.7	47.3	94.4	103.2	77.3	135.2	58	44.4	74.4	34.6	86.6	276.2	26.4
Manatee, FL	FL	12081	1	28.5264493743072	0.6	87.5	8.6	48.3136491390217	264002	0.00998	27.528123	19.095468	8.432655	9.513659	3.555898	18546.001796	1448.962944995	49.1	45	53.3	41.4	57.75	0.59	13	45	7.06	21.1	25.6	47.812	72.7	410.7	464.2	368.6	39.9	37.4	42.6	106	99.8	112.6	116.3	110	122.8	63.5	60.3	66.8	54.5	74.3	338	23.8
Marion, FL	FL	12083	1	26.9487505949064	1.0	85.3	12.0	48.256963648442	258916	0.02999	26.623047	17.075573	9.547474	9.935036	3.467147	17919.836885	1323.989618288	54.25	50.05	58.45	46.85	62.65	1.8	13	61	8.64	26	17.1	40.339	70.2	491	578.6	418	48.8	46	51.7	119.7	113.1	126.5	161.4	154.4	168.6	84.8	81.2	88.5	69	103.4	432.5	34.5
Martin, FL	FL	12085	1	31.127913784147	0.6	90.7	5.6	49.074022930459	126731	0.00932	27.234281	20.861413	6.372868	8.227928	3.625398	18963.486177	1434.286299574	48.55	43.3	53.8	41.55	56.15	0.46	14	45	6.68	20.9	29.4	53.21	73.7	439.4	506.4	384.6	36.6	33.1	40.4	118	108.3	128.5	141.5	131.9	151.8	66.2	61.7	71	59.3	74.3	380.4	20.8
Miami-Dade, FL	FL	12086	1	16.863408887405	0.4	72.3	21.6	48.3231278418647	2253685	0.00905							1511.823120809	33.95	31.8	36.2	25.7	43.25		13	45	7.44	18.5	26.2	43.605	64.8	411.6	487.7	357.3	46.6	45.5	47.8	104.9	102.5	107.3	144.3	141.2	147.3	47.4	46.3	48.6	32.8	66.7	258.1	17
Monroe, FL	FL	12087	0	30.2931809543781	0.9	92.1	5.2	53.2473080450816	82442	0.00458	27.869117	21.934394	5.934723	8.671134	3.704156	20314.899609	1547.053238996	51.1	45.8	56.4	45.15	56.35	0.53	20	45	7.34	22.6	28.7	53.821	71.5	391.8	410.3	366.8	42.3	36.7	48.7	104.2	91.3	118.7	72.4	62.6	83.5	65.8	58.8	73.5	63.3	68.5	331.4	27.4
Nassau, FL	FL	12089	1	26.2022604713009	0.9	91.0	7.9	49.3262577389314	57663	0.01237	25.502230	16.276127	9.226103	11.164709	3.532366	18020.430352	1286.651881744	51.95	46.5	57.5	44.85	59.55	0.46	17	61	8.18	23.3	21.9	58.712	68.7	478.8	539.8	427.2	43.9	37.7	51	126.9	112.1	143.1	152.1	135.7	170.2	81.7	73.1	91	70	95.4	440.1	29.8
Okaloosa, FL	FL	12091	1	31.4865245562964	1.4	85.9	9.9	50.5343171180894	172155	0.02802	24.437604	15.647335	8.790269	12.985875	4.301617	17403.522971	1281.63844855	53.45	49.25	57.75	47.2	59.95	0.47	16	80	8.58	23.1	26.8	54.242	71.2	467.8	517.5	430.1	44.5	40.4	49	135.9	125.8	146.6	120.2	110.3	130.7	78.7	73.2	84.6	68.1	92.2	456.6	24.1
Okeechobee, FL	FL	12093	0	23.7547664442326	1.0	81.0	8.3	53.5923141186299	35910	0.01181	27.755959	19.283585	8.472374	8.697792	3.421266	18577.854977	1433.802816136	50.45	44.6	56.35	38.8	61.7	0.51	16	45	8.9	26.5	11.4	38.339	55.1	498.8	565.1	448.7	48.3	39.6	58.4	118.5	98.2	141.9	106.1	88.1	126.8	102.1	89.7	115.9	87.5	118.3	579.3	33.1
Orange, FL	FL	12095	1	31.5307193814821	0.8	70.9	19.5	49.5028694340566	896344	0.03285	27.368001	18.037452	9.330549	9.600442	3.557404	18535.826849	1374.486211339	41.55	38.3	44.9	33.3	50.35	0.59	15	61	8.68	21.4	30.3	50.138	62.3	479.3	549.5	427.1	50.4	48.3	52.5	123.6	119.3	128.1	152.7	147.3	158.3	71.6	69	74.2	59.9	86.3	404	23.5
Osceola, FL	FL	12097	1	38.4704238472287	0.9	80.0	8.4	49.2901161206542	172493	0.02499	27.632395	18.369642	9.262753	9.432274	3.503098	18697.673142	1398.721512465	47.55	42.6	52.5	40.7	54.9	0.47	13	61	8.94	22.7	18.3	46.328	60.6	403	452.4	362.9	45.8	42	49.7	98.7	91.3	106.7	117.6	108.8	126.8	56.2	52.1	60.7	48.6	65.4	298.7	21.2
Palm Beach, FL	FL	12099	1	24.5664980449041	0.5	80.4	14.9	48.3333392268632	1131184	0.00989	27.583867	20.613443	6.970424	7.962560	3.553820	18922.405003	1437.569838521	46.55	43.4	49.75	41.4	52.3	0.49	12	45	7.26	20.7	31.8	53.242	74.3	437.7	485.2	402.7	38.1	36.8	39.4	120.6	117.3	124.1	119.9	116.5	123.3	61.5	59.9	63.1	57.9	66	337.5	21.5
Pasco, FL	FL	12101	1	28.9800051394378	0.9	94.9	2.3	47.9796383043522	344765	0.01893	26.954216	18.537682	8.416534	10.392635	3.535191	18252.061652	1381.802287787	53.7	49.3	58.1	45.35	63.05	0.65	12	45	8.1	23.5	20.0	44.228	62.1	465.4	541.8	404.8	43.9	41.6	46.3	106.7	101.5	112.2	140.3	134.4	146.4	78.5	75.5	81.7	68.5	91.2	406.8	31
Pinellas, FL	FL	12103	1	22.0932752901021	0.7	87.2	9.4	47.6361990793092	921482	0.0129	25.161308	21.653309	3.507999	10.440556	3.472872	19257.724095	1427.914567721	52.1	48.85	55.3	45.85	59.15	0.47	14	45	7.5	22.5	27.1	45.258	72.3	456.7	515.2	414.2	41.6	40	43.2	125.1	121.2	129.2	122	118.1	126.1	75.9	73.8	78.1	66.1	88.8	397.7	29.4
Polk, FL	FL	12105	1	21.2869058652191	0.8	80.9	14.1	49.0502640910556	483924	0.04688	27.643648	17.997228	9.64642	9.750114	3.434482	18459.561997	1410.664646674	50.65	45.8	55.4	42.5	59.45	0.75	10	45	8.4	24.7	18.0	43.946	64.4	501.9	588.7	432.4	53	50.6	55.4	109.1	104.2	114.2	151.2	145.4	157.1	83.9	80.9	86.9	67.8	103.5	457.6	29.8
Putnam, FL	FL	12107	0	20.4381993549657	0.9	78.9	17.3	49.4028939409	70423	0.02227	26.321103	16.991251	9.329852	9.668270	3.529641	17875.466233	1324.819426107	54.25	48.7	59.85	44.8	64.55	0.5	12	61	9.34	25.3	12.2	34.645	66.0	480.6	573.2	401.4	45	39.3	51.4	107.7	94.9	121.9	139.2	124.9	154.8	94.5	86.2	103.5	78.2	114.2	481.8	38.5
St Johns, FL	FL	12109	1	35.6416386054203	0.6	91.8	6.5	48.5759532220733	123135	0.00938	25.843579	17.769151	8.074428	9.694127	3.496627	18715.471646	1313.750812029	50.7	45.55	55.85	45.9	55.85	0.46	15	61	7.32	19.8	38.7	62.663	71.3	446.6	502.9	399	35.1	31.6	38.8	126.3	117	136.2	135	125.1	145.5	69.9	65	75.2	60.9	80.7	409.9	20.8
St Lucie, FL	FL	12111	1	25.7376571864923	0.6	80.3	16.2	48.8435091725265	192695	0.01007	27.065299	21.016329	6.04897	8.482193	3.722162	19381.138756	1433.460884692	51.25	46.6	56	41.85	61.45	0.45	11	45	7.94	23.2	17.8	45.196	72.3	408.4	455.4	370.1	39.7	36.8	42.8	105.9	98.8	113.3	112.3	105.3	119.7	68	64.3	71.9	59	78.6	350.1	27.2
Santa Rosa, FL	FL	12113	1	33.4394180495567	1.9	92.5	4.6	50.1592451355919	117743	0.03534	23.997602	16.023299	7.974303	13.119393	4.408611	17408.476906	1274.119595669	50.2	45.35	55.1	44.3	56.5	0.62	14	80	7.82	22.5	24.7	55.129	71.3	445.1	507	391	44.2	39.5	49.4	123.1	112.3	134.6	114.9	104	126.6	81.3	74.9	88.2	63.5	101.2	453.8	27.4
Sarasota, FL	FL	12115	1	26.3044678562652	0.5	93.5	4.5	47.3737333451958	325957	0.00981	27.305611	19.620555	7.685056	9.141719	3.625659	18734.683113	1452.767497048	51.95	46.6	57.35	44.7	60.25	0.71	12	45	6.56	19.9	29.1	49.388	75.2	440	498.1	394.9	37.9	35.7	40.1	123.6	117.6	129.9	146.4	140.5	152.6	66.5	63.7	69.3	62.3	71.8	349.3	25.5
Seminole, FL	FL	12117	1	33.1107855264966	0.8	84.2	10.2	48.9534387014097	365196	0.02265	27.175772	18.048522	9.12725	9.469890	3.556172	18154.359392	1370.944856659	49.05	44.9	53.25	41.45	57.25	0.55	19	61	7.86	20.5	33.6	58.971	69.5	417.7	470.1	378.3	38.3	35.6	41.2	113.5	107.3	120	123.6	116.4	131.1	60.4	57	64	52.3	71.1	354.5	17.9
Sumter, FL	FL	12119	0	44.4086525321151	1.1	83.8	14.1	53.0733901958946	53345	0.0261	27.018004	17.447855	9.570149	10.107188	3.410963	18248.849313	1379.490343922	54.8	49.1	60.5	44.9	65.65	1.37	12	61	8.26	25.8	19.0	43.079	67.9	666.1	816.8	547	60.3	52.9	68.4	162.4	145.5	181	238.8	220.2	258.9	116.6	106.5	127.4	94.4	145	733.2	27.4
Suwannee, FL	FL	12121	0	26.2923541431578	1.1	85.7	12.4	48.8233268281483	34844	0.03011	25.455004	15.530378	9.924626	11.161577	3.699228	17607.861366	1275.608690184	52.85	47.25	58.45	44.25	62	0.55	9	61	8.74	25.8	10.2	36.352	62.9	467.1	548.6	406	54	45.2	64.1	107.4	90	127.3	102.5	85.5	122.1	83.6	72.8	95.6	59.3	115.4	409.9	36.4
Taylor, FL	FL	12123	0	19.2093203025785	1.8	79.0	19.3	51.0646032405484	19256	0.02156	24.640380	17.001679	7.638701	11.387902	3.919823	18542.288821	1294.321732762	54.65	48.85	60.45	45.6	64.75	0.69	11	80	9.16	28.4	12.0	37.408	65.8	457.1	541	390.5	50.4	38.5	65.1	117.9	91	150.6	120.9	94.1	153.3	99.7	82.6	119.5	79.9	126.5	487.1	43.7
Union, FL	FL	12125	0	31.8328480365153	1.4	74.8	23.3	64.6704359470317	13442	0.03585	25.749410	15.964272	9.785138	10.605428	3.576393	17656.983488	1284.679952775	48.1	40.95	55.15	36.05	60.8	0.8	19	61	11.08	25.1	9.3	41.794	57.9	1345.4	1840.2	678.2	124.1	98.5	154.4	206.8	155	270.3	380.5	315.5	454.9	258.9	221.2	301.2	81	403.4	763.7	185.9
Volusia, FL	FL	12127	1	24.7133812355742	0.8	87.3	9.7	48.5766099836921	443343	0.0136	26.716810	18.107851	8.608959	9.360970	3.589410	18545.207712	1350.548833986	56.3	52.55	60.15	49.75	63.6	0.53	15	61	7.42	23.8	21.0	44.4	67.4	437.8	489.3	400.3	43.7	41.5	45.9	112.6	107.5	117.9	101.7	96.9	106.7	76.7	73.9	79.6	65	91	395.5	30.6
Wakulla, FL	FL	12129	1	30.0288425753629	1.2	87.2	11.8	51.7692341337532	22863	0.0186	24.638493	15.811370	8.827123	11.888539	4.070420	18304.340130	1263.464325137	49.55	44.15	54.9	40.95	58.5	0.47	20	80	8.46	26.3	17.3	53.301	68.0	386	454.1	325.6	38.1	29.2	49.1	92.7	73.1	116.3	107.7	86.8	132.4	78.7	65.8	93.5	58.9	100.3	397.1	32.6
Walton, FL	FL	12131	0	30.3920293436695	2.6	90.3	7.3	51.2598211866703	40601	0.06536	24.718384	15.524957	9.193427	12.822317	4.287070	17404.660705	1281.486696267	52	46.45	57.55	44.2	60	0.52	16	80	8.2	22.9	25.0	47.273	66.8	336.4	400.3	283.3	31.5	25.7	38.4	84.6	70.8	100.4	80.4	67.3	95.5	65.1	56.6	74.6	45.2	88.3	361.9	22.2
Washington, FL	FL	12133	0	28.4590796083008	2.8	83.5	14.1	51.4137224049969	20973	0.03802	24.879947	15.267577	9.61237	12.658283	4.138115	17309.453919	1280.282379306	52.9	47.1	58.75	42.3	64.35	0.55	7	80	9.6	27.1	12.8	36.216	61.1	293.3	374.1	228.3	25.4	17.6	35.6	43.5	29.1	63	80.6	59.9	106.2	63.4	50.6	78.5	40.3	91.8	325.5	25.4
Appling, GA	GA	13001	0	14.7610180012415	0.5	77.3	19.8	49.2622997875883	17419	0.05976	24.742339	14.456025	10.286314	12.893684	3.234444	17461.940438	1238.39076699	50.75	44.5	57.1	39.85	62.5	0.64	13	80	9.74	28.5	8.3	36.155	61.2	380.7	446.5	332.9	42.6	30.4	58.3	99.4	73.5	131.7	92.8	66.7	126	67.9	52	87.3	53.8	86.3	364.6	27.2
Atkinson, GA	GA	13003	0	18.3297022512709	0.9	67.5	19.8	49.50716257064	7609	0.06549	24.799240	14.505039	10.294201	12.625800	3.442060	17540.210632	1240.402280914	45.65	37.9	53.35	34.2	57.55	0.7	6	80	9.92	26.7	8.0	33.834	52.8	448.5	549.5	380.2	61.9	38.4	94.2	104.2	63.3	161.3	114.1	69.9	176.3	71	45.5	105.3		107.4
Bacon, GA	GA	13005	0	17.2975871313673	0.5	82.3	16.1	49.0151440166287	10103	0.05924	24.880483	14.514913	10.36557	12.774771	3.313128	17469.648784	1238.39076699	50.15	43.7	56.55	39.15	62.15	0.84	9	61	9.32	26.3	7.4	31.429	55.3	428.3	575.9	323.1	42.9	27.7	63.7	94.1	63.3	135.4	143	97.7	201.5	86.4	64	114.3	57.4	126	414.9	42.2
Baker, GA	GA	13007	1	16.812053925456	0.4	47.9	50.6	46.2935689739813	4074	0.05803	24.344940	14.457976	9.886964	13.130656	3.524788	17269.912088	1238.208716735	48.9	41.2	56.7	40.85	58.3	0.84		80	12.08	31.7	12.2	27.462	63.4	394.9	478.7	336.8
Baldwin, GA	GA	13009	0	24.6505927549553	0.5	54.6	43.8	53.9865771812081	44700	0.11436	22.874870	12.553887	10.320983	14.989431	3.172299	17110.166727	1139.98157809	45	39.4	50.6	35.3	56.25	1.19	10	113	11.02	27.3	18.4	37.237	70.9	485.5	584.6	413.5	48.6	39.8	58.7	131.6	111	155	181.2	155.6	209.6	84.8	73.1	98	56.5	118.9	451.5	34.5
Banks, GA	GA	13011	0	26.5335235378031	0.7	93.8	3.3	50.4992372763833	14422	0.27286	20.715601	11.599649	9.115952	15.647506	3.712493	16649.366492	1086.389758234	51.45	45.25	57.6	40.05	62.9	1.51	7	113	9.18	24.5	10.5	40.455	59.4	500	599.2	413.5	60.5	44.5	80.2	122.2	90.8	161.1	169.8	129.8	218.1	76	58.2	97.6	52.4	102.1	385.5	33.9
Barrow, GA	GA	13013	1	33.9484786348959	0.8	85.9	10.1	49.7117718446602	46144	0.27797	20.869863	11.836650	9.033213	15.628649	3.541774	16640.707597	1110.489479428	50.05	44.45	55.65	41.2	59.25	1.71	11	113	10.06	25.6	14.9	48.958	64.0	441.1	538.1	375.6	38.3	31.2	46.6	104.3	88.8	121.7	124.4	104.4	146.9	83.7	72.9	95.5	52.4	130	425.4	37.2
Bartow, GA	GA	13015	1	26.1167650161065	0.7	88.8	9.0	49.4087004564648	76019	0.25111	20.653689	11.311598	9.342091	15.941119	3.591289	16267.192084	1076.478097914	48.05	42.45	53.6	38.6	58	1.42	13	113	9.8	24.4	16.5	49.216	66.7	515.9	614.2	449.3	57.9	50.7	65.8	115.3	101.9	129.9	167.4	148.6	187.8	100.4	90.8	110.7	85.9	122.7	529.7	41.6
Ben Hill, GA	GA	13017	0	15.7793972332016	0.5	63.9	32.9	47.8666209105468	17484	0.10573	24.077019	14.077841	9.999178	13.346011	3.195084	17429.012146	1248.499651465	46.05	39.6	52.5	35.05	58.65	0.86	9	80	10.66	29.8	12.3	30.134	62.7	468.6	542.6	427.7	40.6	28.6	55.9	116.9	88.6	151.5	150.8	113.9	195.7	94.8	76	116.9	54.5	145.6	462.9	45.1
Berrien, GA	GA	13019	0	20.646882294098	0.8	86.3	11.6	49.1222667077302	16235	0.07633	24.513463	14.325557	10.187906	12.664790	3.381707	17519.445120	1248.549525821	49.7	43.45	55.95	38.7	61.45	0.74	12	80	10.52	26	10.8	32.202	60.9	441.2	502.8	402.8	45.4	32.8	61.4	116.9	88.5	151.8	123.3	91.3	162.8	85.1	67.4	106.1	74	102.6	380.3	46
Bibb, GA	GA	13021	1	17.3892603793178	0.4	50.7	47.7	46.0077849331003	153887	0.12892	23.163685	12.850282	10.313403	15.263485	3.115243	17057.882427	1188.547668388	46	41.2	50.7	38.2	55.6	1.08	9	80	11.34	28.8	23.1	38.798	76.0	478	622.4	391.5	56.1	51	61.5	127.2	116.9	138.1	192.2	177.3	207.9	79.3	73.3	85.7	58.3	110.8	400.4	35.7
Bleckley, GA	GA	13023	0	16.871977370198	0.4	73.8	24.8	48.1741813817932	11666	0.11068	23.519928	13.314962	10.204966	14.441256	3.162692	17262.778194	1188.547668388	47	41.35	52.65	36.45	59.15	1.16	11	80	10.98	27.4	10.1	35.661	64.7	385.1	439.1	351.8	35	22.3	52.5	96.2	66.2	135.4	123.4	86.3	171.2	82	62	106.7	75.8	95.5	435	33.6
Brantley, GA	GA	13025	1	19.8644267609785	1.0	95.4	4.2	50.1948185111764	14629	0.02692	25.166943	15.617132	9.549811	12.197116	3.575671	17697.657850	1239.191224706	57.55	51.65	63.5	49	66.35	0.52	5	61	9.5	25.9	4.9	37.343	59.6	326.6	414.1	264.5	36.9	24.5	53.5	69.2	46.3	99.9	56.4	35.3	86.1	79.7	60.8	102.7	47.3	118.9	383.3	38.8
Brooks, GA	GA	13027	1	22.1493506493506	0.9	58.1	39.7	47.9756838905775	16450	0.05852	24.669337	14.769020	9.900317	12.245696	3.625721	17560.660190	1268.513693427	43.95	38.05	49.85	32	57.6	0.78	5	80	11.46	29.1	15.8	41.309	59.5	422.8	603.8	293.3	41.7	29.8	57	86.1	62.5	116.2	182.2	143.3	228.8	82.3	64.9	103	40.3	139.8	447	32
Bryan, GA	GA	13029	1	39.1521427580787	0.9	83.8	14.7	49.5494726053722	23417	0.02076	24.573814	15.230251	9.343563	12.755857	3.302999	17899.844323	1211.17311393	45.55	39.35	51.7	36.2	55.5	0.56	16	80	9.6	23.5	27.6	63.244	70.6	482.1	542.9	432.1	53.9	40.7	69.9	121.9	96.9	151.3	102	76.9	132.5	86.8	69.9	106.3	67	107.6	466.7	34.5
Bulloch, GA	GA	13031	0	35.1320103864597	0.3	69.3	29.1	48.6844220566958	55983	0.06091	24.200793	13.987005	10.213788	13.279352	3.231383	17445.431810	1190.395452864	43.65	38.25	49	35.25	52.7	0.81	19	80	9.52	25.8	25.2	34.327	72.4	415.3	494.1	362.3	45.2	37.4	54.1	107.5	90.9	126.3	119.5	99.9	141.7	71.2	61.2	82.3	53.6	95.7	373.6	29.8
Burke, GA	GA	13033	1	15.6610600430276	0.6	47.7	51.3	47.4576271186441	22243	0.08619	23.402568	13.028470	10.374098	14.054084	3.155674	17385.011103	1158.248629875	44.95	38.6	51.25	34.15	57.65	0.89	14	80	11.36	31.2	9.1	33.155	70.3	484.4	561.5	434	59.4	45.4	76.3	102.4	79	130.7	129.7	98.5	167.6	90.6	73.6	110.3	55.3	142.4	449.7	42
Butts, GA	GA	13035	1	34.6647724168078	0.8	70.0	29.2	53.2885974797664	19522	0.19985	21.783817	12.465008	9.318809	15.641423	3.313949	16897.818680	1127.863270172	54.95	49	60.9	44.85	65.9	1.73		113	10.4	27.1	9.1	52.257	67.0	527.3	637.1	454.3	45.1	33.4	59.5	121.8	95.3	153.6	183.3	147.8	224.6	107.6	89.1	128.8	83.3	140.9	520	52.1
Calhoun, GA	GA	13037	0	24.5517010222893	0.3	38.6	60.8	56.5348101265823	6320	0.0833	24.103714	14.308602	9.795112	13.521989	3.471801	17272.003030	1238.208716735	46.7	39.1	54.3	38.9	56.25	0.88	2	80	12.38	29.6	8.7	30.522	61.7	555.5	756.2	436.1	51	28.9	83.3				307.3	218.5	419.3	71.6	44.6	109		133.5
Camden, GA	GA	13039	0	41.8283937615967	1.0	76.6	20.8	51.6810186881642	49730	0.00615	25.182903	16.513403	8.6695	11.687731	3.513850	18503.280126	1273.508814296	44.25	38.6	49.9	33.9	55	0.35	17	61	10.48	29.1	20.4	49.23	73.1	447.9	532.2	375.2	42.2	33.1	53	112.8	92.7	135.9	182.2	152.9	215.1	68.3	56.4	81.9	44.7	97.8	340.6	31.4
Candler, GA	GA	13043	0	19.4234030525721	0.4	66.0	27.4	50.1618460895896	9577	0.06676	24.177363	13.827860	10.349503	13.538607	3.274850	17376.471025	1191.876703976	38.95	32.8	45.1	27.8	50.7	0.75	8	80	10.86	27.6	13.2	35.828	58.6	387.9	470.3	333.8	43.1	27.7	64.1	109.4	74.3	155.5	91.1	58.5	135.6	57.5	39.9	80.5		97.6	306.9
Carroll, GA	GA	13045	1	24.8917615423518	0.6	81.5	16.8	48.7372232662603	87268	0.33208	20.846340	11.636940	9.2094	15.836111	3.512108	16523.360383	1120.761653895	47.1	41.75	52.45	39.2	55.65	1.21	15	113	10.32	26.8	18.3	45.559	66.1	413.1	518.3	346.9	43.5	37.8	49.9	90.7	79.7	102.8	132.7	117.3	149.6	71.5	64.1	79.5	56.7	94	349.6	34
Catoosa, GA	GA	13047	1	27.5667619929915	0.8	97.3	1.4	48.3897000863331	53282	0.24763	20.180280	11.403115	8.777165	15.568202	3.544947	16110.516027	1066.847938499	51.95	46.75	57.25	41.5	63.55	1.43	10	80	9.52	25.2	17.3	46.544	65.6	406.7	473.4	367.6	36.9	30.6	44.2	101.6	87.4	117.5	97.1	81.3	115	76.9	67.7	87	58.7	102.9	431.8	27.8
Charlton, GA	GA	13049	0	24.4474421500467	1.0	69.6	29.7	52.9079945535888	10282	0.02661	25.435632	15.598851	9.836781	11.576186	3.568889	17587.874561	1272.080417336	53.75	46.1	61.45	42.45	66.45	0.42	5	61	10.36	26.6	7.2	40.85	58.4	426.6	558.5	321.4	41.8	26	63.6	96.6	63.3	141.6	152.9	104.7	214.8	68.7	47.5	96.1		104.9	386.3
Chatham, GA	GA	13051	1	22.3938134810711	0.6	56.2	41.0	48.1753775081018	232048	0.01081	24.797467	15.779031	9.018436	12.601575	3.403733	18437.384856	1216.301266924	46.15	41.75	50.6	39.55	53.9	0.68	13	80	10.84	27.5	29.0	44.928	77.1	451.1	542.1	385.2	47.9	44.1	51.8	117.2	109.3	125.6	136.7	127.2	146.7	77.1	72.3	82.1	59	102.3	406.8	32
Chattahoochee, GA	GA	13053	1	80.2127659574468	1.5	60.7	31.6	63.1971509205752	14882	0.1323	23.238800	14.089887	9.148913	14.909867	3.246391	17025.787310	1184.829066742	19.05	12.5	25.55	10.4	28.1	0.84		80	10.9	28.3	31.5	51.089	80.7	560.5	694.5	466.6				114.9	67.4	185.4	228.6	125	373.2
Chattooga, GA	GA	13055	0	16.3080407701019	0.5	87.6	11.6	51.5861798193954	25470	0.23992	20.342975	11.499635	8.84334	15.890091	3.866251	16125.038948	1066.75104241	52	46.1	57.9	40.6	64.4	1.15	9	113	9.74	25.6	8.0	32.419	54.7	456.2	578.1	388.1	36.9	27.9	48	112.5	89.5	139.9	172.1	141.1	207.8	91	76.3	107.8	69.7	123.9	494.1	35.5
Cherokee, GA	GA	13057	1	37.6085550628234	0.9	93.6	2.7	50.183576104804	141903	0.31147	20.217541	11.282799	8.934742	15.925793	3.771851	16334.682984	1077.304915814	43.4	38.35	48.4	35.35	51.5	1.43	18	113	7.92	21.6	33.6	66.32	66.6	511.7	619.5	439.4	42.3	37.5	47.5	117	107.1	127.6	176.9	162	192.7	82.3	75.4	89.7	74	96.7	494.2	24.7
Clarke, GA	GA	13059	1	44.9979698285286	0.5	66.1	27.8	48.8052892431692	101489	0.21903	21.490068	11.952995	9.537073	15.415739	3.325883	16806.042415	1124.259957832	41.65	36.2	47.15	35.6	48.05	2.07	16	113	9.6	24.7	41.2	34.253	74.5	455.7	547.9	395.5	43.4	37.1	50.4	138.4	123	155	192.2	171.8	214.4	61.2	53.6	69.6	54.3	70.8	328.8	24.5
Clay, GA	GA	13061	0	17.7053371684244	0.7	38.7	60.9	45.4572535001489	3357	0.09123	23.991756	14.390257	9.601499	13.665115	3.394400	17150.325022	1235.224712223	47.5	40.35	54.65	35.9	62.05	0.74		80	12.04	30	8.5	26.25	72.9	374.4	483.9	316.7							160.6	88.4	274.6
Clayton, GA	GA	13063	1	38.48723983571	0.8	39.2	52.7	48.5766350833132	236517	0.27534	21.200532	11.919674	9.280858	15.790364	3.401032	16729.776978	1122.32453375	42.45	38.25	46.7	33.85	52.05	1.5	10	113	11.62	28.7	17.9	43.311	74.9	414.6	481.7	364.3	44.9	40.7	49.4	113.1	104.5	122.1	176.8	164.1	190.1	60.1	55.1	65.4	50.9	72.6	303.6	27
Clinch, GA	GA	13065	0	18.7979339489748	1.0	69.7	29.9	49.7237569060773	6878	0.05671	25.102941	15.036239	10.066702	12.003453	3.524950	17632.103990	1262.210863935	43.75	36.4	51.15	31.5	57.65	0.48		61	10.72	27	17.1	31.963	58.9	444	624.2	312.6							135.8	81.6	211.5	90.9	62.5	127.9		155.6	414.1	47.9
Cobb, GA	GA	13067	1	35.5556578942707	0.7	73.8	19.5	49.6104490161267	607751	0.31182	20.726616	11.361291	9.365325	15.872458	3.556620	16359.445150	1109.244694521	39.05	35.5	42.55	33.3	45	1.41	16	113	8.36	21.8	43.8	65.522	72.9	454	544.4	389.4	39.9	37.6	42.4	123.9	118.5	129.5	169.6	162.3	177.1	58.9	56	62	49.9	71.7	346.2	18.8
Coffee, GA	GA	13069	0	19.8163489948439	0.5	69.0	26.2	49.6458450271296	37413	0.07392	24.590283	14.243626	10.346657	12.890541	3.410067	17468.034227	1239.737582754	48.5	43.2	53.8	38.8	59.25	0.77	18	80	11.12	28	11.0	35.202	60.1	428.6	524.1	376.8	45.2	36.1	56	99.6	81	121.3	131.6	106.7	160.3	74.8	62.8	88.4	53.1	109.9	347.3	38.4
Colquitt, GA	GA	13071	0	19.6785806119825	0.6	68.6	23.8	49.5279766009559	42053	0.09203	24.275619	14.512754	9.762865	12.730680	3.490978	17438.925629	1248.49891537	45.25	39.7	50.75	34.6	56.8	0.79	8	80	10.04	28.5	11.2	32.902	62.6	477.4	583	414.2	43.1	35	52.6	99.2	82.1	118.8	156.6	132.8	183.4	89.9	78	103.2	60.6	135.3	471.5	37.7
Columbia, GA	GA	13073	1	31.5378601070548	0.7	84.0	11.6	48.8643490726637	89288	0.11496	22.634572	12.505587	10.128985	14.530735	3.112904	17154.261769	1141.191516888	41.65	36.55	46.7	33.25	50.7	1.16	10	80	8.98	23	33.8	66.333	76.7	463.8	536.8	414.1	40.6	34.9	46.9	129.3	116	143.7	135.6	120.1	152.5	78.5	70.3	87.5	67.4	95.3	477.1	22.7
Cook, GA	GA	13075	0	19.7080291970803	0.5	68.5	29.5	47.9551074757466	15771	0.07457	24.510311	14.374087	10.136224	12.567350	3.449962	17537.186708	1248.549525821	48.6	42.65	54.45	36.5	62	0.8	12	80	10.4	28.3	10.4	31.39	63.8	487.9	590.3	425.5	57.1	42.3	75.6	129.6	98.5	167.4	168.3	128	217	81.3	63.7	102.4	59.6	107.6	446.4	30.9
Coweta, GA	GA	13077	1	32.3160855852016	0.6	79.8	18.3	49.5006445104523	89215	0.27513	21.442222	12.041428	9.400794	15.775705	3.394138	16675.608683	1122.316404302	46.7	41	52.35	38.75	55	1.23	15	113	10.28	25.4	25.7	61.55	72.8	461.8	544.4	404.3	45.2	39.4	51.5	131.9	118.9	146	154.1	137.9	171.6	68.2	60.9	76	54.6	87.4	385.9	24.1
Crawford, GA	GA	13079	1	25.9256106902715	0.9	73.7	24.2	50.1160464185674	12495	0.15064	23.064117	13.154451	9.909666	15.368501	3.186062	16938.297999	1186.875011463	53.2	47	59.45	42.55	64.15	1.13	4	80	10.46	26.5	13.6	37.062	65.8	399.2	493.7	336.5	34.7	21	54.1	114.2	81	157.1	90.7	60.4	132.9	105.8	79.6	137.7	85	155.3	575.6	41.1
Crisp, GA	GA	13081	0	15.2786010669828	0.3	54.6	43.8	47.013093289689	21996	0.10366	23.862833	13.835860	10.026973	13.898448	3.187692	17279.546034	1239.799062695	41.95	35.9	48.05	31.5	54.55	0.66	6	80	10.68	28.2	11.7	29.96	67.0	396	488.7	335.2	50.6	38.9	64.8	88.6	67	115	127.2	97.5	163	86.8	71	105.1	64.2	118.8	440.9	38.6
Dade, GA	GA	13083	1	25.8272574312956	1.1	98.3	0.7	48.9705688267124	15154	0.39764	19.325472	10.725804	8.599668	15.598175	4.020420	15991.636673	1066.75104241	54.3	48.5	60.15	45.4	63.85	1.2	8	80	9.56	24.9	16.8	39.76	58.8	460.6	548.8	399	48.4	34.6	66	111.8	82.7	148.1	111.1	80.1	150.1	90.8	71.9	113.2	68.1	127.5	529.3	29.7
Dawson, GA	GA	13085	1	38.8290713324361	1.1	98.1	0.5	50.2156384774048	15999	0.41019	18.701846	10.678047	8.023799	15.892001	4.274041	16403.365601	1077.659165909	53.65	47.55	59.65	46.3	61.1	1.51		113	9.08	23.8	18.8	51.128	66.0	526.7	581.3	479.8	45.1	31.4	62.5	111.7	85.7	143.5	138.7	108	175.6	89.7	70.7	112.1	68.6	112.5	581.5	20.1
Decatur, GA	GA	13087	0	17.9863297749789	0.5	57.7	40.2	47.6381019830028	28240	0.05357	24.518492	14.553902	9.96459	12.641453	3.709295	17391.752229	1257.157654453	43.95	38.25	49.75	34.65	55.05	0.73	8	80	10.28	31	12.5	33.297	66.9	438.8	541.9	381.6	40.5	31	52.1	116.2	94	142.1	169.7	138	206.3	71.4	58.5	86.3	45.2	111.7	375.4	29.7
De Kalb, GA	GA	13089	1	34.691721403901	0.7	37.0	55.3	48.4752915380745	665865	0.29355	20.929328	11.664892	9.264436	15.829425	3.526505	16607.464542	1122.32453375	39	35.4	42.55	31.35	47.4	1.88	14	113	9.52	23.9	38.7	51.349	75.0	442.6	534.4	382.2	41.3	38.9	43.7	127.5	122.2	132.9	195.7	187.7	203.8	54.4	51.6	57.3	44.4	69.1	316.8	17.9
Dodge, GA	GA	13091	0	17.0482329406535	0.4	69.3	29.6	51.2336341348912	19171	0.09818	23.944238	13.682341	10.261897	13.932694	3.196888	17387.028643	1193.688398117	49.45	43.5	55.4	38.3	62.15	0.83	15	80	10.7	29.8	13.8	33.58	64.2	468.4	593.7	391.4	50.6	37.9	66.4	106.5	80.8	138	135.7	104.1	173.9	107.2	88.5	128.8	57.2	182.1	580.8	42
Dooly, GA	GA	13093	0	22.5845410628019	0.5	46.6	49.8	52.2776572668113	11525	0.11241	23.806865	13.724753	10.082112	14.295574	3.152501	17191.287979	1188.473962977	49.6	42.95	56.3	41.4	59.45	0.97	5	80	11.54	29.4	9.6	31.038	60.2	420.1	541.1	346	39	25	58.2	110.8	76	156.3	182.5	134.8	241.7	49.7	33.3	71.3		67	285.4
Dougherty, GA	GA	13095	1	18.3095734490336	0.5	38.3	60.5	46.6350908239213	96065	0.06862	24.169509	14.431965	9.737544	13.440704	3.474589	17270.453387	1238.331278388	45.6	40.2	51.05	37.9	55.2	1.3	12	80	12.64	31.5	19.6	32.435	78.7	467.6	615.7	371	47.1	41.1	53.7	107.7	95.6	121.1	224.6	204.1	246.5	67.3	60.1	75	46.9	97.8	357.8	27.4
Douglas, GA	GA	13097	1	30.0167331702922	0.8	78.5	19.2	49.104953674572	92174	0.31599	20.963532	11.504330	9.459202	15.839762	3.611846	16500.745825	1122.32453375	46.65	41.65	51.65	39.3	54.6	2.16	9	113	10.28	26.9	23.7	55.852	74.2	502.9	605.8	429.4	53.8	46.9	61.4	131.3	117.7	146.1	159.3	141.1	179	82.6	73.8	92.1	61.2	113.2	462.1	30
Early, GA	GA	13099	0	14.6281928341034	0.6	50.7	48.5	46.5598186822082	12354	0.07332	24.313880	14.361410	9.95247	13.192784	3.578061	17233.729099	1236.379711612	43.65	37.2	50.2	33.5	56.4	0.86	9	80	11.32	28.6	13.5	26.928	67.3	425	537.5	340.3	44	29.5	63.4	105	73.4	145.7	172.7	128.5	227.8	75.9	57	99.4	53.6	107.7	354.9	38.6
Echols, GA	GA	13101	1	35.665334094803	1.7	78.1	7.0	53.7293553542888	3754	0.04859	25.063352	15.249695	9.813657	11.850010	3.605027	17604.625221	1272.358026546	44.7	36.8	52.65	33.45	54.5	0.62		80	10.08	25.7	6.1	32.39	61.6	520.2	653.1	433.4
Effingham, GA	GA	13103	1	30.0048989942653	0.8	85.6	13.3	49.6763021180232	37535	0.02441	24.430916	14.110885	10.320031	12.954835	3.291650	17589.061696	1190.380171089	49.65	44.1	55.25	42.5	57.2	0.49	14	80	10.1	26.7	15.5	56.903	70.6	454.4	502	418.6	52.7	42.7	64.3	118.3	99.1	140	107.9	87.2	132	82.6	70	96.8	71.2	100.6	468.2	29.1
Elbert, GA	GA	13105	0	14.8958279212345	0.4	67.6	31.0	47.9693822826776	20511	0.18832	21.692474	12.019708	9.672766	15.185647	3.217882	16990.858838	1090.913380379	47.05	41.3	52.8	37.2	58.2	1.65	5	80	10.3	28.6	9.6	30.543	66.4	458	576.7	385.2	44	33.2	57.4	110.1	85.3	140	175.6	141.5	215.6	79.5	64.8	96.7	53.6	118.8	377.1	39.6
Emanuel, GA	GA	13107	0	14.2626163645272	0.3	64.1	33.5	48.1247424096717	21837	0.08658	23.745408	13.442701	10.302707	13.890292	3.192558	17384.369931	1192.252345117	45.05	39.15	50.95	32.25	59.55	0.7	10	80	11.52	29.3	9.7	30.205	61.7	457.5	580.2	379.5	49.7	37.6	64.4	118.6	93.8	148.1	165	130.9	205	75.5	60.7	92.8	53	113.5	424	27.2
Evans, GA	GA	13109	0	28.0395756833945	0.4	62.2	33.1	48.6136255359695	10495	0.04825	24.513627	14.308263	10.205364	13.105656	3.223544	17457.211764	1190.436925035	46.35	40.05	52.6	36.65	57.15	0.68	11	80	10.44	27.9	13.4	40.796	61.7	452.6	594.8	365.7	48.7	32.6	70.1	108.1	75	151	90.1	56.4	136.3	113.3	87.8	143.9	79.1	165.7	542.2	55.7
Fannin, GA	GA	13111	0	22.8795476368292	1.3	99.0	0.2	48.318011920396	19798	0.56785	17.486317	9.613657	7.87266	15.654087	4.036747	15914.048179	1077.304915814	58.75	52.85	64.6	49.25	69.15	2.2	10	113	8.74	24.5	16.2	34.145	54.1	400.4	479.9	340.1	42.9	33.2	54.9	78	59	101.9	130.9	106.5	159.9	69.7	57.9	83.7	61.2	80.9	408.4	22.5
Fayette, GA	GA	13113	1	35.5854756008232	0.6	84.9	11.9	48.9333026527728	91263	0.26864	21.397657	12.105949	9.291708	15.768020	3.424041	16727.539340	1122.32453375	40.85	35.1	46.6	32.1	50.35	1.58	14	113	10.04	24.7	41.5	82.216	76.7	483.2	549.5	437.9	38.3	33.1	44.1	141.4	128	156	202.7	184.9	221.9	54.9	48.5	62	48.7	64.2	344.8	14.1
Floyd, GA	GA	13115	1	18.3356206521225	0.7	82.3	13.6	48.3884502843262	90565	0.21209	20.970962	11.642554	9.328408	15.942752	3.655985	16185.942071	1066.75104241	47.95	42.75	53.15	38.7	58.25	1.27	7	113	9.48	25.6	17.9	41.066	65.5	488.5	596.4	419.6	45.8	40.1	52	129.2	116	143.5	184.1	166.9	202.5	96	87.8	104.8	76.2	127.2	512.1	38.9
Forsyth, GA	GA	13117	1	47.6935351560305	0.6	95.9	0.8	50.6569654597742	98407	0.35142	19.995229	11.412279	8.58295	15.905839	3.866762	16507.759818	1078.226712066	40.6	35.3	45.8	35	46.1	1.18	15	113	8.42	20.4	43.6	87.605	73.6	497.5	601	426.2	40.1	34.9	45.8	120.2	109	132.3	183.2	166.5	201.1	68.1	61.1	75.5	58.3	82	398	22.1
Franklin, GA	GA	13119	0	24.0960050528975	0.6	90.2	9.1	48.479171801824	20285	0.23705	20.944862	11.931517	9.013345	15.479144	3.541139	16704.933176	1086.389758234	49.2	43.5	54.95	38.35	61.05	1.64	9	80	8.9	24.4	13.6	36.739	68.2	459.9	568.2	386	61.1	48.5	76.2	104.8	81.4	133.1	134.8	106.5	168.5	82.1	67.7	98.9	60.8	111.9	410.8	37.5
Fulton, GA	GA	13121	1	33.733678091728	0.5	49.1	45.2	49.2307654600579	816006	0.29988	20.856299	11.607632	9.248667	15.838047	3.571602	16537.590465	1110.995625003	40.15	36.7	43.6	35	45.75	1.65	15	113	8.98	24.2	47.6	56.709	76.6	453.9	565.4	378.8	41.5	39.3	43.7	120.8	116.2	125.5	204.7	197.4	212.2	56.6	54.1	59.2	46.7	71.5	324.1	19.5
Gilmer, GA	GA	13123	0	31.6569272534855	1.3	94.7	0.3	50.7418144611187	23456	0.49641	18.278128	10.310058	7.96807	15.759207	4.216002	15981.360637	1077.304915814	53.6	47.3	59.85	44.9	62.15	1.98	11	113	9.12	23.3	13.4	36.741	46.8	411	528.5	310.7	42.2	32.4	54	72.3	54.7	94	157.6	129.6	190	62.8	51.2	76.2	50	76.6	356.6	22
Glascock, GA	GA	13125	0	24.9686323713927	0.7	90.8	8.5	48.0438184663537	2556	0.13737	22.632565	12.495079	10.137486	14.597125	3.255662	17191.794412	1141.191516888	51.85	44.7	59.1	45.65	58.65	0.96		80	9.56	26.1	10.5	37.149	61.7	547.5	633.2	486.6										112.6	67.5	178.3
Glynn, GA	GA	13127	1	22.6670251803113	0.6	71.5	26.9	47.8362538479754	67568	0.00916	24.649827	16.916184	7.733643	12.150948	3.442919	18505.331316	1239.811589028	48.3	43.15	53.5	40.55	57.25	0.38	13	61	10.06	27	26.4	50.337	73.9	452.8	522.5	402	38.9	33.2	45.3	129.2	114.9	144.9	143.4	127.1	161.1	77	68.9	85.7	61.1	98.3	412.1	30.9
Gordon, GA	GA	13129	0	22.6551050317538	0.7	90.6	3.7	49.7505895156902	44104	0.22075	20.677800	11.478162	9.199638	15.861665	3.728857	16186.130649	1075.180967067	51.3	45.5	57.1	39.8	63.2	1	9	113	8.52	26.3	12.7	40.916	59.8	478.6	560.2	417.7	44	36	53.3	124.7	106.4	145.2	121.4	101.6	143.8	99.8	87.6	113.3	75.1	131.5	531.7	40.6
Grady, GA	GA	13131	0	18.391535352618	1.3	65.3	30.5	47.5294813812925	23659	0.07999	24.395801	14.552257	9.843544	12.540848	3.703023	17410.558159	1257.243455247	47.35	41.65	53	36.75	59.45	0.83	4	80	10.4	27.2	10.1	32.247	63.0	494.2	593.7	429.6	57.4	45.3	71.9	109.5	86.4	137	148.8	118.6	184.3	77	62.9	93.4	59.2	102.7	375.5	36.7
Greene, GA	GA	13133	0	22.6995235259083	0.5	53.4	44.7	47.8967097042899	14406	0.18334	22.058070	12.262306	9.795764	15.157673	3.247013	17046.864736	1130.497712197	49.65	42.95	56.3	38.25	62.45	1.51	9	113	10.92	27.6	18.9	38.513	66.8	460.8	619.3	342.2	46.4	34.4	61.9	134.4	103.4	172.6	219.8	179.6	267.3	50.4	37.7	66.4	25	82.8	287.6	17.4
Gwinnett, GA	GA	13135	1	38.3703952553849	0.7	74.3	13.9	50.4290948393061	588448	0.3047	20.596953	11.886458	8.710495	15.814317	3.630948	16583.169549	1110.721593632	37.2	33.6	40.75	29.4	45.05	1.99	14	113	9.32	23.3	34.9	63.219	77.9	435.1	492.3	398.1	39.4	36.9	42	126.4	120.8	132.3	151.9	144.2	159.8	56.3	53.1	59.5	47	69.1	336.5	17.1
Habersham, GA	GA	13137	0	24.669969444362	0.9	89.8	4.8	51.3397582307392	35902	0.44163	19.097309	10.713050	8.384259	15.535903	4.360813	16666.102073	1086.389758234	46.55	41.6	51.55	35.5	58.15	1.42	6	80	8.68	24.1	18.7	40.192	60.0	455.9	531.1	404.5	45.1	37	54.6	134.2	114.4	156.6	161.6	138.8	187.2	54.2	45.4	64.3	45.6	64.9	302.4	19.8
Hall, GA	GA	13139	1	27.5249921899406	0.7	82.0	7.5	50.8942610768469	139277	0.3517	20.171607	11.205832	8.965775	15.774516	3.813924	16577.318507	1086.207837191	45.35	40.25	50.55	36.85	53.75	1.95	9	113	9	24	21.0	50.876	64.8	492.7	609	412.2	42.1	37.6	47	123.1	112.7	134.2	183	168.7	198.2	77.7	71.5	84.4	63.1	97.7	435.3	28.2
Hancock, GA	GA	13141	0	17.9694897422409	0.3	21.7	78.0	53.3942040492259	10076	0.15312	22.561972	12.340364	10.221608	14.913215	3.196540	17112.196329	1135.625075967	51.45	43.35	59.5	44.05	60.7	1.15		113	12.88	31.5	10.3	22.283	57.9	459.4	640.7	331.8	53.6	35.6	77.9	122.5	84	173.8	184.6	132.3	250.6	91.6	67.7	121.6	58.5	138.2	428.6	46.5
Haralson, GA	GA	13143	1	20.928287685553	0.7	93.8	5.6	48.7777345270533	25690	0.36548	20.317477	11.650962	8.666515	15.878010	3.567359	16362.142827	1120.04755533	51.2	45.45	56.95	40.15	63.3	1.55	12	113	9.46	25.9	11.0	38.996	60.1	433.2	518.3	375.2	48.2	37.9	60.3	92.1	72.7	115.3	102.4	79.9	129.3	96.7	81.9	113.4	66.2	141.7	514.2	39.4
Harris, GA	GA	13145	1	31.9179496386732	0.8	79.2	19.7	49.3817261025533	23695	0.21307	22.149224	13.271941	8.877283	15.526802	3.328733	16914.221134	1182.500435097	42.4	36.45	48.25	34.25	51.1	1.52	13	113	10.64	25.2	27.4	67.018	76.6	476.2	613.6	364.7	48.7	38.1	61.3	120.7	98.5	146.8	185.4	153.6	221.8	79	64.9	95.1	52.8	114.5	520	16.5
Hart, GA	GA	13147	0	21.1661267931513	0.4	79.6	19.6	49.2499021611515	22997	0.23391	21.133517	11.727371	9.406146	15.328594	3.467384	16848.016134	1087.278793728	50	44.1	55.85	41.15	59.7	1.67	13	80	9.6	27	15.2	36.109	69.8	429.6	528.7	359.4	50.6	40.1	63.2	125.8	102.6	153.1	140.5	114.3	171.4	64.9	53	78.9	45.9	90.8	338.1	27.5
Heard, GA	GA	13149	1	23.6774575602053	0.6	88.1	11.1	49.1100617508173	11012	0.25936	21.655513	12.378901	9.276612	15.786418	3.406520	16709.013403	1120.220743732	50.45	44.5	56.4	39.9	61.6	1.25		113	9.96	25.9	7.3	42.685	67.2	466.4	559.1	395	62	43.4	86	79.5	51.7	117.4	129.4	86.8	185	91.3	68.3	119.7	86.1	104.9	436.5	44.9
Henry, GA	GA	13151	1	39.6943295116928	0.6	82.3	15.1	49.3275571681149	119341	0.24689	21.443743	12.229313	9.21443	15.751672	3.359780	16852.742139	1122.79937267	45.2	40.25	50.15	35.5	55.55	1.68	11	113	10.28	27	24.4	63.923	71.9	532.6	679.7	434.3	54.3	48.4	60.6	131.6	120.3	143.6	211.5	194	230	74	67	81.6	56.9	100.8	448.9	21.5
Houston, GA	GA	13153	1	29.2944978793202	0.8	71.9	25.3	49.2095878662032	110765	0.11876	23.522429	13.351101	10.171328	14.721897	3.136249	17145.600439	1188.547668388	45.65	40.3	51	36	56.05	1.19	10	80	10.98	27.3	24.4	55.098	73.5	437.3	525.3	380.5	48.9	43.4	54.9	114.1	102.9	126.2	120.9	107.7	135.3	77.5	70.4	85	56.8	107.2	444	26.5
Irwin, GA	GA	13155	0	17.0789672680134	0.3	72.3	26.0	49.1390595106233	9931	0.10152	24.201248	14.305970	9.895278	13.150293	3.253695	17472.892802	1248.547701769	48.35	42.5	54.15	38.35	59.4	0.81	5	80	10.1	27	9.2	38.376	61.7	437.8	581.7	343.9	51.8	34	75.7	72.7	44.8	112.1	169.3	119.9	231.8	96.9	72.6	126.9	55.8	165.1	484.5	44.3
Jackson, GA	GA	13157	0	31.260199456029	0.6	89.9	8.1	50.0877635913342	41589	0.25376	20.977749	11.792728	9.185021	15.606135	3.540044	16698.591714	1087.014036544	47.9	42.1	53.8	37.45	58.9	1.77	8	113	10.06	24	17.7	51.506	60.6	470.7	556.5	408	55	46.7	64.3	123.8	107	142.4	144.4	124.1	167	79.9	69.7	91	61.3	107.7	432.4	31.3
Jasper, GA	GA	13159	1	27.5716298731799	0.5	71.7	27.5	49.0285314195694	11426	0.18644	22.232901	12.501369	9.731532	15.424933	3.220681	16968.828184	1130.165799913	49	42.95	55	39.3	59.4	1.6		113	10.22	26.5	13.3	42.081	65.4	554.2	699.3	445.9	40.1	26.4	58.6	152.3	114.3	199	247	193.6	310.5	94.2	71.4	121.8	71.4	128.9	517.9	35.7
Jeff Davis, GA	GA	13161	0	16.6723578623869	0.5	81.7	15.2	49.1012298959319	12684	0.07047	24.553607	14.114133	10.439474	13.132147	3.238277	17411.942616	1238.39076699	47.4	41.25	53.55	36.95	58.55	0.62		80	10.32	30.6	11.5	32.928	57.4	455.5	546.7	392	58.6	42	79.7	103.7	73.2	142.9	87.6	58	127.2	96	74	122.5	49.2	157.6	419.2	53.5
Jefferson, GA	GA	13163	0	11.9838308457711	0.3	42.4	56.5	47.0693849183366	17266	0.10571	23.159853	12.903787	10.256066	14.363442	3.138613	17281.164401	1159.234027318	43.75	37.25	50.25	34.35	55.1	0.96	8	80	11.74	30.3	8.7	29.268	66.5	463.2	593.5	384.6	55.8	41.6	73.3	139	107.9	176.6	200.7	158.2	251.1	72.8	56.6	92.3	38.5	118.7	342.3	36.7
Jenkins, GA	GA	13165	0	17.7089860884823	0.4	56.9	40.8	47.9183673469388	8575	0.06904	23.776584	13.402025	10.374559	13.828877	3.180014	17443.432043	1191.075392986	42.45	35.85	49.1	32.5	53.95	0.98	5	80	11.34	29.4	12.8	27.686	63.4	413	489.1	364.9	50	31.4	75.7	88	55.8	132.9	154.8	105.2	219.9	61.6	41.7	88.2		83.6	277
Johnson, GA	GA	13167	0	13.3650952858576	0.3	62.7	37.0	49.2757009345794	8560	0.09994	23.342141	13.346805	9.995336	14.297823	3.190890	17317.903897	1192.252345117	44.55	38.35	50.7	32.05	59.6	0.87		80	10.9	28.6	8.9	27.607	62.0	432.3	557.6	338.4	47.5	30.3	71.1	111.8	73.6	163.5	101.4	64.3	152.3	81.2	58.2	110.5		119.4	371.4	42.5
Jones, GA	GA	13169	1	24.2702214188884	0.5	75.6	23.6	48.821862176911	23639	0.15486	22.775094	12.429316	10.345778	15.235985	3.195731	17026.369264	1153.95495148	46.45	40.65	52.3	38.3	55.4	1.69		113	10.14	26.5	17.2	50.717	73.2	461.3	603.1	356.3	37	27.8	48.5	101.4	79.9	127.1	170.1	138.9	206.2	86.5	71.9	103.2	54.6	127.4	449.8	36.8
Lamar, GA	GA	13171	1	26.1251004553978	0.7	68.5	30.8	47.8821015585721	15912	0.23786	22.110840	12.648087	9.462753	15.674562	3.304094	16910.373393	1131.264368519	52.2	46.3	58.05	41.6	64.15	1.28		113	10.66	26.1	9.7	37.536	64.5	500.3	586.3	445.2	68.7	52.4	88.5	133	102.6	169.8	156.3	119.5	200.9	83.7	65.9	104.9	57.6	122.6	444.1	34.3
Lanier, GA	GA	13173	1	32.1518987341772	1.1	72.7	25.9	50.6697969893661	7241	0.06223	24.704043	14.387706	10.316337	12.336952	3.456757	17605.190293	1254.794615412	51.1	43.7	58.45	41.25	61.5	0.66	9	80	10.2	26	9.4	37.522	59.8	483.1	574.1	416.1	56.2	35.6	84.7	81.5	47.3	131.1	126.6	78.8	192.5	105.1	75.2	142.7	82.8	133.1	479.2	55.3
Laurens, GA	GA	13175	0	14.9582893853677	0.4	63.9	34.8	48.0723804430182	44874	0.08111	23.610211	13.500206	10.110005	14.183875	3.210826	17338.688422	1191.16363234	44.75	39.3	50.15	35.4	55.6	1.08	9	80	10.94	27.7	15.9	38.28	68.6	439.3	527.8	376.9	54.1	45.6	63.9	111.9	94.9	131.1	122.2	103	143.9	73.9	64	85.1	41.4	117.6	345.4	37.6
Lee, GA	GA	13177	1	31.0914479993026	0.5	82.8	15.7	50.5150058569294	26454	0.08074	23.985600	14.096102	9.889498	13.861416	3.391002	17224.783372	1238.912854909	43.45	37.8	49.2	34.45	53.3	0.87	14	80	9.58	22.8	19.2	59.811	77.9	448.9	540.3	371.1	44.4	32.9	58.5	110	86.3	138.1	168.9	134.1	209.5	74.4	58.7	92.7	69	84.2	403.2	29.1
Liberty, GA	GA	13179	1	53.5917406266981	1.1	48.9	44.6	52.6635286479468	61610	0.02573	24.502508	15.886767	8.615741	12.665942	3.306309	18060.196936	1235.538250283	40.45	34.65	46.25	30.95	50.3	0.51	19	80	11.7	28.9	16.3	42.674	76.1	465.1	556.1	393.7	51.4	40.3	64.4	112.5	92.2	135.7	136.5	109.9	167.2	79.4	65.6	95.1	55.7	109.8	387.9	37.8
Lincoln, GA	GA	13181	0	16.307226636398	0.7	64.7	34.5	48.6823191183517	8348	0.1323	22.308556	12.229474	10.079082	14.804759	2.997598	17212.223336	1141.191516888	48.15	42.1	54.25	38.55	58.65	0.81	2	80	10.3	27.8	9.7	36.399	66.5	416.8	470.3	372.9	59	38.6	86.9	110.3	74.8	159.3	96.6	62.7	145.3	82.5	58	114.6	65.6	110.4	467
Long, GA	GA	13183	1	42.6363339501469	1.1	69.9	25.0	50.5240683229814	10304	0.02514	24.862624	14.982669	9.879955	12.692858	3.291737	17651.079323	1239.708698135	52.55	44.95	60.2	42.65	62.45	0.6	12	80	10.42	26.5	9.1	41.186	63.9	390	501.8	304.1	42.3	23.8	68.6	86.7	52.6	133.7	116.8	71.3	179.2	85.3	58.2	119.9		148.1	502.5
Lowndes, GA	GA	13185	1	29.2319895483389	0.8	63.0	34.5	49.7323997177441	92115	0.06332	24.797676	14.669542	10.128134	12.113993	3.542546	17612.429104	1269.121138937	45.7	41.1	50.35	37.15	55.45	0.75	13	80	10.82	25.9	22.3	39.096	76.7	498.8	645.9	398	46.3	40	53.4	120	106.5	134.8	226	204.1	249.5	76.6	68.4	85.5	52.7	111.2	418.7	29.5
Lumpkin, GA	GA	13187	0	37.4314998985184	2.0	95.5	1.6	49.0531023981728	21016	0.44962	18.464520	10.491257	7.973263	15.786849	4.381993	16387.055990	1082.091895076	48.3	42.7	53.8	40.35	56.45	1.57	10	113	8.98	24.3	19.5	43.394	64.9	537.2	649.4	456.4	33.1	23.7	44.8	140.1	113.2	171.6	164.5	133.5	200.6	105.4	88	125.2	93	124.2	571	41.3
McDuffie, GA	GA	13189	1	16.2468257998984	0.5	61.3	37.9	47.1951391832697	21231	0.1499	22.403490	12.152582	10.250908	14.633511	3.171117	17131.204712	1141.191516888	48.1	42.1	54.15	38.8	59.25	0.96	8	80	11	28.1	11.5	35.414	71.4	474.3	554.7	430.7	41.4	30.4	55.2	146	117.7	179.1	145.6	113.4	184.2	71.4	56.7	88.7	54.1	100.2	362.2	31.8
McIntosh, GA	GA	13191	1	24.0985221674877	0.8	62.0	37.3	49.4975569281829	10847	0.01089	24.293223	17.514559	6.778664	12.339590	3.418429	18518.145235	1239.811589028	55.15	49.05	61.25	45.55	65.6	0.48	7	80	11.5	28.3	15.0	39.075	67.4	512.6	611.5	427.9	51.4	35.4	72.5	116.1	83.8	157.7	168.6	127.8	219.6	95.2	73.1	122.4	70.4	122.3	483.7	42.4
Macon, GA	GA	13193	0	13.4498888122077	0.6	37.9	59.8	49.6234190706267	14974	0.11537	23.485232	13.577624	9.907608	14.753366	3.153919	17104.979654	1186.169222539	40.85	34.25	47.45	31.15	52.4	0.91	11	80	12.26	31.6	10.7	27.95	66.4	460.9	675.9	323.2	65.5	48.3	87	89.4	60.8	126.9	226.2	173.6	289.2	80.4	61.5	103.6	37.7	151.1	318.6	49.9
Madison, GA	GA	13195	1	19.5767416621447	0.7	89.9	8.6	49.1333074232414	25730	0.22742	21.236011	11.987650	9.248361	15.414494	3.347461	16881.351080	1086.399336024	50	44.2	55.8	40.65	59.9	1.79	6	80	9.6	24.5	12.9	41.343	65.9	500.6	605.6	427.5	50.1	39.1	63.2	136.7	111.8	165.7	158.5	129.5	192.2	85.1	70.7	101.7	60.5	120.1	385.6	45.2
Marion, GA	GA	13197	1	29.005690326445	1.2	62.0	34.5	49.2441209406495	7144	0.17883	22.998828	13.840164	9.158664	14.851434	3.277215	17018.979840	1184.849408901	42.65	35.45	49.85	31.4	54.75	0.86		80	10.82	27.8	6.8	31.581	63.1	576.2	745.7	455.3	62.9	40.1	94.4	164.2	111	234.4	264.7	182.7	369.6	104.8	72.1	147		135.6	686.8
Meriwether, GA	GA	13199	1	19.3890659941952	0.6	56.7	42.4	47.7633797816633	22534	0.25883	21.767381	12.688352	9.079029	15.709017	3.277040	16778.462916	1146.780820343	50.05	43.9	56.2	39.2	62.45	1.36	8	113	11.28	28.2	9.7	37.845	67.0	432.4	569.1	350.9	52.4	40.6	66.6	92.2	70.7	118.4	167.4	134.4	206.1	70.2	56.4	86.4	45.6	106.8	365.4	29.8
Miller, GA	GA	13201	0	16.1365528726062	0.4	70.6	29.0	47.1251762494125	6383	0.05465	24.459382	14.397336	10.062046	12.953638	3.581246	17254.079255	1238.208716735	49.35	42.75	55.9	38.05	62.45	0.98		80	10.5	26.5	9.4	33.196	69.5	459	566.7	381.7				100.7	60.7	158.5	148.5	96.9	219.3	81.7	56	116.1		114.8		60.2
Mitchell, GA	GA	13205	0	17.9107833438259	0.5	50.1	48.2	50.8524151763329	23932	0.07363	24.295240	14.654977	9.640263	12.901395	3.562456	17295.084281	1238.223283607	45.5	39.6	51.4	34.85	58.15	0.65	8	80	11.08	29.8	9.6	36.198	59.3	524.9	698.5	425.4	44.9	33.5	58.8	136	108.7	168.1	223.9	183.5	270.4	90.5	74.3	109.2	51	149.7	434.3	44.3
Monroe, GA	GA	13207	1	22.5483950012252	0.7	70.9	28.2	49.8460265661626	21757	0.17549	22.557906	12.628065	9.929841	15.543248	3.249365	16916.209066	1156.673448895	50.15	44.4	55.9	39.95	61.15	1.17	8	113	9.98	27.2	19.0	48.297	71.3	547.9	686.8	438.5	64.2	50.2	80.7	111	87.3	139.5	221.8	182.8	266.4	92.8	75.9	112.2	75.3	116.4	546.6	29.4
Montgomery, GA	GA	13209	0	28.0569948186528	0.3	70.3	27.4	51.2333736396614	8270	0.06982	24.219656	13.649242	10.570414	13.544306	3.129318	17372.271937	1194.530440419	48.45	41.45	55.5	38.35	59.75	0.81	9	80	10.06	26.4	15.5	35.182	62.7	493.1	674.4	388.9	53.9	33	82.9	103.8	65.4	156.7	140.5	84.5	217.7	111.6	80.7	150.2		205.1	498.5	60.4
Morgan, GA	GA	13211	0	22.0968077002978	0.5	70.3	29.0	48.4376010868862	15457	0.18971	21.887891	12.109968	9.777923	15.387418	3.259544	16945.059905	1130.165799913	46.5	40.7	52.3	36.45	57.65	1.46	10	113	10.34	27	23.8	45.817	69.6	446.6	511	400.5	32.8	22.9	45.9	134	104.9	169.1	152.7	120	192.1	58.5	44.5	75.6	43	76.7	296.8	26
Murray, GA	GA	13213	1	22.1066126050921	0.7	96.1	0.8	49.9698679669095	36506	0.26251	19.716065	11.192214	8.523851	15.665277	3.828185	15951.914518	1077.304915814	50.95	44.85	57.15	40.65	61.65	1.15	8	113	9.88	24.9	6.7	38.226	56.4	488.5	575.1	427.8	53	42.2	65.5	111.9	91.8	135	113.1	88.9	141.7	108.2	92.9	125.2	76	146.9	571	44.7
Muscogee, GA	GA	13215	1	25.2579946489999	0.8	51.8	44.6	48.6427148922922	186291	0.11403	23.083652	14.016238	9.067414	15.147262	3.280587	16908.231682	1184.227504273	44.3	39.9	48.65	36.45	53.65	0.96	16	80	10.68	28.8	21.6	41.331	72.1	477.6	614.6	399	50.9	46.4	55.8	127.8	118.2	138	182.8	169	197.4	72.7	67.3	78.5	54	102.9	395	28.3
Newton, GA	GA	13217	1	30.3106046040097	0.5	76.1	22.6	48.6346994403316	62001	0.22195	21.656407	12.063646	9.592761	15.632116	3.320619	16858.217752	1129.908834773	49.95	44.75	55.15	41.45	59.3	1.43	12	113	10.64	26.4	19.4	52.361	70.6	480.5	608.8	395.7	45	38.5	52.1	131.8	117.2	147.7	192	170.8	214.9	76.7	68	86.1	60.1	100.5	409.8	31
Oconee, GA	GA	13219	1	36.2331912102329	0.5	90.3	6.6	49.2812202097235	26225	0.22422	21.569948	11.913498	9.65645	15.421730	3.356010	16827.637776	1130.165799913	39.15	33.65	44.65	32	46.8	1.7	11	113	8.64	22.9	44.9	74.352	73.6	444.7	520.2	390.1	34.4	25.8	45	117.6	95.1	143.8	168.6	138.3	203.5	49.6	38.4	63	37.1	62.5	274.1	18.6
Oglethorpe, GA	GA	13221	1	22.6312664348121	0.6	79.0	20.2	48.5714285714286	12635	0.20152	21.736367	12.019402	9.716965	15.224054	3.247996	16906.700246	1129.277561519	44.25	38.25	50.2	34.9	54.3	1.77	11	113	10.3	27.9	11.7	39.319	68.7	443.9	533.9	376.2	53.3	37.8	73.2	115.6	85	154.2	129.8	95.1	173.5	73.7	55.3	96.4	50.6	100.7	379.2	32
Paulding, GA	GA	13223	1	39.012652752244	0.8	91.6	7.3	50.0416268762702	81678	0.31549	20.633553	11.264015	9.369538	15.882162	3.579753	16325.846239	1112.759681625	43.55	37.95	49.2	34.7	52.8	1.2	11	113	9.94	26.2	20.8	62.348	70.9	530	643.8	453.4	53	45.6	61.1	118.6	105	133.4	132.1	114.6	151.3	93.9	83.6	104.9	73	126.7	539.7	31.9
Peach, GA	GA	13225	0	26.1781050919442	0.6	51.9	45.7	48.3522055095488	23668	0.14386	23.375761	13.264733	10.111028	14.998494	3.125597	17141.439970	1188.524883997	47.55	41.9	53.3	41.85	54	1.18	4	80	11.44	28.8	18.0	41.014	69.6	471.8	560.6	410.5	47.6	36.2	61.5	128.8	103.1	159.1	164.7	130.3	205.1	82.1	67	99.6	56.3	119.4	443.3	32.4
Pickens, GA	GA	13227	1	25.3542721739534	0.9	97.0	1.3	48.9274681286168	22983	0.4322	19.413028	10.792677	8.620351	15.909343	3.994462	16297.834707	1077.304915814	51.7	45.7	57.7	42.15	61.75	1.59	13	113	8.54	24	22.0	49.945	58.3	449.3	536.4	384.8	43.6	34.4	54.6	83	65.5	104.1	150.8	125.5	180.1	69.1	57.5	82.4	58.6	82.7	373.2	27.2
Pierce, GA	GA	13229	0	19.3334245825349	0.5	87.5	11.2	49.2005628037861	15636	0.0382	25.074325	14.914283	10.160042	12.472840	3.432615	17551.905116	1238.392585156	48.9	43.35	54.45	38.4	60.25	0.91	13	61	10.36	25.1	8.8	37.062	62.6	467.6	597.3	373	57.1	42.5	75.2	86.4	62.8	116.2	126.1	95.9	163.1	92.7	74.3	114.4	67.8	124	442.4	45.8
Pike, GA	GA	13231	1	28.976069046685	0.5	84.1	15.0	50.0438340151958	13688	0.25304	21.685297	12.510558	9.174739	15.697141	3.346876	16821.394677	1125.209698585	50.35	44.4	56.3	40.95	60.25	1.39		113	9.52	25.6	15.7	53.213	67.7	470.8	613.2	361.7	54.3	39.7	72.6	98.9	72.9	131.6	161.1	122.8	207.4	72.6	55.1	93.7	46.1	105.4	423.8	23.6
Polk, GA	GA	13233	0	17.4169180032134	0.5	81.3	13.7	49.7888635350277	38127	0.26287	20.684009	11.452124	9.231885	15.908824	3.538924	16274.976967	1092.853332479	51.9	46.3	57.55	41.15	63.4	1.1	9	113	9.66	23.3	11.4	38.646	58.8	537.6	692.9	439.5	47.1	38.5	57.2	126	106.2	148.5	196.3	168.6	227.2	103.9	90.8	118.3	78.2	141.1	545.9	43.4
Pulaski, GA	GA	13235	0	27.1509876129896	0.7	63.7	34.6	42.5636211931581	9588	0.08725	23.768727	13.625138	10.143589	14.225260	3.155898	17286.011956	1188.547668388	49.85	43.35	56.3	42.45	58.6	1.05	9	80	10.74	27.9	5.6	36.262	61.6	424.3	550.3	348.7	56.1	37.6	80.5	99.8	67.6	142.5	126.3	83.4	184	80.9	58.7	109	69.3	94.7	340.3	47.1
Putnam, GA	GA	13237	0	26.2137023593466	0.6	68.0	30.3	49.2451626621306	18812	0.15512	22.487176	12.453495	10.033681	15.178604	3.197411	17041.629076	1130.165799913	48.9	42.8	55.05	38.6	59.9	1.15	15	113	10.38	26.3	18.8	41.529	70.4	493.6	609.2	388.5	45.6	34.5	59.5	113.2	88.1	143.6	199.7	167.1	237.5	86	70.7	104	73.2	100.5	461.2	34.5
Quitman, GA	GA	13239	0	24.1758241758242	0.6	52.5	47.2	47.0746728252502	2598	0.09621	23.746393	13.960526	9.785867	14.111824	3.330350	17057.599143	1234.148878491	50.1	43.25	56.85	35.15	67.6	0.88		80	10.9	28.1	7.4	28.912	66.9	561.8	743.8	410.3	123.7	73	197.4				189.8	109.5	315.4	137.8	89.4	206.7		241.2
Rabun, GA	GA	13241	0	21.0604140261935	1.0	95.7	1.0	49.3488372093023	15050	0.70373	17.242878	9.446775	7.796103	15.403865	4.885104	16579.518272	1086.38328925	55.05	49.4	60.65	46.6	63.95	1.45	12	80	9.12	22.8	24.7	34.406	62.5	440.5	459.1	436.9	46.1	34.5	60.9	135.2	106.2	170.5	137.2	108.3	172.2	54.2	41.8	69.7	44.4	66.7	257.9	26.9
Randolph, GA	GA	13243	0	16.7471375362119	0.5	39.3	59.7	46.2199974329354	7791	0.12724	23.751566	13.979464	9.772102	13.937814	3.387307	17138.730103	1238.208716735	41.6	35.2	47.95	31.15	55.1	0.91		80	11.92	30.9	13.1	26.194	66.7	484.4	583.2	432.1	45.9	27.8	72	156.9	110.2	217.9	210.9	147	293.9	65.3	43.5	94.9		112.2	319.9
Richmond, GA	GA	13245	1	23.458314906102	0.7	46.8	50.7	48.2417719934927	201593	0.08537	22.944979	12.873788	10.071191	14.271193	3.120582	17283.215591	1142.674268118	46.35	41.35	51.3	39.4	54.65	0.9	17	80	11.08	28.3	20.3	37.882	73.5	481.7	586.1	408.7	49.5	45.1	54.2	130.8	121.3	140.8	160.1	148.1	172.9	80.5	74.9	86.4	60.9	108.4	418.6	34.3
Rockdale, GA	GA	13247	1	32.1655467318265	0.6	76.8	18.7	49.6997618062786	70111	0.24837	21.413136	11.953931	9.459205	15.761192	3.410614	16767.161057	1125.138949177	42.9	37.3	48.55	34.55	51.65	1.51	15	113	9.98	27.2	23.6	55.779	76.1	462.1	551.6	391.2	40.7	34.3	47.9	129.5	114.5	146	198.5	177.6	221.1	70.7	62	80.3	60	87.5	412.3	23.1
Schley, GA	GA	13249	0	23.2349537037037	0.8	66.6	31.7	47.8757302177377	3766	0.15652	23.274961	13.821790	9.453171	14.742107	3.247025	17051.283261	1184.849408901	46.3	39.15	53.45	35.15	58.9	0.87		80	10.4	26.7	8.7	35.096	66.9	419.6	617.6	286.1							169	92.4	283.5
Screven, GA	GA	13251	0	13.7224853719699	0.3	53.9	45.5	47.7624560947053	15374	0.05606	23.966773	13.690390	10.276383	13.483856	3.212879	17450.037019	1189.551575609	47.15	41.1	53.2	36.7	59.45	0.78	7	80	11.62	28.9	11.4	32.155	65.9	430.7	510	377.9	55.8	40.9	74.4	111	83.2	145.6	127.8	94	170.1	77.8	60.5	98.6	58.8	101.4	411.5	32
Seminole, GA	GA	13253	0	18.6378278877128	0.4	62.1	34.8	47.6464937560038	9369	0.0443	24.579401	14.710162	9.869239	12.773722	3.747473	17370.422916	1254.358053446	49.05	42.45	55.65	38.35	61.6	0.75	8	80	10.9	29.5	10.3	32.666	62.6	456.7	599.5	351.3	39.5	25	60.1	93	63.3	133.5	197.1	146.9	260	59.8	41.8	83.8		84	340.9
Spalding, GA	GA	13255	1	19.9486554373522	0.5	67.2	31.4	48.2428060324905	58417	0.26643	21.652072	12.388547	9.263525	15.722376	3.365604	16834.840802	1122.32453375	49.3	43.85	54.75	39.3	60.6	1.66	12	113	10.18	26.6	13.6	41.1	68.5	496.2	613.7	414.4	55.6	47.6	64.5	123.3	107.3	141	164	142.9	187.2	81.6	71.9	92.3	53.2	120.4	459.9	29.2
Stephens, GA	GA	13257	0	17.7722730707868	0.6	86.6	12.4	48.0204442697071	25435	0.29011	20.627938	11.843463	8.784475	15.484230	3.902613	16816.517794	1086.389758234	48.4	43.15	53.6	37.05	61.05	1.73	6	80	10.42	27.1	13.3	34.938	64.2	479.4	582.8	412.3	54.9	43.9	67.9	106.4	85	131.7	130.1	104.6	160.2	83.2	69.7	98.7	66.8	109.2	422.8	37
Stewart, GA	GA	13259	0	16.2700833841773	0.6	37.7	62.1	47.7913175932978	5252	0.1465	23.332256	13.860484	9.471772	14.437966	3.238352	17048.456901	1195.90459299	48.2	41.3	55.1	37.25	61.25	0.98		80	12.32	30.5	11.0	30.954	70.8	505.5	663.4	391.7				100	55.2	169.6	197.1	131.3	287.3	72.6	46.4	110.3		123.5
Sumter, GA	GA	13261	0	17.6651506723816	0.5	48.7	49.3	46.8524096385542	33200	0.12533	23.739875	13.801427	9.938448	14.307931	3.278857	17120.676981	1204.487227287	38.75	33.35	44.1	28.4	51.45	1.29	18	80	11	29.2	18.9	32.43	71.9	476.4	608.8	395.1	48.8	38.5	60.8	134.5	111.5	161	221.9	187.3	261	68.2	56.1	82.1	50.9	95.3	339.2	31.5
Talbot, GA	GA	13263	0	13.5879364038682	0.7	37.3	62.1	46.6605109264389	6498	0.20231	22.556367	13.352256	9.204111	15.490257	3.311597	16849.362615	1184.849408901	52.9	45.9	59.9	43.2	64.4	1.34	9	113	12.06	29.8	10.9	33.873	64.8	474.1	624	364.1	48	28.8	76.4	90.8	51.8	148.6	192.9	131.5	274.4	75	48.6	111		146.8	465
Taliaferro, GA	GA	13265	0	15.7840616966581	0.1	38.7	60.7	48.2426576793452	2077	0.17173	22.172277	12.086464	10.085813	14.942997	3.197921	17069.614929	1141.095649834	49.95	43.1	56.75	37.9	64.1	1.26		80	12	30.2	6.8	22.188	70.4	462	620.7	309.9
Tattnall, GA	GA	13267	0	33.1252085219961	0.4	61.3	31.8	57.6462676529926	22305	0.05068	24.614888	14.164468	10.45042	13.151541	3.222685	17422.756465	1210.961954578	49.8	43.6	56.05	40.95	59.15	0.71	16	80	11.14	26.7	11.9	38.522	60.0	542.5	713.2	432	61.4	47.4	78.2	114.3	87.6	146.7	147.8	114.5	187.3	122	101.7	145.1	76.6	190.3	618.2	54.5
Taylor, GA	GA	13269	0	13.9838788470933	0.3	56.1	42.9	48.8258650028361	10776	0.15223	23.122112	13.409257	9.712855	15.187235	3.207005	16954.774096	1184.849408901	49.3	43	55.6	40.05	60.1	0.99		80	12.02	28.1	7.4	25.237	66.9	415.3	490.4	354.6	61.1	41.3	87.4	112.2	73.5	164.5	96.1	59.5	147.4	73	51.5	100.9		103.6	374.3
Telfair, GA	GA	13271	0	11.314460872701	0.1	60.0	38.7	52.5945395964049	11794	0.06717	24.419318	13.927760	10.491558	13.448050	3.189833	17403.523639	1231.960005824	48.8	42.35	55.2	37.6	62.05	0.66	8	80	11.04	27.5	8.1	23.876	56.3	455.6	614.7	398	47.1	32.1	66.7	133.4	97.2	179.6	150.3	106	205.8	84.3	63.9	109.3	44.2	150	427.4	37.7
Terrell, GA	GA	13273	1	16.3158414863129	0.5	38.4	61.0	46.8915223336372	10970	0.10506	23.784431	13.902736	9.881695	13.857972	3.376928	17127.338556	1238.208716735	42.05	36.55	47.65	31.5	55.1	0.93		80	12.62	31.1	9.9	27.909	62.5	525.8	705.5	419.5	68	48	93.9	120	83.6	167.2	261.3	200.6	334.9	70.4	50.1	96.2		134.7	435.4
Thomas, GA	GA	13275	0	14.9854534510433	0.7	59.6	39.2	47.0716241196153	42737	0.07843	24.517645	14.702175	9.81547	12.397578	3.699290	17479.692015	1264.781130154	44.2	38.7	49.75	35.4	54.75	1.11	10	80	10.66	28.7	19.6	35.797	69.0	488.7	620.1	407.9	47.6	39.7	56.8	114.3	97.2	133.6	172.9	148.8	199.9	85.5	74.7	97.6	57.2	125.6	445.8	36.3
Tift, GA	GA	13277	0	19.5434408420102	0.5	66.0	28.3	48.5953081469524	38407	0.10559	24.176791	14.385183	9.791608	13.033029	3.282217	17438.788274	1248.549525821	43.35	37.8	48.9	32.8	55.25	0.82	6	80	10.42	27.9	16.3	36.847	63.0	447.1	561	373.5	50	40.6	60.7	102.2	84.3	122.9	178.2	150.8	208.9	65.5	54.8	77.7	43.3	96.5	400.9	18.5
Toombs, GA	GA	13279	0	19.4855546754492	0.4	69.7	24.4	47.7346836996969	26067	0.07015	24.300892	13.848978	10.451914	13.328968	3.181408	17377.139793	1199.58294531	43.5	37.75	49.3	32.35	56	0.78	10	80	10.58	28.1	14.3	31.635	61.4	484.2	637.1	385.1	44	33.7	56.6	117.6	95	144	198.7	164.7	237.6	72.2	59.2	87.3	48.1	111.7	372.1	31.3
Towns, GA	GA	13281	0	31.257727323817	0.4	99.2	0.2	47.3334048717674	9319	0.72681	16.611521	8.784194	7.827327	15.510082	4.379927	16258.233433	1086.389758234	48.35	41.2	55.55	41.85	55.6	1.53	9	113	8.64	24.4	20.8	39.54	60.3	499.1	606.6	417.2	35.2	24.6	50.7	130	97.2	172.8	205	165.5	253.5	75.3	58.1	97.2	65.2	88.3	362.6	36.6
Treutlen, GA	GA	13283	0	15.8730158730159	0.2	66.2	33.3	49.6644295302013	6854	0.07976	23.899546	13.418098	10.481448	13.832010	3.207354	17362.086282	1192.252345117	48.85	42.75	54.95	38.35	60.9	0.87	6	80	10.58	30	9.9	36.467	61.0	361.9	423.8	309.4	41.6	23.7	68.2							74.6	49.4	108.3		113.6	343
Troup, GA	GA	13285	0	18.5295842803725	0.5	66.5	32.2	47.653073376546	58779	0.22633	21.919736	12.919564	9.000172	15.735197	3.375149	16762.147618	1144.239774922	43.6	38.55	48.65	33.6	55.3	1.29	9	113	10.62	26.6	19.4	41.77	72.1	483.8	601	410.7	51.4	43.8	59.9	122.6	106.8	140.2	161.3	139.9	184.9	76.9	67.6	87.1	54.6	111.8	362.9	38.6
Turner, GA	GA	13287	0	16.2625800548948	0.3	56.6	41.1	48.0850168350168	9504	0.11852	23.972783	14.082091	9.890692	13.479619	3.244761	17363.445685	1248.549525821	46.25	39.55	53	36.35	57.8	0.83	6	80	11.32	28.8	13.2	30.763	63.8	446.2	480.6	432.5	44.8	28.3	67.7	115.2	79	162.9	109.4	69.5	163.6	74.5	52.7	102.4		117.3	342.1	38.8
Twiggs, GA	GA	13289	1	18.310145221895	0.6	55.6	43.9	47.8753541076487	10590	0.13234	23.203050	12.913693	10.289357	14.865458	3.145706	17179.578147	1188.547668388	56.15	49.35	62.95	46	67.35	0.93		80	11.46	28.9	6.7	26.521	66.5	527.8	805.7	332.5	66.3	46.7	91.5	90.2	60.6	130.3	184.3	135.6	246	98.7	75.3	127.5	56.5	153	427.9	55.4
Union, GA	GA	13291	0	27.5820170109356	0.7	98.6	0.6	49.1468563826711	17289	0.65865	17.044720	9.358368	7.686352	15.650604	4.108561	16035.987455	1081.788101644	55.5	49.4	61.55	44.6	67.3	1.75	6	113	9.7	23.9	21.6	41.298	64.9	480.4	575.1	406.7	26.7	19.2	36.8	114.5	89.8	144.5	158	132.6	188	67.5	56	81.4	56.1	82	398.2	21.4
Upson, GA	GA	13293	0	13.5482372973182	0.5	71.0	28.1	47.4870456933725	27597	0.22238	22.273695	13.041536	9.232159	15.614628	3.302812	16917.432302	1184.849408901	51.3	45.55	57.1	40	64.45	1.19		113	10.34	27.8	11.3	34.509	62.1	451.3	575.1	376.1	55.4	44.3	68.6	108.5	87.4	133.5	127	100.8	157.8	77.6	64.4	92.9	49.1	119.4	414.1	31.5
Walker, GA	GA	13295	1	18.4461091469178	0.7	95.2	4.0	48.5496208212537	61053	0.28115	19.692477	11.065202	8.627275	15.669416	3.934283	16100.305352	1066.75104241	52.55	47.5	57.55	43.15	62.95	1.51	8	80	9.76	24.7	12.8	38.723	62.2	465.7	574.3	394.3	42.5	36	49.8	100.4	86.6	115.8	132.1	114.6	151.5	103.5	93.4	114.5	82	136	565.6	39.8
Walton, GA	GA	13297	1	30.2627334313058	0.7	83.9	14.7	48.7023580008898	60687	0.26078	21.329399	11.772843	9.556556	15.597741	3.441662	16765.955846	1130.165799913	47.8	42.6	53.05	37.85	58.45	1.7	12	113	9.5	23.7	17.3	51.721	64.5	484.1	598.5	403	45.4	39.1	52.6	121.3	107.2	136.8	165.4	146.5	185.9	68.9	61	77.6	53.3	91.3	363	28.7
Ware, GA	GA	13299	0	22.8533606113485	0.4	70.2	28.3	49.4039399148888	35483	0.04379	25.116028	15.040619	10.075409	12.081972	3.457603	17567.883948	1249.315253225	48.25	42.65	53.85	38.7	59.55	0.57	10	61	10.42	27.8	12.2	35.517	68.1	426	554.7	343.7	34.9	27.3	43.9	103.6	85.1	125.2	162.1	136.7	190.8	76.4	65	89.2	56	106.2	365.4	37.5
Warren, GA	GA	13301	0	14.5985401459854	0.3	39.9	59.7	46.3541666666667	6336	0.15922	22.452133	12.264464	10.187669	14.760766	3.224141	17127.962453	1141.191516888	48.35	41.55	55.1	35.65	63.9	1.04		80	11.68	30.6	4.7	31.043	66.1	434.9	442	430.7	54	33.1	84.2	132.6	85.8	197.1	115.8	70.4	181.8	81.7	54.5	118.5		126.1	387.3
Washington, GA	GA	13303	0	15.3268105709098	0.3	46.0	53.5	44.8998866641481	21176	0.12655	23.069109	12.960509	10.1086	14.600880	3.221627	17236.454468	1172.014571829	47.6	41.35	53.9	38.85	58.15	1.01	13	80	11.66	30.7	10.7	31.382	67.7	470	636.5	357	47	35.1	61.8	94	71.9	120.9	179.5	142.9	222.6	78.2	62.6	96.6	43.1	130.1	404.4	33.7
Wayne, GA	GA	13305	0	24.1989440167668	0.6	77.5	20.6	52.008281573499	26565	0.03481	24.950902	15.071749	9.879153	12.551955	3.360353	17649.707656	1239.367312137	48.9	43.15	54.65	39.5	59.35	0.71	8	80	9.56	27.2	10.9	37.34	65.1	508.8	646.6	412.1	65.6	53	80.3	120.9	97.1	148.9	130.8	103.6	162.6	101.1	85.4	118.8	61.8	146	527.2	42.8
Webster, GA	GA	13307	0	19.9463327370304	0.6	51.3	47.1	50.2510460251046	2390	0.14552	23.454726	13.752420	9.702306	14.343293	3.310988	17054.919608	1202.03788776	46.55	39.35	53.8	35.95	57.9	0.82		80	11.64	29.2	7.9	25.708	63.2	287.4	301.4	282
Wheeler, GA	GA	13309	0	30.9544282029235	0.5	64.9	33.5	56.1579543615472	6179	0.06664	24.350585	13.829578	10.521007	13.594606	3.104031	17408.781116	1198.211983945	55.15	47.25	63.05	46.55	64.7	0.89	12	80	10.54	27.8	8.6	35.422	53.4	287.9	325.2	256.5										74.3	46.6	112.2			448.1
White, GA	GA	13311	0	32.7006362615623	1.1	96.2	2.3	49.5387083834737	19944	0.48873	18.632520	10.485667	8.146853	15.614902	4.470345	16515.133494	1086.389758234	49.75	43.9	55.6	42.05	57.95	1.49	5	113	8.76	23.3	19.6	41.756	65.2	546	685.4	444	45.4	35	58	130.3	106	158.9	198.9	166.7	235.8	79.6	66.1	95.3	61.5	105.7	445.8	28.9
Whitfield, GA	GA	13313	1	22.3319387781618	0.7	82.7	4.2	50.3250523795271	83525	0.24538	20.417460	11.606329	8.811131	15.636105	3.653135	16049.374113	1073.927899352	46.25	41.9	50.65	34.9	57.75	1.29	7	113	9.06	24.7	15.1	42.345	58.6	483.9	575.5	421.8	44.1	37.9	51	110.5	97.3	125	146.1	128.7	165.1	100.4	91	110.5	79.2	128.2	516.9	43.6
Wilcox, GA	GA	13315	0	25.6336978131213	0.2	62.9	36.4	55.2873965255917	8577	0.09345	23.949437	13.853435	10.096002	13.771815	3.166438	17325.977452	1225.41823723	53.1	46.05	60.2	44.5	63.1	0.66	6	80	11.02	27.1	8.8	30.784	59.4	487.3	568.7	410.2	44.3	27.7	67.6	101.2	64.9	152.1	148.2	101.3	209.1	95.1	69.5	127.3	66.8	134.1	387.2	57.3
Wilkes, GA	GA	13317	0	13.3518776077886	0.5	55.9	43.4	47.777673809301	10687	0.16411	22.109938	12.083753	10.026185	14.954987	3.108026	17040.900482	1141.191516888	42.75	37.05	48.45	30.2	57	1.36		80	11.72	28.1	15.5	28.022	69.4	476.4	622.7	369.1	71.5	52.5	95.7	124.5	90.1	168.9	153.1	112.8	204.3	75.2	56.6	98.7	42.5	120.6	472.7
Wilkinson, GA	GA	13319	0	16.3377308707124	0.4	58.4	41.1	47.5440313111546	10220	0.11149	23.213405	12.972745	10.24066	14.803774	3.203633	17234.889230	1188.671071642	47.6	41.4	53.75	38.35	58.05	0.95	2	80	10.8	28.3	12.1	37.902	72.8	448.1	539.4	388.3	42	26.8	63	74.2	46.7	112.7	189.8	139.1	253.3	91.3	68.7	119.4	82.6	106.3	383	53.3
Worth, GA	GA	13321	1	18.0397727272727	0.6	69.2	29.7	47.9218828242364	21967	0.11049	24.022556	14.263366	9.75919	13.338424	3.358250	17343.500578	1248.397066931	48.95	42.95	54.9	38.25	61	0.89	7	80	10.02	27.5	9.4	38.67	68.6	436.2	564	343.5	36.2	26.3	48.8	101	78.2	128.8	174.5	139.9	215.1	65.7	52.1	82	52.4	84.8	311.4	32.7
Hawaii, HI	HI	15001	0	15.82339602126	3.3	52.1	1.2	50.1079521378559	148677	0.39499								51.75	47.8	55.65	46.25	57.3		17		7.12	20.5	26.6	54.996	64.3	435.7	481.4	400.3	48.2	43.9	52.8	116.1	106.8	126.1	104.9	95.7	114.8	51.8	47.4	56.5	41.6	63.8	279	20.5
Honolulu, HI	HI	15003	1	17.6090419239091	1.8	35.2	3.4	50.2784892188149	876236	0.09367								43.35	40.15	46.6	36.35	50.75		16		7.26	17.6	31.1	70.093	78.1	442	504.3	401.4	49.5	47.6	51.5	129.7	125.3	134.3	137.4	132.7	142.3	53.5	51.5	55.6	41	69.5	298.5	19.6
Kauai, HI	HI	15007	0	14.2570500893802	2.4	46.4	0.9	50.0350649128509	58463	0.10091								46.95	42.05	51.75	38.45	55.65		18		7.52	19.4	22.7	62.531	69.2	405.8	484.4	343.7	45.4	38.7	52.9	105.6	91.2	121.6	120.5	104.5	138.4	52.6	45.4	60.6	30.8	80	302.3	17.8
Maui, HI	HI	15009	0	18.0472111969919	2.1	48.9	1.0	50.2201508267366	128094	0.22343								45.7	40.95	50.45	37.85	53.55		17		6.98	18.9	25.7	63.989	70.3	418.8	464.5	383.4	46.1	41.2	51.3	117.8	107.2	129.1	103.5	92.9	114.9	50.1	45.1	55.6	38	64.5	263.6	20.9
Ada, ID	ID	16001	1	26.6306107908543	1.4	94.9	1.0	50.1465583707761	300904	0.83037	17.388595	8.211209	9.177386	9.003399	0.869474	16634.673927	965.558398941	46.8	42.3	51.4	41	52.95	2.29	17	60	6.64	19	35.0	55.835	68.7	477.1	554.2	420.5	40.9	37.8	44.2	127.9	120.4	135.6	174.1	164.5	184	58.7	54.9	62.7	52.9	67.2	358.7	15.3
Adams, ID	ID	16003	0	25.9081356949865	2.2	97.3	0.1	51.3233601841197	3476	1.27326	11.445544	3.169473	8.276071	9.221107	2.356209	16067.229507	894.554239617	51.95	45.9	57.95	47.1	56.75	1.26	19	60	6.48	21.5	21.3	36.004	60.0	410.4	424.9	401.3							218.2	149.1	317.9
Bannock, ID	ID	16005	1	23.6796636525946	3.6	93.1	0.9	49.4130880698736	75565	1.4416	12.519484	3.350875	9.168609	9.186084	1.543018	16619.912926	1000.44443011	45.55	41.45	49.7	38.65	52.9	2.56	14	60	7.52	24.4	27.3	44.848	64.5	391.6	429.8	361	41.7	35.3	48.9	110.8	96.1	127.1	135.6	118.6	154.4	42.1	35.6	49.4	36	49.4	239.2	13.6
Bear Lake, ID	ID	16007	0	18.312447786132	0.8	98.1	0.2	49.5866479488379	6411	2.01786	10.285954	1.414391	8.871563	9.404415	1.611311	17110.236684	1010.214025133	47	41.05	53	38.95	55.3	3.91	8	60	6.74	24.3	16.7	43.374	60.6	393.7	500	310.7	53.3	30.6	86.7	97.1	55.2	159.8	219.6	156.5	302
Benewah, ID	ID	16009	0	20.9636024265049	10.3	90.4	0.3	50.9759023007306	9171	0.86768	12.650215	4.309299	8.340916	10.158381	2.609594	13941.510772	745.812710528	57.3	51.6	63.05	51.65	62.9	1.16	15	69	6.48	25.7	12.1	37.5	60.3	453.9	507.8	403.8	46.3	31	67.6	139.8	100.4	191.1	131.6	96.1	178.2	82.6	61.4	109.7	71	101	430.2	32.4
Bingham, ID	ID	16011	0	16.8369893603047	7.3	84.4	0.4	50.0035941056667	41735	1.40641	13.598513	3.907342	9.691171	8.791697	1.006284	16237.241363	969.479703178	42.8	38	47.6	35.85	49.9	2.36	10	60	9.06	26	15.9	44.128	60.1	430.8	518.9	360.2	38.7	30.3	48.5	103.7	84.9	125.3	172.8	146.6	202.1	46.8	37.7	57.3	34.3	62.2	260.8	15.8
Blaine, ID	ID	16013	0	30.1115658462746	0.8	92.1	0.3	51.8982676004423	18991	1.93417	10.806035	2.242552	8.563483	8.876512	1.263128	16824.023399	1015.142405928	41.85	36.45	47.25	37.65	45.85	4.15	21	60	5.04	13	43.2	61.854	71.9	404	442.9	366.3	22.2	13.9	33.7	111.7	85.1	144.3	167.3	133.1	207.6	28.9	18.6	42.6		41.7	179.7
Boise, ID	ID	16015	1	38.4220654265555	2.1	97.2	0.2	51.304347826087	6670	1.58345	11.104742	2.775274	8.329468	8.904600	2.322573	16532.791673	965.02112197	56	49.7	62.25	53.65	58.2	2.14		60	7.26	21	23.9	48.789	55.7	479.1	564.6	375.1				116.2	73.4	177.9	167.7	117.3	234.7	71.3	45.9	106.3			440.7
Bonner, ID	ID	16017	0	26.3694194179788	2.0	98.2	0.2	50.0855164924664	36835	0.80397	11.369780	2.660123	8.709657	10.357402	2.733536	13721.856001	726.223555543	55.85	50.9	60.75	51.55	60.2	1.77	16	69	6.46	17.6	22.5	41.943	65.2	473.1	539.1	411.3	53.2	44.2	63.6	121	102.6	142.1	144.9	123.7	168.8	58.6	49.2	69.3	50.3	67	363.1	14.5
Bonneville, ID	ID	16019	1	21.2867365530353	1.2	94.2	0.7	49.8618550204794	82522	1.45545	11.127503	2.194690	8.932813	8.593794	1.404454	16363.384337	958.00518685	44	39.85	48.25	37.3	51.1	1.87	10	60	7.64	23.3	26.2	50.445	60.7	417.3	474.1	374.3	37.8	32.2	44.1	110.8	97.5	125.4	140.4	124.2	158	36	30.5	42.2	28.6	46.5	225.2	8.6
Boundary, ID	ID	16021	0	22.8165938864629	2.8	96.1	0.2	50.3596393475838	9871	0.83788	9.609178	0.833954	8.775224	10.462702	2.723880	13760.726668	724.908880381	52.55	47.15	57.95	46.45	58.6	2.6	16	69	6.32	22.9	12.9	37.712	56.0	492.4	582.4	410.1	57.3	39.6	80.7	104.8	70.5	150.5	163.6	120.3	218.1	50.3	34	72.2		58.3	257.8
Butte, ID	ID	16023	0	19.4905869324474	2.0	96.0	0.8	50.2932045532942	2899	1.90978	11.363561	2.627833	8.735728	8.655649	0.809619	16486.425826	973.03345214	48.4	42.35	54.45	39.7	57.15	2.58	12	60	7.36	24.5	17.5	39.413	58.4	345.8	347.1	356.5
Camas, ID	ID	16025	0	33.2980972515856	1.8	97.3	1.5	51.1604439959637	991	1.93271	10.107688	1.884127	8.223561	8.914072	1.523954	17131.545174	1033.813264561	50.45	42.6	58.3	42.25	58.5	2.73		60	6.74	22.1	22.6	44.145	67.3	469.3		628.3
Canyon, ID	ID	16027	1	28.0449133610556	1.7	85.5	0.5	49.6793238030751	131441	0.75237	18.352103	9.055365	9.296738	8.926496	0.742533	16564.930349	965.324964698	47.2	43.45	51	37.95	56.85	1.39	13	60	8.28	25.8	16.7	43.218	60.8	468.5	544.6	412.3	37.2	32.9	41.8	113.5	103.3	124.4	166.4	152.8	180.7	57.7	52.4	63.4	50.7	68.8	331.9	18
Caribou, ID	ID	16029	0	16.5038484310243	0.5	97.2	0.2	49.8083242059146	7304	1.90652	10.663167	1.799147	8.86402	9.069947	1.569711	16726.502458	1007.392516482	45.6	40	51.15	36.65	54.55	4.98	7	60	7.44	21.8	16.2	44.958	67.5	372.7	435.4	320.6							149.3	99.8	215.9	48.7	29.6	76.2
Cassia, ID	ID	16031	0	22.2041397548696	1.4	86.4	0.2	50.3081807994023	21416	1.35891	13.796284	4.545853	9.250431	9.461245	1.086734	16494.847292	1002.92903608	37.35	32.4	42.25	28.2	46.5	3.39	10	60	7.26	21.6	15.7	39.866	57.2	343.3	453.9	249.1	30	20.7	42.1	74.8	53.5	101.8	163.3	130.1	202.5	34.6	24.5	47.5	29.5	40.3	168.2	15.2
Clark, ID	ID	16033	0	32.6574172892209	1.1	75.1	0.5	52.5440313111546	1022	1.97344	9.926201	1.354537	8.571664	8.856624	1.157702	16064.998064	926.96178987	32.8	24.6	40.9	24.55	40.15	3.5		60	7.08	21.6	5.3	40.909	53.7	369.7
Clearwater, ID	ID	16035	0	22.6523887973641	3.3	96.7	0.2	53.1466965285554	8930	0.74573	12.022953	3.555032	8.467921	10.019728	3.319599	14552.710438	813.739405415	55.65	49.95	61.4	50.15	61.15	1.8	12	69	7.4	24.4	14.4	41.835	55.2	493.3	534.7	465.3	47.6	32.1	69.6	139.4	98.9	194.7	141.6	102.8	192.7	78	57.2	105.3	57.7	99.3	463.8
Custer, ID	ID	16037	0	23.6438822670883	1.4	98.2	0.0	51.1054813450023	4342	2.30562	7.382590	-1.546935	8.929525	8.980908	1.511012	16219.305771	1012.962357599	51.75	45.4	58	47.95	55.35	3.94	19	60	6.56	23.5	24.5	41.91	56.6	412.5	551.1	273.8							187	123.9	276.6	78	48.5	121.6		124.6	496.7
Elmore, ID	ID	16039	0	49.2145421903052	1.8	88.3	3.8	55.1905252317199	29130	0.96366	14.070001	5.414939	8.655062	9.008126	1.403459	16931.300499	974.062834544	47.95	42.4	53.5	41.75	54	1.47	15	60	7.78	24.6	14.6	43.089	63.4	534.1	614.6	479.8	41.7	30	56.1	117.2	90.5	149.1	173.8	137.4	216.1	96.9	78.3	118.2	90.6	106.6	568.2	28.7
Franklin, ID	ID	16041	1	21.325902024054	0.6	95.9	0.1	49.8455291729191	11329	1.57506	12.631164	3.631506	8.999658	9.523968	1.824614	17208.221947	1008.969482162	44	38.05	50	35.95	52.1	2.89	8	60	6.7	20.9	18.5	45.682	54.3	336.5	343	337.7	34.9	21.2	53.9	121	83.8	168.9	110.5	74.2	157.9
Fremont, ID	ID	16043	0	21.2232191906244	1.1	92.9	0.4	51.4087486250952	11819	1.58565	9.916019	1.395445	8.520574	8.711087	1.902302	16162.755935	934.397124743	47.9	42.5	53.3	39.25	56.35	4.75	8	60	7.66	21.6	19.8	42.523	55.7	407.2	431.7	393.6	35.4	22	53.9	129.8	92.2	177.7	145.9	106	195.9	26	15	41.9
Gem, ID	ID	16045	1	24.9574829931973	1.6	95.4	0.2	49.6739345234174	15181	0.76313	15.694047	6.860105	8.833942	8.934016	1.407864	16219.774213	940.222943532	52.8	47.1	58.5	46.1	59.7	1.7	12	60	7.08	24.8	12.6	42.794	48.2	485.8	538	444.8	41.4	30.4	55.6	132.1	101.6	169.3	149.7	118.5	187.3	75.8	60.2	94.6	65.4	87.9	430.9	24.4
Gooding, ID	ID	16047	0	25.8330785692449	1.3	90.3	0.5	51.0279053338043	14155	1.05944	15.949644	6.338776	9.610868	9.115049	0.803932	16972.663536	1017.677792174	42.2	36.75	47.7	34.7	49.55	2.11	11	60	7.34	23	11.5	37.228	54.8	483.5	554.4	425.7	45.3	31.7	62.9	122.7	90.6	162.9	217.2	173	269.2	63.1	47	83	55.7	71.3	435.1
Idaho, ID	ID	16049	0	24.2176870748299	4.0	95.7	0.1	50.8800206305203	15511	1.11151	10.612761	1.638631	8.97413	9.717049	2.549415	15061.777722	856.297392442	53.7	48.3	59.1	48.55	58.8	1.03	16	69	6.68	22.2	12.3	34.536	49.8	403.9	470.4	343.2	51	38.3	67.2	77.4	56.3	106	130.2	102.1	164.7	58.1	44.8	74.8	48.9	68.2	343.5	16.8
Jefferson, ID	ID	16051	1	23.2572768342197	0.9	92.1	0.3	50.5507700339337	19155	1.48497	13.594238	4.271903	9.322335	8.470538	0.820146	16093.374050	964.970299775	38.9	33.85	43.95	30.2	47.55	2.8	8	60	7.54	24.1	17.8	51.579	59.3	435.4	537.8	353.7	30.7	20.2	44.4	110.8	83	144.7	149.6	114.9	191	35.9	24.6	50.5		53	200.4
Jerome, ID	ID	16053	0	26.7034335527486	1.4	88.8	0.3	51.1231054410642	18342	1.15273	16.477532	6.286993	10.190539	9.176508	0.723668	16622.407643	1006.128106893	44.05	39.1	49.05	35.25	52.5	1.41	15	60	7.54	21.5	12.1	39.188	59.7	483.1	571	418.7	47.2	34.4	63.2	118.4	89.7	153.3	177.6	140.4	221.5	62.1	47.2	80.1	49.1	77.9	371.5	17.3
Kootenai, ID	ID	16055	1	27.5557969583251	2.1	97.4	0.3	49.5118921654322	108685	0.72524	12.684610	4.006270	8.67834	10.234184	2.502725	13752.260031	746.39989959	54	49.25	58.75	48.8	59.4	2.83	15	69	6.94	22.4	23.2	46.336	70.8	480.5	505.1	462.4	45.1	40.3	50.2	130.1	118.9	142.1	135.7	123.8	148.4	60.9	55.4	66.8	59.1	63.5	378.4	14.9
Latah, ID	ID	16057	0	39.6180156183788	1.4	95.6	0.8	51.8133676828396	34935	0.82288	13.504124	5.130475	8.373649	10.054824	2.234171	14402.245068	787.994572016	42.45	37.6	47.3	38.45	46.25	1.2	21	69	6.1	19.7	41.8	36.974	66.2	380.5	418.4	349.7	29.3	21.4	39.2	119.1	96.3	145.6	142.6	116.9	172.2	35.6	26.5	46.8	33	39.2	213.9	9.9
Lemhi, ID	ID	16059	0	21.3581746996085	1.5	98.2	0.2	49.7950294645145	7806	1.83627	8.510805	-1.037228	9.548033	9.404346	1.326182	15803.593174	955.311548061	54.15	48.5	59.85	47.5	61	3.83	14	60	6.34	20.6	22.3	36.411	56.4	401.5	464.7	339.1	34	20.3	55	98.9	65.5	146.7	143.8	103.3	198	57.9	40.7	81.7	55.7	60.9	373.8
Lewis, ID	ID	16061	0	23.2323232323232	5.0	94.2	0.4	50.4670402989058	3747	0.84299	13.462850	4.347741	9.115109	9.815651	1.645818	14627.043502	791.433361222	50.55	44.2	56.9	46.1	55.05	3.4	22	69	7.08	22.8	15.5	35.808	64.0	509.6	612.3	425.3							198.5	133.6	293.4	80.2	52.2	122.9		110.1	577.4
Lincoln, ID	ID	16063	0	29.2748193738293	2.3	88.4	0.7	51.5825914935707	4044	1.29832	15.240620	5.581533	9.659087	9.042311	0.792309	16940.889840	1013.679081671	44.25	38.45	50.05	35.4	52.55	2.46	21	60	6.92	20.7	11.4	45.714	61.1	423.1	469.8	386.2							181.8	109.8	282.2
Madison, ID	ID	16065	0	47.0396800501882	0.6	96.4	0.3	47.6098591036517	27467	1.50117	11.766223	3.188486	8.577737	8.319343	1.461510	16036.298285	954.77569113	28.8	22.95	34.65	20.75	38.15	4.46	2	60	6.46	24.1	30.0	35.461	70.6	345.3	385.5	319	41	28.4	56.8	97.6	70.9	130.4	129.9	97.2	169.2	20.4	12.1	31.8
Minidoka, ID	ID	16067	0	18.6762884377188	1.6	80.4	0.4	49.9801724992565	20174	1.27387	15.395187	5.814132	9.581055	9.096512	0.752252	16572.019059	995.132534083	46.3	41.3	51.35	38.65	54.1	1.68	12	60	7.24	23.8	9.4	40.35	56.3	415.7	488.7	359.1	41.5	30.2	55.8	119.1	90.8	153.5	150.1	118	188.5	43.2	31.7	57.8	34.8	53.4	259
Nez Perce, ID	ID	16069	1	22.289824581355	6.3	93.1	0.4	49.1553060678963	37410	0.42658	15.458199	6.123562	9.334637	9.818753	1.451667	14660.629671	796.440226238	52.75	48	57.6	45.65	60.35	1.61	17	69	8.14	23.7	18.2	44.395	66.4	463.5	545.5	397.7	37.7	30.4	46.3	126.3	106.9	148.5	183.5	160.1	209.6	70.3	60.5	81.3	67.3	75	417	20.1
Oneida, ID	ID	16071	0	17.3776498298875	0.4	98.0	0.1	50.7636363636364	4125	1.59992	13.174965	4.159211	9.015754	9.533450	1.374751	16680.417786	1000.456848713	45.55	39.6	51.55	35.8	55.15	3.33	7	60	7.16	22.4	15.6	44.599	61.6	354.7	367.9	347.5							156.4	94.6	246
Owyhee, ID	ID	16073	1	33.994708994709	4.5	79.4	0.3	52.1514468245021	10644	0.92709	14.459163	5.709751	8.749412	9.556445	0.881022	16604.297389	998.196780239	43.3	37.65	49	34.4	51.65	2.15	11	60	6.56	26.3	10.3	33.441	53.9	453.7	497	431.5	34.1	20.8	53	82.2	54	121.2	138.3	97.9	189.5	70.5	50.5	95.9	57.3	88.5	518.8
Payette, ID	ID	16075	0	27.7891531474773	1.8	92.5	0.3	49.5723588298182	20578	0.68787	17.924705	8.574652	9.350053	8.907352	0.918964	16311.664988	936.322308654	51.95	46.65	57.15	43.6	60.7	1.03	12	60	6.62	25	13.8	43.559	53.8	473.6	548.5	417.5	46	34.9	59.7	137.4	109.3	170.5	166.5	135	203.3	75.9	61.3	93.1	56.6	99.2	459.8	20.4
Power, ID	ID	16077	1	20.9104046242775	3.7	84.9	0.2	50.238790130008	7538	1.42569	13.754752	4.380388	9.374364	9.151359	1.189547	16419.605811	999.263982209	41.1	35.3	46.85	33.65	48.5	1.87	13	60	7.12	24.6	18.9	40.843	56.3	393.8	414.1	380.2				84.6	48.9	136.7	129.5	82	194.7	52.6	31.3	82.5			368.4
Shoshone, ID	ID	16079	0	22.0760233918129	2.7	97.5	0.2	49.8583980829279	13771	1.0906	10.383226	2.210137	8.173089	10.220948	3.238252	14247.831076	753.338243975	61.9	56.6	67.2	57.65	66.35	2.73	21	69	6.9	21.3	11.9	36.654	56.2	501.2	566.8	453.4	51	37.4	68.7	99.8	73.1	134.7	131.6	99.5	172	97.9	79	120.8	89.8	107.9	554.3	31.9
Teton, ID	ID	16081	0	28.8268564130633	0.9	92.1	0.2	52.975495915986	5999	1.96811	9.103594	0.532348	8.571246	8.260994	2.000398	16480.714941	954.77569113	44.05	38.2	49.9	36.9	50.3	4.57	16	60	6.82	19.9	31.6	53.364	60.4	434	486	381.3							209.5	125.9	321
Twin Falls, ID	ID	16083	0	22.7220803655423	1.4	94.4	0.3	49.0993093149151	64284	1.16248	14.891040	5.770922	9.120118	9.429600	0.866575	16569.639476	1006.78576834	49	44.3	53.7	41.35	57.15	1.55	14	60	7.64	24.3	16.8	42.455	61.0	480.3	557.7	421.1	42.7	36.6	49.6	131.4	116.1	148.3	172.8	154.3	192.8	59.1	51.8	67.2	49.2	72.5	364.3	15
Valley, ID	ID	16085	0	28.4019634578675	1.3	97.8	0.1	51.4311854659522	7651	1.80668	8.696220	0.078189	8.618031	9.254682	2.423631	16032.233619	946.275826999	54.55	48.5	60.6	51.3	57.65		20	60	6.62	20.3	36.1	50.851	64.2	492.2	541.5	441	32.7	19.5	52.6	119	78.8	173.7	181.8	134.1	242.2	48.2	29.6	74.2			349.9
Washington, ID	ID	16087	0	25.86893360594	1.5	89.8	0.2	48.9225218001403	9977	0.82486	14.717133	5.836100	8.881033	9.036345	1.681831	16162.072065	913.516034717	51.9	46.55	57.3	43.7	60.75	2.57	8	60	7.12	24.7	17.4	36.542	53.2	436.6	494.9	382.7	46.7	32.1	66.7	110.6	76.8	155.5	178.3	135.7	231.5	56.5	40.1	78.1	49.2	62.2	312.2
Adams, IL	IL	17001	0	12.7658245635949	0.4	96.0	3.5	48.1069759948445	68277	0.19541	16.429708	6.288153	10.141555	12.664378	2.631321	15014.726870	893.570813003	49.7	44.3	55.05	42.65	57.6	2.77	18	72	7.5	24.3	21.1	43.824	71.2	475	555.7	422.9	50.9	44.4	58.2	127.5	112.4	144.1	148.7	132	167.1	69	61.4	77.4	53.1	92.8	344.8	29.1
Alexander, IL	IL	17003	0	18.9363595905652	0.7	63.7	35.4	49.6350364963504	9590	0.10936	19.212315	9.447724	9.764591	14.353299	3.173929	15630.023712	974.836289006	56.55	50.3	62.75	45.6	69.6	0.87		72	8.62	25	9.5	28.833	62.4	507.4	634.3	425.4	68.8	47.8	96.4	133.1	94.1	184.5	148.3	104.2	206.1	116.9	90.1	150	95.5	152	601.6	46.8
Bond, IL	IL	17005	1	27.2574346650646	0.8	91.4	7.6	53.768502240118	17633	0.16851	17.571570	7.845879	9.725691	14.574959	2.800199	15202.236987	936.524940491	51.6	46.1	57.15	42.35	61.4	0.91	12	68	7.84	24.2	24.7	51.946	63.3	522.1	572.1	504.8	60.2	46.1	77.5	170.9	136	212.5	115.8	87.3	150.8	88.3	71	108.7	70.8	111.5	458.8	34.7
Boone, IL	IL	17007	1	27.4647159179031	0.7	91.5	1.2	50.0382903364763	41786	0.2527	13.170993	4.005441	9.165552	13.393590	2.431060	14342.228246	800.874511835	47.5	41.65	53.4	42.55	52.55	2.14	16	72	7.04	25.7	20.8	61.21	70.3	467.5	515.5	440.1	53.4	44.4	63.5	121.7	103.6	142	124.5	104.4	147.3	68.7	58.5	80.1	67.5	75.2	405.2	20
Brown, IL	IL	17009	0	32.4093497153132	0.3	80.8	18.3	63.5971223021583	6950	0.2038	16.521514	6.463473	10.058041	13.111638	2.670159	14970.297078	892.905211235	49.05	42.35	55.7	37.35	60.95	3.32		72	7.8	24.3	10.9	38.696	64.2	505.9	648.8	418.5	53.3	31	85.7	108.2	63.8	175.7	196.8	128.5	287.1	76	48.6	113.5			551.2
Bureau, IL	IL	17011	0	14.9180033516878	0.5	97.6	0.5	48.5705433343661	35503	0.20312	14.636932	5.123739	9.513193	13.620767	2.543130	14532.488471	832.552176622	53.8	48.1	59.4	47.4	60.65	2.36	13	72	7.52	22.9	16.1	45.692	61.5	494.7	617	404.5	60.3	50.5	71.4	118.5	98.9	141.2	159.7	136.1	186.5	68.9	58.5	80.8	46.4	97.9	404.6	20.4
Calhoun, IL	IL	17013	1	13.5466445044671	0.8	99.3	0.1	50.1966955153422	5084	0.17251	17.479711	7.335485	10.144226	13.695972	2.694275	15320.119584	915.30751681	59.8	53.65	65.9	53.55	65.95	1.94		68	7.36	23.6	12.5	44.891	55.4	522.5	633.9	441.1	52.1	32.2	82.2				173.7	114.7	254.5	65.7	41.9	100.1		89.9	340.9
Carroll, IL	IL	17015	0	16.0345594307858	0.7	97.9	0.7	49.4362480508576	16674	0.23068	13.731223	4.187100	9.544123	12.802744	2.542122	14431.323896	807.108124232	54.3	48.25	60.4	46.55	62.35	2.66		72	7.32	24.1	15.9	44.805	69.3	443.3	514.8	386.8	55.7	42.8	71.8	108.4	81.9	141.9	120.7	93.7	154.1	56.3	43.6	72.1	43.8	71.8	318.1	18.4
Cass, IL	IL	17017	0	19.7543420434987	0.5	95.7	0.5	49.6750638919314	13695	0.15549	16.566673	6.624586	9.942087	13.556124	2.614621	14930.767733	891.510203009	52.25	46.15	58.3	44.6	60.15	2.8	4	72	7.42	23.8	12.3	41.544	58.6	466.5	535.3	436.1	70.5	53.6	91.2	115.3	84.3	154.3	86.2	58.8	122.3	97.7	77	122.3	88.1	113.7	449.4	46.8
Champaign, IL	IL	17019	1	33.5361279614415	0.7	80.4	12.0	50.262427018573	179669	0.22383	15.549483	6.059366	9.490117	15.610963	2.726667	14871.351844	872.15994161	44.45	40.2	48.7	38.85	50.3	2.15	15	72	8.14	23	41.2	45.262	79.8	497	566.9	450.6	44.8	40.2	49.7	147.2	135.7	159.4	177.3	163.7	191.8	64.1	58.6	70	54.2	77.8	358.8	21.5
Christian, IL	IL	17021	0	13.469522835309	0.4	96.8	2.3	49.9010516792944	35372	0.19093	16.711443	6.948085	9.763358	14.614598	2.641289	15008.195671	898.013221987	54.9	49.15	60.6	46.75	63.85	1.98	11	72	7.52	23.9	12.1	41.712	71.1	565.7	683.2	494	61.2	51.2	72.7	145.5	122.9	171.3	137.8	115.6	163.2	121.9	107.8	137.5	103.7	151.3	621.6	49.6
Clark, IL	IL	17023	0	16.9531787210102	0.4	99.4	0.4	48.6300564440263	17008	0.18552	16.611842	7.236777	9.375065	15.725671	2.919922	14910.051789	896.758679019	53.4	47.35	59.35	46.4	60.85	0.86	13	72	7.46	23.7	16.4	43.597	64.9	475.7	592.2	400.3	54	41.2	70	97.1	72.5	127.9	145.6	113.9	184	75.4	60	93.9	56.6	103.1	450.9	21.1
Clay, IL	IL	17025	0	12.8848679410477	0.5	98.9	0.2	47.9876373626374	14560	0.14627	17.601799	8.207676	9.394123	15.270711	2.977364	15110.146738	938.334463303	57.7	51.65	63.8	51.35	64.75	0.71		72	7.46	24.7	13.8	38.016	55.8	551.6	710.2	433.8	59	44.5	77.3	113.7	84	151.2	201.1	160.3	249.9	94.9	76.1	117.5	72.9	126.2	500.5	36.3
Clinton, IL	IL	17027	1	15.6516534490498	0.4	94.7	4.0	51.599831152385	35535	0.1395	17.967505	8.153632	9.813873	14.553394	2.852488	15274.857700	940.36036959	48	42.3	53.6	39.2	57.2	0.77	23	68	7.54	24	18.9	55.278	68.5	487.8	574.8	432.5	58.4	48.6	69.7	129.1	107.9	153.5	137.1	114.7	162.8	72.3	61.3	84.8	47.7	105.3	377.6	28.1
Coles, IL	IL	17029	0	28.7979834067723	0.5	96.2	2.6	47.7235130460937	53196	0.21199	16.354699	6.834008	9.520691	15.503832	2.822137	14930.604612	901.9766884	50.25	44.6	55.95	43.75	57.45	2.08	18	72	7.26	23.4	23.3	36.457	71.4	520.6	607.6	465.8	62.3	53.1	72.8	127.3	108.6	148.3	132.6	112.6	155.2	93	81.8	105.4	71.6	124.6	509.9	32.7
Cook, IL	IL	17031	1	12.0724419040292	0.6	58.3	26.7	48.4221203885402	5376741	0.1938	13.830693	5.014515	8.816178	14.706445	2.622921	14649.692458	826.375961249	42.9	41.15	44.65	36.2	50.3	0.9	19	97	7.96	21.4	33.2	53.942	67.1	480.6	565.3	426.2	52.5	51.6	53.4	123.7	121.9	125.6	169.1	166.6	171.5	68.1	67	69.1	57.5	83.5	382.5	22.6
Crawford, IL	IL	17033	0	13.0036724771117	0.5	94.3	4.8	51.7602190494817	20452	0.155	17.089096	7.755824	9.333272	15.673274	3.018964	14985.244865	913.803333379	53.7	48	59.4	45.05	63.25	0.88		72	7.62	24.5	13.5	41.434	68.2	551.1	653	478	89.4	73.6	107.8	116.6	90.8	148	158.3	127.5	194.8	95.7	79.3	114.7	75.8	122	524.5	33.6
Cumberland, IL	IL	17035	0	16.9386980451699	0.5	99.3	0.2	48.9469474806718	11253	0.18543	16.778642	7.365126	9.413516	15.445912	2.869375	14965.673666	902.278920648	53.95	47.7	60.15	47.05	61.25	0.89		72	7.36	23.7	13.0	42.101	65.2	508.3	635.9	426.7	65.4	47.1	88.8	92.1	62.3	132	152.2	110.9	204.4	82.8	62.4	108.2	58.8	113.4	484.6
De Kalb, IL	IL	17037	1	35.6747031306225	0.6	89.8	5.0	49.552091177826	88969	0.257	13.629890	4.788487	8.841403	13.941859	2.500622	14431.389126	820.106000309						2.3	22	72	7.3	23.8	28.0	54.002	75.1	478.3	537.2	443	55.2	48.2	62.9	126.9	112.4	142.7	133.8	117.5	151.6	65.6	57.9	74	57	78.2	373.3	21
Dewitt, IL	IL	17039	0	17.3030572117214	0.5	98.5	0.7	48.8867722347899	16798	0.221	15.767609	6.150397	9.617212	14.874534	2.708362	14848.791682	863.731920829						2.69	9	72	7.18	24.6	15.7	45.347	68.9	489.3	558.8	448.4	50.3	37.3	66.5	118.4	89	154.7	143.3	110.5	183.1	89.9	72.4	110.6	84.2	104	513.7	28.6
Douglas, IL	IL	17041	0	15.4978168292814	0.4	97.9	0.4	48.5644011645417	19922	0.20094	16.134878	6.651022	9.483856	15.528806	2.820507	14921.210465	901.83396345	49.35	43.45	55.3	40.3	59.2	2.4		72	7.58	23.4	14.9	46.941	62.8	501	643.1	413.6	60.1	46.8	76.2	114.6	88.1	146.9	159.8	126.9	198.8	69	54.9	85.7	48.1	103.9	397.9	21.4
Du Page, IL	IL	17043	1	23.3399233994248	0.4	85.5	3.4	49.2977467508552	904161	0.22514	13.719632	4.779908	8.939724	14.556792	2.613576	14332.470902	829.172673839						1.53	18	97	6.66	20.3	45.3	76.581	73.2	472.4	524.3	440.1	43.2	41.2	45.2	138.1	133.5	142.9	157.6	152	163.3	62.2	59.9	64.7	56	72.2	369.4	17.8
Edgar, IL	IL	17045	0	12.1755519655358	0.4	97.5	1.9	48.7312220868859	19704	0.20978	16.098500	6.651041	9.447459	15.834995	2.849589	14899.474044	896.617034013	53	47.3	58.7	44.45	62.45	1.88	8	68	7.46	24.5	16.8	39.904	66.2	519.3	590.2	479.5	61.1	48.3	76.6	132.1	104	165.8	168.7	135.8	207.6	80.5	65.4	98.3	57.1	114	401.4	34.1
Edwards, IL	IL	17047	0	15.0433064883756	0.3	99.2	0.2	48.4005164251901	6971	0.13694	17.874851	8.093490	9.781361	15.689267	3.110116	15182.127634	936.631879695	56.55	50.3	62.85	48.1	65.8	0.9		72	7.2	24.1	13.1	40.43	63.0	499.6	624.9	415.1	53.2	34.6	79.8	118.3	76.3	177.1	110.4	70.4	167.4	90.6	65.4	123.5		151.8	574.7
Effingham, IL	IL	17049	0	14.8020004403485	0.4	99.1	0.2	49.538874620593	34264	0.1788	17.106719	7.631044	9.475675	15.156850	2.864671	15046.842151	913.015429177	51.75	46	57.55	43.55	60.4	0.78		68	7.26	23.3	20.0	49.509	66.4	490.1	598.9	413.6	52.2	42.7	63.3	115.8	95.7	139.2	180.1	153.3	210.3	65.1	54.4	77.5	53.8	79.5	334.2	26.2
Fayette, IL	IL	17051	0	20.1923076923077	0.4	94.6	5.0	52.0686175580222	21802	0.16716	17.264146	7.578645	9.685501	14.857066	2.763962	15088.044142	919.96189531	55.45	50.25	60.6	45.8	65.6	1.04		68	7.34	23.7	14.3	41.269	67.6	490.8	600.7	421.6	51.8	40.2	65.9	111.1	86.2	141.4	177.1	143.7	216.1	73.2	59.1	89.9	61.7	88.8	392.7	27
Ford, IL	IL	17053	1	20.2617328519856	0.4	98.9	0.4	47.8828733937223	14241	0.23177	14.941706	5.871696	9.07001	15.597988	2.533810	14725.877644	863.251333801	49.65	43.45	55.8	41.3	59	1.77	7	72	7.42	24	17.8	48.667	69.2	555.6	674	486.5	60.4	45.1	79.6	126.3	95.2	165.1	153.6	117.6	197.7	73.4	56.9	93.7	72.4	84.2	361.7	31.7
Franklin, IL	IL	17055	0	14.2437751440687	0.6	99.3	0.2	47.893280024604	39018	0.13019	18.381196	8.746204	9.634992	14.972962	3.049614	15404.845668	955.929767973	56.4	50.5	62.3	49.1	64.6	0.72	14	72	7.42	23.5	12.4	34.381	60.2	548.7	672.5	469	63.2	53.8	73.8	120.4	101.8	141.5	152.5	130.8	176.9	111	98.7	124.5	83.7	156	613.3	38.3
Fulton, IL	IL	17057	0	15.7893279428461	0.4	95.7	3.7	51.2967320261438	38250	0.19575	15.830774	5.940031	9.890743	13.358488	2.603384	14805.150836	864.063878521	55.15	49.35	60.9	46.7	64.25	2.65	16	72	7.7	24	13.4	41.268	68.7	543.1	660	466.7	70.7	60.4	82.5	122.9	103	145.7	166.1	142.9	192.1	90.5	78.9	103.4	67.6	123.5	511.9	29.5
Gallatin, IL	IL	17059	0	14.7256347256347	0.9	98.8	0.4	48.4871993793639	6445	0.11672	18.493696	8.819477	9.674219	15.692734	3.117508	15404.655357	968.998046468	59.6	53.3	66	52.5	67.55	0.9		72	7.36	23.8	10.1	38.003	55.5	555.1	640.4	491.5	80.2	55.3	114	117.2	72.4	181	113.2	70.9	174.5	129.5	97.5	170	116	148.6	651	54
Greene, IL	IL	17061	0	15.4980482868295	0.6	98.6	0.9	49.1430119910575	14761	0.17422	17.245799	7.176452	10.069347	13.778304	2.598133	15199.306397	906.313104023	55.1	49.2	61	48.25	62.4	2.5		68	7.2	24.9	13.5	41.45	63.0	530.5	626.5	465	67.2	51.1	87.2	101.2	73.1	137	156.4	120.1	200.9	95.3	75.9	118.5	81.1	116.4	466.2	41.7
Grundy, IL	IL	17063	1	22.159723610199	0.5	97.9	0.3	49.7189289996004	37535	0.17075	14.747453	5.427542	9.319911	14.767335	2.477924	14560.138397	828.212183676	55.05	49.15	60.9	50.55	59.6	1.8	21	72	7.16	24.6	18.3	64.297	67.1	540.8	648.3	458.7	62	52	73.4	122.4	103.2	144.2	150.7	127.2	177.2	86.1	74.1	99.4	72.6	104.7	505.4	25.4
Hamilton, IL	IL	17065	0	17.2752981679577	0.5	98.8	0.8	48.2542628465375	8621	0.1355	18.270172	8.583459	9.686713	15.328862	3.003260	15338.041178	946.511018248	54.25	48.2	60.4	45.2	64.15	0.79		72	7.54	24	12.7	35.032	57.6	467.7	569.6	391.7	62.2	44	86.7	89	56.4	135.2	114.5	77.2	165.5	65.2	46.2	90.4	60.6	73.7	307.5
Hancock, IL	IL	17067	0	12.7690931101637	0.5	99.2	0.3	48.5164753242881	20121	0.19373	15.978483	5.942986	10.035497	12.323606	2.660303	14864.889397	870.600023383	54.9	49.5	60.35	47.4	63.1	1.87		72	7.28	24.4	19.1	42.857	67.5	475	533.8	445	62.3	49.7	77.6	109.6	83.9	141.3	168.8	137.2	206.2	74.6	60.5	91.4	70.4	85.9	359	33.4
Hardin, IL	IL	17069	0	15.4696132596685	0.5	96.0	2.9	50.1458333333333	4800	0.13761	18.432621	8.745657	9.686964	15.711697	3.154952	15513.003291	968.998046468	55.05	48.75	61.35	43.15	67.8	1.05		72	7.34	23.8	11.0	27.578	59.4	417.9	532.5	332.1										99.6	69.1	141.6		158.4	502.8
Henderson, IL	IL	17071	0	17.2222222222222	0.4	99.3	0.4	49.4216486058687	8213	0.19019	15.416283	5.508129	9.908154	12.359478	2.582018	14756.995889	862.695457378	60.9	54.9	67	55.15	66.75	2.26		72	7.54	24.5	14.9	43.45	67.4	437.5	588.9	333.9	50.2	33.5	74	100.9	64.2	153	153.6	109.4	212.4	81.3	59.7	109.8	50.2	120.8	481.9
Henry, IL	IL	17073	1	15.8856880810439	0.4	97.1	1.5	49.0023520188161	51956	0.22117	14.746066	4.983547	9.762519	13.037069	2.534183	14575.344269	832.698038738	51.3	45.8	56.85	45	58	3.27	19	72	6.96	22.7	20.6	49.164	68.5	484.5	568.2	435.4	51.7	44.1	60.3	124.9	108	143.8	135.2	116.8	155.8	73.9	64.8	83.9	65.2	89.5	402	26.4
Iroquois, IL	IL	17075	0	15.5641758540901	0.5	96.7	0.8	49.0393821408055	31961	0.20049	14.993998	5.701624	9.292374	15.916119	2.585614	14690.429255	863.023134876	51.15	45.35	56.95	42.25	60.7	1.99	16	72	7.2	24.1	13.7	47.323	68.1	489.4	557.6	443.4	55.5	45.5	67.1	109.8	90	133	139.2	116.2	165.7	83.6	71.5	97.4	64	110	450.8	30.5
Jackson, IL	IL	17077	0	35.9778923576776	0.9	82.3	13.7	51.0450915922969	59785	0.13141	18.502092	8.730247	9.771845	14.537904	3.117284	15427.977533	973.919833127	45.5	39.8	51.2	39.95	51.05	0.93	22	68	7.64	23.7	35.4	32.169	72.2	474.8	550.6	424.2	55.7	47	65.6	115.5	98	135.2	143.3	122.5	166.6	67	57.5	77.6	57.5	79.3	348.7	26.2
Jasper, IL	IL	17079	0	12.511798636602	0.2	99.4	0.1	49.40199663932	10117	0.16009	17.164382	7.860048	9.304334	15.462256	2.988713	14991.668058	918.380243686	55.1	48.75	61.4	48.35	62.1	0.64		72	7.3	24	13.0	46.546	62.7	477.5	578	407.1	41.2	26.8	61.2	100.8	66.4	147.2	218.1	167	280.8	74.1	54.1	99.6	57	92.1	376.2	30.4
Jefferson, IL	IL	17081	0	17.4768610602806	0.7	90.9	8.2	51.0126108128356	40045	0.14924	17.999764	8.575099	9.424665	14.960766	2.952899	15296.641152	939.000901237	51.4	45.85	56.95	42.6	60.85	0.68	12	68	7.84	25.7	14.1	41.161	69.0	489.8	636	385.8	57.6	48.5	68	114	95.4	135.2	170.1	146.5	196.6	85.1	73.9	97.7	54	124.6	426	35.8
Jersey, IL	IL	17083	1	20.2265927706116	0.6	98.8	0.7	48.8877607531844	21668	0.18435	17.545699	7.526959	10.01874	13.944981	2.670134	15272.899605	911.48634496	57	51.05	62.95	50.2	64.25	2.05	11	68	7.38	24.2	16.0	53.47	68.0	463.2	555.1	398	44.2	33.7	57.2	96.3	74.6	122.7	138.2	109.4	172.3	75.8	61.7	92.3	52.7	105.4	433.2	24.1
Jo Daviess, IL	IL	17085	0	18.5062004086093	0.4	99.2	0.3	50.1368387994078	22289	0.25209	13.249156	3.869126	9.38003	12.449069	2.487344	14374.051946	799.629931568	56.9	51.15	62.55	50	63.9	3.56	23	72	7.1	24	23.0	50.279	65.1	381.3	441.6	336.1	41.7	32.5	53.1	81	61.3	105.7	124.9	101.8	152.5	55.9	45.1	69.1	51.4	61.7	307.3	19.6
Johnson, IL	IL	17087	0	28.8375498251037	0.7	84.3	14.3	59.8384842366827	12878	0.15842	18.508352	9.209289	9.299063	14.999493	3.201642	15507.563837	969.682143004	54.6	48.45	60.75	43.5	66	0.8		72	7.66	24.9	12.8	41.619	64.3	542.8	699.5	428.4	59.1	42.6	80	120.5	86.3	164.8	170.8	130.8	219.4	101.4	79.4	127.7	55	159.1	554.5	35.8
Kane, IL	IL	17089	1	24.8975962568077	0.6	81.2	6.3	50.2933541852771	404119	0.2345	13.563137	4.788343	8.774794	14.179567	2.579741	14347.140231	818.383923174	39.3	35.25	43.35	31.65	47.05	2.58	18	97	7	23.2	31.8	67.767	75.3	474.3	537.6	436.2	50.1	46.8	53.4	130.4	123.7	137.3	154.7	146.3	163.5	65.8	62.1	69.7	58.7	76.4	395	18.2
Kankakee, IL	IL	17091	1	16.3920351693819	0.6	81.1	16.0	48.8746352315738	103833	0.19958	14.671968	5.409054	9.262914	15.441854	2.606856	14631.062023	831.041111776	49.5	44.1	54.9	43.65	55.95	1.36	16	72	7.82	23.6	17.4	50.484	70.9	508.7	656.2	407.1	60.4	54.3	67.1	109.3	98	121.5	178.6	162.7	195.6	82.1	74.9	89.7	64.8	106.2	436.8	30.7
Kendall, IL	IL	17093	1	31.0668393266262	0.5	94.1	1.6	49.6699911997653	54544	0.20074	14.193127	4.995335	9.197792	14.495878	2.530662	14462.617242	828.212183676	44.55	39.05	50.15	39.1	50.25	3.02	26	72	7.18	22.6	32.3	79.897	70.7	482.7	538.6	448.1	50.9	43.2	59.4	130.2	114.5	147.4	151.1	131.6	172.5	57.1	48.9	66.2	47.9	71	326.2	18.2
Knox, IL	IL	17095	0	19.0097880832462	0.6	91.1	7.0	49.8012035246078	55836	0.23191	15.157444	5.347486	9.809958	13.098403	2.555313	14698.083220	853.286248278	54	48.5	59.55	46.8	62.1	2.73	14	72	7.76	24	15.2	39.545	68.3	481.1	565.4	425.8	52.5	45	60.9	116.6	100.6	134.5	151.6	133	172.2	85.2	75.8	95.6	68.1	112.4	453.4	31.9
Lake, IL	IL	17097	1	25.6906371562029	0.6	81.8	7.5	50.2880395309425	644356	0.22182	12.967852	4.687952	8.2799	13.960681	2.513875	14800.560068	812.904042532	42.2	38.55	45.85	38	46.6	0.89	17	97	7.02	20.7	41.3	78.948	75.6	475.2	525.9	440.5	44.4	42.1	46.9	135.5	130	141.1	147.2	140.7	153.8	62.5	59.7	65.5	60	66.9	384.7	15.9
La Salle, IL	IL	17099	0	14.9133124862534	0.5	96.0	1.8	49.4731366974863	111509	0.18857	14.737172	5.460425	9.276747	14.293021	2.517620	14550.426783	830.400263516	52.6	47.3	57.95	44.55	61.25	2.37	22	72	7.54	23.3	15.8	51.705	65.9	534.4	627.5	469.9	55.4	49.9	61.2	137	124.8	150.2	154.8	141.3	169.4	86.6	79.8	93.9	73.9	105.5	509.3	25.5
Lawrence, IL	IL	17101	0	14.2974640164496	0.5	98.7	1.0	47.6443178876521	15452	0.13757	17.581709	7.901678	9.680031	15.735807	3.083885	15043.054733	930.510748403	54.1	48.15	60	46.55	62.35	0.62	12	72	7.28	23.8	11.1	38.771	62.4	443	506.5	403.7	59.8	45.8	76.9	110.3	83.4	143.9	140.1	107.8	179.3	71.9	56.3	90.8	65.8	82.6	367.8	29.1
Lee, IL	IL	17103	0	20.0580628134072	0.5	93.6	5.2	51.2561699295658	36062	0.23102	14.068402	5.051666	9.016736	13.620726	2.581346	14483.750501	832.22104934	53.5	47.8	59.15	44.2	63.3	2.36	17	72	7.4	24.3	15.0	48.502	71.3	510.1	583.3	459.9	51.6	42.5	62.2	123.7	103.2	147.3	165.8	141.2	193.6	84.9	72.9	98.4	67.3	108.5	476.9	28.1
Livingston, IL	IL	17105	0	20.020877385509	0.4	93.1	5.3	49.3900902263219	39678	0.20327	14.878933	5.752871	9.126062	15.011946	2.503957	14726.590414	854.350331307	50.5	44.9	56.15	42.45	59.25	3.25	24	72	7.7	24.7	13.5	50.5	71.5	518.1	618.6	448.1	54.8	45.6	65.4	120.1	100.5	142.5	161.9	137.8	189.1	87.7	75.7	101.1	72.6	108	435.1	37.4
Logan, IL	IL	17107	0	20.8625775607771	0.4	92.2	6.8	49.9791553089825	31183	0.18224	16.026362	6.314458	9.711904	14.423053	2.611498	14829.389272	870.543636047	54.4	48.55	60.25	46.2	63.6	2.83		72	7.42	25.1	17.0	48.999	70.7	517.6	647.4	422.6	67.5	55.8	81.1	99.2	79.7	122.4	156.8	129.8	187.9	89.1	75.5	104.6	69.2	116.3	484.8	31.9
McDonough, IL	IL	17109	0	32.4230025057887	0.5	93.8	3.8	48.8044237839152	32913	0.20406	15.836235	5.880824	9.955411	12.811519	2.614061	14853.757582	863.976780257	51.5	45.35	57.6	45.55	57.8	2.52	20	72	7.32	25	32.6	33.702	67.9	506	579.8	463	56.6	45.5	69.8	121	97	149.3	153.8	126.6	185.5	81.3	68	96.5	62.8	104.2	442.9	29
McHenry, IL	IL	17111	1	25.0391033415583	0.4	94.9	0.8	50.1674504089174	260077	0.2612	12.934585	4.040739	8.893846	13.649995	2.508573	14367.277910	800.874511835	46.35	41.65	51.05	42.15	50.55	2.02	19	97	6.76	23.9	32.1	76.482	74.1	453.5	503.2	420.3	47.4	43.8	51.3	114.5	107.1	122.2	141.2	131.9	150.9	64.9	60.6	69.4	60.1	72	381	19.1
Mclean, IL	IL	17113	1	28.9644392340758	0.5	90.4	6.8	48.3477694388864	150433	0.24593	15.131244	6.046227	9.085017	14.927627	2.598830	14802.653588	863.675175139	44.5	39.8	49.25	39.35	50.1	2.04	14	72	7.58	23.5	40.4	57.642	75.5	480.9	546.4	437.3	47.6	42.6	53.1	126.3	115.2	138.2	162.2	148.4	177	70.6	64.4	77.2	61	85.4	392.3	24.1
Macon, IL	IL	17115	1	14.4892315427805	0.5	84.7	14.9	47.7097972207208	114706	0.20482	16.144216	6.461115	9.683101	14.881184	2.673096	14897.108308	895.758824582	52.75	47.2	58.3	46.35	59.95	1.93	16	72	7.94	25.2	20.5	44.337	75.4	563.6	659.6	504.5	55.7	50.1	61.8	140.9	128.2	154.5	158.9	144.9	173.9	101	93.6	108.9	79.5	130.6	562.2	34.3
Macoupin, IL	IL	17117	1	15.209438250893	0.5	98.6	0.9	48.7035639241927	49019	0.19353	17.146294	7.183706	9.962588	14.175399	2.675734	15157.550630	900.867729556	55.5	49.95	61.05	47.8	63.85	1.05	21	68	7.42	24.4	15.0	47.178	65.6	499.3	616.1	410.5	58.2	49.8	67.7	113.2	97	131.6	167.4	146.7	190.3	81.5	71.7	92.4	63.9	104.2	451.9	27.9
Madison, IL	IL	17119	1	14.7548956972272	0.7	91.2	7.7	48.1800873558069	258941	0.15304	17.772973	7.970987	9.801986	14.235636	2.775908	15285.695757	941.920242826	52.2	47.4	57	45	60.15	1.35	23	68	7.8	25.4	23.0	51.941	67.9	490.4	573	436.5	53.1	49.4	56.9	120.5	112.9	128.5	139.2	130.3	148.5	85.7	81.1	90.5	71.5	107.1	478.8	28.8
Marion, IL	IL	17121	0	14.1253939378411	0.7	95.0	4.3	48.178263893886	41691	0.15906	17.628327	8.192115	9.436212	14.946093	2.909046	15185.972486	938.977220195	54.25	48.7	59.85	45.05	64.55	0.78	16	68	7.48	24.8	13.6	38.974	68.1	523.5	611.4	461.1	53.8	45.1	63.7	119.4	100.7	140.7	132	111.9	154.9	94.4	82.9	107.2	75.1	118.5	507.8	34.6
Marshall, IL	IL	17123	1	15.8642272508426	0.5	98.9	0.5	48.9681335356601	13180	0.18342	15.096257	5.550027	9.54623	14.076605	2.586523	14638.473749	842.997127997	54.15	48.35	59.85	46.2	62.2	2.4		72	7.1	23.3	17.1	49.116	69.2	468.1	548.6	411.7	60	44.7	79.3	114.4	84.2	152.9	152.1	116.8	195.6	66.5	50.8	86.1	39	104.7	403.4
Mason, IL	IL	17125	0	13.1528430528894	0.6	99.3	0.2	49.0023693727397	16038	0.15299	16.269146	6.413726	9.85542	13.817652	2.563352	14797.422302	864.54353749	58.3	52.55	64.15	51.55	65.5	2.04	11	72	7.3	23.5	16.5	42.461	64.1	527.5	597.6	482.9	66.7	51.7	85.1	139.4	108	177.9	145.1	112.9	184.4	89.6	72.2	110.3	64.8	119.7	463.9	35.4
Massac, IL	IL	17127	0	15.309423347398	0.7	93.6	6.0	47.8464481234747	15161	0.11194	19.001419	9.206929	9.79449	14.964038	3.203832	15566.813193	968.998046468	55.35	49.5	61.2	45.55	66.35	0.98	3	72	7.6	23.5	14.1	41.077	65.1	507.3	617.4	441.3	62.1	47.5	80	110.7	82.6	145.7	145.9	112.2	187.1	117.5	97	141.4	91.1	158.3	662.4	38.7
Menard, IL	IL	17129	1	22.8474288142796	0.4	99.0	0.5	49.0309146243793	12486	0.17529	16.445292	6.548652	9.89664	13.987511	2.554641	14923.296455	876.724679016	51.6	45.5	57.7	46	57.55	2.64		72	7.14	23.3	24.2	56.23	71.8	505.1	618.6	413.2	63.1	46	84.8	138.7	102.4	184.2	131.5	96.7	175.6	66.9	49.5	88.8	50	87.9	374.9	22.3
Mercer, IL	IL	17131	1	18.31875	0.4	99.0	0.4	49.2186117827446	16957	0.21298	14.993423	5.137759	9.855664	12.459452	2.455263	14631.340379	832.978078	58.3	52.5	64.05	52.05	64.85	3.03		72	7.32	24.6	14.5	50.909	66.0	453.1	532.7	399.9	40.9	29.9	55.1	118.8	91.6	152.3	161	127.8	200.8	67.6	53.2	85.2	58.7	81.1	369.2	24
Monroe, IL	IL	17133	1	21.8941331473301	0.4	99.2	0.1	49.1762916832615	31831	0.16142	18.264288	8.334471	9.929817	13.862481	2.936597	15451.897880	944.708325544	51.4	45.45	57.35	45.75	57.3	1.41	16	68	7.3	23.2	24.7	68.253	65.8	475.1	560.9	422.5	51.4	41.3	63.2	125.3	103.4	150.8	160.8	133.7	191.9	71.6	59.5	85.4	65.5	82.6	448.9	17
Montgomery, IL	IL	17135	0	16.0027686450943	0.4	95.3	3.8	51.5529166122928	30652	0.19756	17.016984	7.219592	9.797392	14.514440	2.733997	15109.354528	898.032899158	51.65	46.05	57.3	43	61.25	1.35	17	68	7.46	24.9	13.3	40.864	65.8	515.9	629.6	444.7	61.3	50.7	73.6	134.8	111.2	162.1	135.5	111.8	162.9	87.8	74.9	102.5	62.1	126.6	465	33.2
Morgan, IL	IL	17137	0	17.720314797198	0.5	93.2	5.8	49.6586191828709	36616	0.18674	16.699160	6.711392	9.987768	13.722935	2.623643	15043.642467	905.697540008	50.65	45.1	56.25	42.15	60.2	2.89	15	72	7.52	24.2	20.2	44.645	68.6	528.7	631.6	464.9	62.1	52.1	73.7	123.3	103	146.7	186.8	160.2	216.8	87	74.7	100.8	72.6	108.1	442.2	35.6
Moultrie, IL	IL	17139	0	19.2845917832822	0.4	99.4	0.3	48.1906628403444	14287	0.2028	16.403415	6.791227	9.612188	15.154511	2.677575	14949.708414	902.278920648	53.3	47.5	59.05	43.5	63.95	2.37	13	72	7.34	23.3	13.8	46.364	66.0	517.9	605.2	468	45.5	33	61.7	133.1	100.5	173.5	150.9	115.5	194.2	79.8	62.2	101	75.4	89.2	443.2	27.2
Ogle, IL	IL	17141	0	20.6913848597584	0.5	96.3	0.7	49.5963317134347	51032	0.24417	13.504890	4.347819	9.157071	13.333828	2.552613	14441.919048	810.30040111	51.35	45.9	56.85	45.55	57.4	2.78	19	72	7.18	23.4	17.8	55.733	69.0	436.9	476.8	409.6	49.2	41.7	57.7	110.6	94.8	128.4	111.4	94.9	129.9	64.6	56.1	74.2	50.8	80.5	371.3	20.3
Peoria, IL	IL	17143	1	16.6358541123059	0.6	80.8	17.1	48.0807706355999	183433	0.19092	15.305856	5.552224	9.753632	13.720905	2.565530	14687.671212	864.815103953	49.75	45.1	54.45	43.15	57.3	2.24	16	72	8	25.3	28.1	49.747	72.0	528.4	604.2	479.8	52.5	48.1	57.1	131.8	122.1	142.2	155.6	144.3	167.6	84.8	79.2	90.7	75.5	99.6	461.7	30.3
Perry, IL	IL	17145	0	17.078970231835	0.6	90.3	8.3	53.0657313587945	23094	0.13912	18.303302	8.308019	9.995283	14.565031	2.986908	15387.478861	946.309393069	53.75	48.05	59.35	44.6	63.85	0.79		68	7.6	24.6	13.5	40.696	64.4	476.2	576.7	404.6	59.8	47.4	74.7	115.8	90.6	146.1	160.1	129.3	196.1	74.5	60.6	90.8	57.1	98.1	422.7	24.1
Piatt, IL	IL	17147	1	18.5843589242691	0.4	99.4	0.3	48.8237091353498	16365	0.21158	15.901977	6.289936	9.612041	15.208171	2.726692	14901.016019	882.406450767	50.45	44.6	56.3	43.55	57.9	1.95		72	7.24	23.6	22.9	55.752	69.2	474.7	512.9	454.4	30.6	21	43.4	165	131.3	205.3	133.7	103.3	170.8	57.6	43.9	74.5	45.6	72.6	347.8
Pike, IL	IL	17149	0	12.9280351583959	0.5	97.9	1.6	49.5283018867925	17384	0.19503	16.835219	6.688452	10.146767	13.233318	2.621154	15103.435490	909.118599824	55.55	49.75	61.35	47.35	64.6	1.99		72	7.14	24	12.7	40.205	67.2	418.8	482	378.9	44.9	33.3	59.7	102	76.1	134.6	133	103.3	169	77.9	62.5	96.4	54	109.1	439.2	25.6
Pope, IL	IL	17151	0	26.6762109281794	1.8	94.6	4.1	50.6458191706322	4413	0.15312	18.540144	8.779576	9.760568	15.303895	3.201431	15476.405523	968.998046468	59.8	53.05	66.55	50.55	69.35	0.86		72	7.48	24.2	8.3	39.672	65.7	369.1	367.8	370				119.7	66.5	203.2				96.6	64.2	142.4		109.4	555.6
Pulaski, IL	IL	17153	0	15.0123528556896	0.6	67.4	31.7	47.8497550353838	7348	0.10881	19.050218	9.322574	9.727644	14.593631	3.200012	15587.708612	973.425029445	58.2	50.4	66.05	48.15	70.15	0.88		72	8.76	25.1	11.9	31.173	57.8	473.2	589.4	396.5	52.8	33.1	81.1	102.9	62.7	160.2	176.2	119.1	252.2	80	55	113.4	74.6	89.7	390.1
Putnam, IL	IL	17155	0	19.6646873908488	0.5	98.1	0.9	49.408478475189	6086	0.1921	15.032792	5.470193	9.562599	13.971897	2.541276	14536.832985	832.552176622	54.35	47.9	60.8	47	62	2.46		72	7.22	24.6	15.0	56.458	70.7	492.8	528.4	478.3	49.1	29.6	77.9	112.2	69.8	173.5	143.4	95.3	210	79.9	54.8	114	89		464.2
Randolph, IL	IL	17157	0	15.4273757846413	0.5	89.4	9.6	53.7928185761072	33893	0.14565	18.483326	8.580686	9.90264	14.149549	2.952327	15412.773899	951.457663625	52.2	47.1	57.25	40.45	64.8	0.9		68	7.38	23.6	12.0	45.02	68.1	498.3	596.7	436.9	50.7	41.2	61.9	125.8	104.2	150.8	168.8	142.2	198.8	82.4	70	96.4	62.9	108	393.2	37.4
Richland, IL	IL	17159	0	14.782837935807	0.3	98.7	0.4	48.2754350114558	16149	0.14513	17.476398	7.902009	9.574389	15.560431	3.066202	15047.771565	936.284079314	54.55	49.05	60.1	48.35	61.4	0.85		72	7.4	24.3	18.1	41.917	63.5	520.5	628.9	444.7	59.1	45.8	75.5	126.2	97	162	158.3	124.8	198.7	68.2	53.6	86	54.7	86.4	391.9	21.4
Rock Island, IL	IL	17161	1	15.3640452169685	0.7	87.2	8.3	48.5660155047063	149374	0.20035	14.757177	4.955168	9.802009	12.552196	2.478969	14520.109958	832.859721091	53.7	48.5	58.9	48.5	59.45	2.87	19	72	7.68	26.3	21.1	46.226	70.1	490.1	572.3	432.9	54.5	49.7	59.6	122.7	112.6	133.4	148.7	137.1	161.1	76.2	70.5	82.2	63.6	94.1	418.5	26.7
St Clair, IL	IL	17163	1	15.9566305674	0.6	69.0	29.3	47.7636069696425	256082	0.15074	18.133398	8.210219	9.923179	14.117923	2.867147	15390.904703	941.901326015	48.4	44.2	52.6	40.75	57.2	1.52	15	68	8.5	27.6	23.9	48.562	69.0	502.9	607.5	437.9	53.6	49.8	57.7	131.3	123.1	139.9	168	157.5	178.9	85.7	80.8	90.8	69.9	110.4	461.1	31.4
Saline, IL	IL	17165	0	14.4819372766971	0.7	95.0	4.5	48.1240414469008	26733	0.12024	18.461100	8.861147	9.599953	15.375324	3.157976	15434.851972	968.998046468	54.05	48.2	59.85	45.4	64	0.74	6	72	7.68	24.5	14.3	35.644	66.6	501	581	454.3	59.2	48.2	72.1	142.6	117.9	171.3	138.6	113.5	167.9	95	81.1	110.8	71.4	130.3	522.5	33.2
Sangamon, IL	IL	17167	1	14.0477980028595	0.6	88.5	10.3	47.7483580399151	190895	0.18065	16.690299	6.842279	9.84802	14.234653	2.562344	14984.984392	898.013221987	51.8	46.5	57.05	44.95	59.55	2	16	72	8.36	24.1	31.0	52.232	76.9	513	609.1	453.9	57.5	53	62.2	128.3	119.3	137.9	144.7	133.9	156.1	81.5	76.2	87	64.1	106.4	460.8	26.6
Schuyler, IL	IL	17169	0	14.2941523922032	0.5	99.3	0.2	49.5896508554736	7189	0.18983	16.289435	6.313245	9.97619	13.091347	2.679392	14914.796277	864.567540738	58	51.7	64.35	50.2	66.05	1.67		72	7.1	23.7	17.7	43.686	59.6	450.7	550	365.5	55.4	36.6	81.8	90.9	55.4	142.6	133.5	89.9	192.7	73	51.1	102.2	55.4	90.4	408.6
Scott, IL	IL	17171	0	16.1246873196075	0.3	99.7	0.1	48.2571789777858	5537	0.16294	16.889480	6.815667	10.073813	13.558728	2.581122	15110.719559	906.313104023	55.4	49.2	61.65	48.8	62.5	1.79		68	7.42	23.4	18.0	49.462	64.0	455.4	489.6	434.5	48.2	28.5	78.2	128.5	77.5	201.6	116.1	69.7	184.4	78.8	52.2	115.5			457.9
Shelby, IL	IL	17173	0	16.3416898792943	0.4	99.3	0.2	49.3600663958415	24036	0.19217	16.653512	7.002763	9.650749	14.995231	2.670856	14973.172760	901.746157517	53.8	47.75	59.9	45.5	62.5	1.53	6	72	7.26	24.2	14.7	44.627	70.3	487.8	582.4	418.7	50.6	39.9	63.6	102.6	80.6	129.4	151.3	124	183.3	76	62.8	91.4	58.2	99.3	447	22.3
Stark, IL	IL	17175	1	16.8778509883426	0.7	99.4	0.1	48.2312065698042	6332	0.22166	14.883393	5.159013	9.72438	13.543375	2.553397	14697.864026	836.130288899	54.15	47.95	60.4	48.75	60.05	2.65		72	7.28	23.8	15.2	49.195	66.2	444.7	480.2	432.6	59.6	38.8	89.1	115	73.8	173.8	106.9	66.6	165.6	61.8	40.7	91.4			366.8
Stephenson, IL	IL	17177	0	15.6341028650928	0.4	90.7	8.5	48.2084158516915	48979	0.2557	13.062252	3.729821	9.332431	12.803400	2.470258	14359.547522	798.005429009	51.1	46.25	55.9	43.45	59.5	2.86	16	72	7.78	23.6	17.2	43.304	72.1	418.6	472.5	385.4	50.2	42.7	58.8	115.3	98.7	134	94.8	79.4	112.5	69.5	60.5	79.6	62	81.5	365.5	26.7
Tazewell, IL	IL	17179	1	15.8922195466246	0.6	98.1	1.0	49.1777250262677	128485	0.19232	15.609030	5.897240	9.71179	14.199879	2.631732	14730.910242	864.815103953	53.8	49	58.7	45.75	62.6	3.34	14	72	7.38	24.5	23.1	54.232	74.1	527.1	612.7	466.3	50.6	45.7	55.8	123.6	112.9	135	166.6	153.7	180.5	83.3	77.1	90	64	107.9	468.8	27.6
Union, IL	IL	17181	0	16.1889382317319	0.9	97.3	1.0	48.5814245886405	18293	0.1683	18.547456	9.004490	9.542966	14.621134	3.206906	15464.749462	973.919833127	53.55	48	59.2	44.85	63.5	1.01		72	7.4	23.5	17.8	39.76	61.1	439.3	507.1	401.3	46.6	35	61.3	109.3	83.9	140.4	104.2	78.4	136.2	82	66.3	100.6	54.3	118.3	462.1	27
Vermilion, IL	IL	17183	1	11.434259389237	0.6	87.0	11.2	49.2033985152349	83919	0.20124	15.614392	6.180848	9.433544	15.986142	2.686212	14799.254925	869.912829778	53.2	47.75	58.6	45.2	62.15	1.61	16	72	7.84	26	13.7	39.456	68.5	530.3	625.8	468.2	55.8	49.5	62.7	135.2	121	150.8	183.5	166.2	202.2	88.6	80.6	97.2	74.3	108	422	40.3
Wabash, IL	IL	17185	0	14.7895988844229	0.5	98.7	0.6	48.8057509468965	12937	0.13052	17.879527	8.156018	9.723509	15.819108	3.109917	15140.062986	930.510748403	55.05	49	61.1	47.25	63.35	0.64		72	7.24	24.1	15.3	46.026	62.7	475.9	601.4	383.1	60.9	44.5	81.8	93.2	64.5	131	109.2	77.5	150.3	106.3	84.9	132	73.5	150.9	608.2	33.7
Warren, IL	IL	17187	0	19.2738378011537	0.4	96.6	2.1	48.4013877768882	18735	0.22556	15.258316	5.391086	9.86723	12.700220	2.564285	14761.244779	859.248160339	53.3	47.4	59.2	45.25	61.95	3.31		72	7.72	23.5	19.9	41.636	69.7	435	514.5	388.7	48.9	36.9	64	134.3	104.5	170.4	125.4	96.8	160.4	63.3	49.4	80.2	44.2	89.5	344.8	22.6
Washington, IL	IL	17189	0	16.3596890538553	0.5	99.1	0.4	49.3926590969105	15148	0.1496	18.142695	8.240534	9.902161	14.549732	2.883822	15317.010843	940.36036959	54.25	48.35	60.15	44	64.85	0.71		68	7.44	24.5	17.1	51.44	65.1	494	563.2	454.7	67.7	51.7	87.5	127.3	95.9	166.3	133	100.5	173.2	73	56.4	93.1	47.4	104.4	369.2	30.1
Wayne, IL	IL	17191	0	12.5488250976502	0.5	99.2	0.3	48.6618856043379	17151	0.13333	17.988748	8.326761	9.661987	15.367696	2.985054	15213.686401	938.334463303	53.25	47.15	59.3	45.2	62.05	0.72	12	72	7.18	23.3	12.1	39.207	59.6	467.3	495.1	466.3	45.4	34	60	137	106.6	174	119.3	91.3	153.8	93.3	76.2	113.5	84.1	108	420	46
White, IL	IL	17193	0	14.5301485182397	0.9	99.1	0.4	47.6611801444278	15371	0.12211	18.298937	8.556409	9.742528	15.660935	3.036809	15349.555445	945.623529848	59.5	53.7	65.4	51.3	68.6	0.79		72	7.44	23.9	12.2	39.728	61.4	458.8	541.6	405.9	55.4	42.1	72.1	120.7	92.7	155.4	103	75.8	137.5	90.4	73.2	111	70.6	122.3	499.9	31.2
Whiteside, IL	IL	17195	0	12.0416454160145	0.6	94.1	1.4	48.9621288312202	60653	0.20012	14.405271	4.752465	9.652806	13.039459	2.514621	14481.275026	832.620662359	55.5	49.75	61.3	47.05	64.6	2.22	20	72	7.46	24.1	16.1	45.266	68.8	437.4	477.5	412.5	47.8	41.2	55.3	127	111.2	144.6	123.8	107.8	141.7	63.9	56	72.6	51.5	79.4	322.6	26.4
Will, IL	IL	17197	1	28.4944566905194	0.6	83.2	11.0	49.9400715955291	502266	0.20164	14.299619	5.064119	9.2355	15.057134	2.630624	14514.279783	829.927946467	44.45	40.45	48.45	35.3	54.05	1.78	22	97	7.6	25.5	30.7	75.906	73.8	509.3	597.7	451.2	54.7	51.8	57.7	126.1	120.5	131.9	167.1	159.6	174.9	76.6	73.1	80.2	66.8	91.4	461.9	20.8
Williamson, IL	IL	17199	0	18.0061408225927	0.7	96.3	2.8	48.4387235708692	61296	0.13611	18.409084	9.366003	9.043081	14.985485	3.152239	15450.020985	970.681699054	53.75	48.2	59.25	44.95	63.5	0.75	17	72	7.64	25.1	21.7	40.579	64.1	506.2	624.6	425	54.7	47.7	62.5	122.8	107.6	139.5	138.5	121.8	156.9	92.3	83.2	102.3	63.3	135.1	478.1	36.5
Winnebago, IL	IL	17201	1	14.2394621952633	0.7	84.1	11.2	48.9174550496017	282922	0.24087	13.289324	4.019277	9.270047	13.160942	2.457030	14374.096539	798.405157993	51.45	47.15	55.7	44.25	59.15	2.05	16	72	7.98	24.5	21.1	47.198	74.7	461.5	521.9	425.5	46.5	43.2	50.1	119.8	112.5	127.6	117.8	109.8	126.2	75	70.7	79.4	65.6	89.6	416.9	25.5
Woodford, IL	IL	17203	1	20.4101945407932	0.5	99.1	0.4	48.8482900561053	35469	0.21907	15.072256	5.556301	9.515955	14.373138	2.603222	14742.452966	864.675978617	49.05	43.45	54.7	42.2	56.25	3.14	17	72	7.48	25.1	26.0	65.89	72.2	487.1	548.8	448.1	42.8	34.6	52.6	145	123.2	169.7	143.4	120.7	169.2	58.3	48.4	69.6	56.6	62.3	313.9	21.3
Adams, IN	IN	18001	0	10.6924742301354	0.4	98.0	0.2	49.42156133829	33625	0.24944	14.850624	6.036069	8.814555	15.610287	2.548332	14518.138316	861.068843636	47.9	41.95	53.85	38.9	57.4	2.34	19	72	8.14	25.7	12.2	43.317	65.3	422.9	505.1	361.2	52.1	42	63.9	110.6	89.9	134.6	124.8	101.3	152.1	52.3	42.3	64	32.9	77.2	277.2	19.8
Allen, IN	IN	18003	1	15.9024469820555	0.8	84.7	12.1	48.9454541071391	331849	0.2442	14.605712	5.708845	8.896867	15.502417	2.514920	14428.800094	835.487310845	46.55	42.4	50.8	39.55	54.1	1.74	18	72	8.02	24.7	26.1	48.714	71.8	470.5	541.4	425.3	49.9	46.6	53.4	126	118.9	133.5	144.5	135.9	153.5	67.7	63.8	71.8	55.3	85.7	377.8	22.8
Bartholomew, IN	IN	18005	1	19.1215134024357	0.4	95.0	2.2	49.1453769160776	71435	0.20151	16.417023	7.612170	8.804853	15.678044	2.954604	14940.548501	899.360967594	49.75	44.35	55.1	40.95	59.05	2.82	12	68	8.24	25.7	26.7	52.742	68.4	451.7	514.3	413.1	46.8	40.3	53.9	111	97.4	125.9	106.7	92.3	122.7	76.5	68.4	85.4	58.9	98.1	398.3	30
Benton, IN	IN	18007	1	20.7814269535674	1.0	98.2	0.4	49.6444114212929	9421	0.23313	15.088333	5.875423	9.21291	16.017928	2.607665	14709.439585	863.293874726	51.9	45.75	58.05	44.25	60.1	3.09		68	8.26	26.3	13.7	46.318	65.5	515.2	641.9	434.3	71.7	50.3	99.6	73.4	45	114.6	156.7	109.1	218.4	90.8	66.5	121.5	70.1	122.7	580.2
Blackford, IN	IN	18009	0	15.2506275195862	0.9	99.2	0.3	49.1671412300683	14048	0.27316	14.912407	6.065358	8.847049	15.716697	2.627314	14608.555421	862.555666192	59.8	53.9	65.8	54.05	66.1	1.73	14	68	8.44	25.6	12.2	41.989	58.0	486.3	555	440.2	54.4	40	72.8	85.5	60.5	118.6	150.7	113.8	196.2	75	57.5	96.6	70.3	83.7	367.6	32.7
Boone, IN	IN	18011	1	23.9853003136557	0.5	98.5	0.5	48.8125447329039	46107	0.28079	15.367667	6.545755	8.821912	15.817563	2.754678	14625.262045	875.187955045	44.5	38.85	50.1	39.9	49.45	2.59	12	68	8.46	25.6	38.0	68.594	73.7	417	449.8	401.3	46.5	38.6	55.5	121.6	104.3	141.1	108.6	90.7	129.1	68.7	58.9	79.7	56.1	85.7	391.4	22.1
Brown, IN	IN	18013	1	25.651345054014	0.7	98.9	0.4	50.2172895634151	14957	0.24915	16.235059	7.222593	9.012466	15.684580	3.073544	14967.937920	899.701435607	53.75	48.05	59.45	46.45	61.1	2.29	11	68	8.18	25.6	21.2	50.139	70.0	348.5	404.1	300.1	28.8	18.3	43.6	98.7	73.5	131.4	121.9	91.5	160.3	53.3	39	71.7	45.1	65.3	297	18.1
Carroll, IN	IN	18015	1	21.5737390934241	0.4	98.2	0.3	49.8884205306224	20165	0.20445	15.236611	6.163083	9.073528	15.905545	2.608001	14598.404752	864.616129233	52.15	46.4	58	45.75	58.8	2	12	68	8.32	27.5	14.9	48.055	64.5	481.8	577.7	402.9	44.9	33.4	59.3	86	63.4	114.3	149.9	118.8	187	73.5	58.4	91.4	56.1	94.3	401.1	26.1
Cass, IN	IN	18017	0	16.5488794892678	0.6	94.5	1.5	50.2540923527975	40930	0.21003	14.852803	6.108238	8.744565	15.787338	2.612468	14575.726988	864.616129233	53.05	48.1	58	43.7	62.8	2.6	10	68	8.06	24.6	14.1	42.587	66.8	445.5	513.2	402.2	46.9	38.4	56.9	116.5	97.5	138.3	111.6	91.7	134.5	80.2	68.9	92.8	65	104.4	439.4	28.2
Clark, IN	IN	18019	1	20.5694583472361	0.7	91.6	7.3	48.646239323327	96472	0.15797	17.410596	8.560910	8.849686	15.475082	3.137145	14989.336938	920.337234213	55.3	50.4	60.25	49.55	61.65	1.69	15	74	8.78	25.7	17.8	47.368	67.5	535.3	621.9	480.1	58.7	52.5	65.5	130.5	118.1	143.9	107.8	95.4	121.3	105.9	97.5	114.9	87.6	133.8	576.1	37.9
Clay, IN	IN	18021	1	15.4193184564569	0.6	99.0	0.5	48.5276397047748	26556	0.1974	16.321991	7.164523	9.157468	15.746715	2.978098	14864.104615	896.85817354	53.6	48.2	59	45.05	62.8	1.48	20	68	8.06	26.3	13.8	44.666	66.2	534.5	605.8	483.1	54.2	43.1	67.3	123.7	100.3	151.3	143.8	117	175.1	99.4	84.3	116.5	86.6	118.8	513.1	39.5
Clinton, IN	IN	18023	0	16.8014261157446	0.4	95.1	0.4	49.3238055867241	33866	0.25867	15.286682	6.393807	8.892875	15.861960	2.643043	14605.200808	864.616129233	52	46.2	57.8	44.9	59.5	2.42	9	68	8.86	25.6	13.1	48.416	66.3	450.9	527.8	402	50.3	40.8	61.4	94.9	76.1	116.9	137.2	113	165	74.7	62.8	88.4	58.9	98	419.3	24.9
Crawford, IN	IN	18025	0	19.6361105587592	0.6	98.8	0.2	50.3397561202644	10743	0.21242	17.557145	8.402545	9.1546	15.584154	3.185851	15070.908810	923.141564443	62.15	56.15	68.15	53.35	71.2	1.35	10	74	8.38	24.7	11.5	37.988	56.1	479.7	490.4	477.2	46	30.4	67.2	114.1	79.4	159.6	109.9	74.7	156.6	98.9	75.1	128	84.7	116.5	517.6	38.3
Daviess, IN	IN	18027	0	11.5582813180433	0.5	98.0	0.6	49.3125419181757	29820	0.15507	17.419341	8.273064	9.146277	15.692381	3.163912	14999.810927	928.482000439	50.55	44.9	56.25	40.15	61.6	1.71	16	72	7.9	27.3	12.2	44.592	59.7	444.8	543.3	376.1	55.7	44.9	68.2	99.6	79.2	123.7	145.1	118.8	175.4	66.9	55	80.7	47	92.8	383.2	21.2
Dearborn, IN	IN	18029	1	20.9952077420556	0.5	98.7	0.8	49.5326292047106	46109	0.22662	16.370035	7.255828	9.114207	15.660481	3.066463	14912.722135	898.882739415	53.6	48.05	59.2	46.25	61.3	1.27	19	66	7.94	25.1	16.9	56.789	66.3	536.5	599.8	490.9	65.2	55.6	76	139.5	120.7	160.5	151.1	130	174.7	96.4	84.7	109.4	80.9	120	540.7	32.2
Decatur, IN	IN	18031	0	14.2787953504755	0.4	99.0	0.1	49.4033801669721	24555	0.27997	16.019242	7.251812	8.76743	15.676774	2.963402	14830.202346	899.260349427	55.4	49.6	61.3	47.85	63.4	2.19	13	68	8.34	28.1	14.8	46.894	62.1	470.7	570.8	392.7	40.8	30.8	53.1	89.4	68.9	114.2	132.8	105.8	164.6	89	74	106.2	65.4	118.3	519.4	26.7
De Kalb, IN	IN	18033	0	16.862323707186	0.5	98.5	0.4	49.7927268213975	40285	0.26941	13.948648	5.044781	8.903867	15.407641	2.546005	14422.615374	827.403042988	53.65	48.05	59.3	46.9	60.7	3.14	12	72	8.3	27.1	15.7	46.722	68.6	492.6	573.8	443.8	62.6	52.4	74.2	134.1	113.7	157.2	132.2	110.1	157.4	75.7	64.4	88.5	59.1	102.4	444.5	22.4
Delaware, IN	IN	18035	1	21.1111707648806	0.6	91.8	7.2	47.9712719649067	120671	0.28823	14.942697	6.358558	8.584139	15.715287	2.705910	14641.769733	862.555666192	52.55	48	57.05	47.55	58.05	2.27	16	68	9	25.8	22.4	38.066	72.8	483.8	558.9	433.6	53.6	48	59.7	121.4	109.5	134.3	136.9	123.5	151.3	85.7	78.7	93.3	72.8	104.3	477.4	29.1
Dubois, IN	IN	18037	0	11.5818902339721	0.3	98.0	0.2	49.4505217522811	39674	0.15785	17.810453	8.585213	9.22524	15.678642	3.161933	15035.571544	924.550238277	48.65	42.8	54.55	39.25	58.3	1.38	24	72	7.54	24.3	20.2	52.871	64.8	418	481.7	384.4	43.9	35.7	53.4	119.7	100.7	141.4	122	100.9	146.1	55.7	46.4	66.4	38.5	79.7	311.7	18.7
Elkhart, IN	IN	18039	1	17.9170732868398	0.7	88.0	5.8	49.7004775946299	182791	0.24236	13.787263	4.933154	8.854109	15.254624	2.648531	14348.590778	827.35485459	46.8	41.8	51.75	38.8	55.05	2.35	13	72	7.84	25.1	18.1	47.258	70.1	447.3	502.9	412	47.6	43.2	52.3	116.9	107.5	126.8	122.1	111.5	133.4	71.3	65.9	77	59.5	86.1	393.2	24.7
Fayette, IN	IN	18041	0	13.2037617554859	0.4	97.8	1.9	48.4563076442082	25588	0.27408	15.468456	6.571603	8.896853	15.676968	2.929094	14750.128950	899.260349427	58.05	52.15	64	49.1	67.95	2.98	17	68	8.3	25.9	8.8	37.038	66.4	444.1	499.2	409.1	41.7	31.9	53.8	82.2	62.7	106.1	107	83.9	134.9	96.2	81.2	113.4	85.1	112.4	481.3	40.5
Floyd, IN	IN	18043	1	21.4455941355697	0.6	94.3	5.0	48.1933835053584	70823	0.18539	17.661876	8.621643	9.040233	15.467098	3.048618	14968.748534	920.569481138	50.2	44.6	55.7	43	58.05	1.85	17	74	8.38	25	22.1	52.422	70.1	420.7	471.1	389.6	49.6	42.8	57.1	104	90.7	118.8	105.7	90.8	122.4	88.1	78.9	98.1	71.8	111	511.6	26.9
Fountain, IN	IN	18045	0	18.1980800190806	0.5	99.2	0.2	49.6156845271249	17954	0.19386	15.665407	6.336686	9.328721	15.917244	2.727463	14756.444701	868.220405926	58.8	52.9	64.65	51.35	66.7	3.03	17	68	8	25.7	10.8	42.817	60.9	510.8	584.3	460.8	53.8	40.8	69.8	164.6	131.8	203.7	151.6	119.7	190	91.8	74.8	111.9	70	121.6	494.5	33.6
Franklin, IN	IN	18047	1	20.866275403793	0.4	99.5	0.1	49.9209967947271	22151	0.27475	15.811021	6.877818	8.933203	15.666782	2.978210	14854.836487	898.119651157	59.45	53.1	65.75	52.1	66.8	1.21	14	66	8.24	26.2	16.5	51.649	56.4	311.8	378.3	262.8	34.7	25.1	46.7	47.8	32.3	68.2	96.4	72.2	126.2	60.7	47.8	76.1	53.1	69.5	315.7	23.8
Fulton, IN	IN	18049	0	17.7606177606178	0.8	97.4	1.0	49.4320120910731	20511	0.24135	14.519652	5.717919	8.801733	15.559864	2.628222	14491.044160	839.26871835	55.25	49.5	60.95	47.5	63.35	2.44	12	72	8.46	26	14.0	40.372	69.0	500.3	581.1	441.8	67.9	54.1	84.4	140.6	112.2	174.3	134.6	106	168.8	83.4	68	101.4	54.5	118.7	463.3	28.4
Gibson, IN	IN	18051	1	15.2654430629564	0.4	97.1	2.3	48.9415384615385	32500	0.13976	17.986907	8.289604	9.697303	15.836594	3.138078	15158.481472	930.510748403	53.5	47.95	59.05	45.45	62.1	1.5	10	72	8.26	26.4	14.3	46.872	70.4	402.6	453.4	375.4	52.8	43.1	64.2	127.7	106.3	152.3	113.3	91.9	138.3	60.4	50	72.5	48.1	76.7	327.6	21.8
Grant, IN	IN	18053	0	16.0506358482085	0.9	90.6	7.9	47.9748784109641	73403	0.26007	14.982014	6.125849	8.856165	15.770521	2.663812	14573.252745	862.555666192	55.75	50.35	61.15	48.95	63.45	2.94	11	68	8.2	27.8	15.4	38.985	71.9	502.6	616.6	429.2	51.4	44.8	58.8	121.8	107.6	137.4	156.1	138.5	175.5	82.4	74	91.5	60.8	112.6	442.9	30.2
Greene, IN	IN	18055	1	15.3576595402668	0.7	99.2	0.2	49.1751364719365	33157	0.18284	16.884770	7.689812	9.194958	15.667256	3.154629	14928.145984	908.488328	57.85	52.1	63.65	50.65	65.45	1.12	9	68	8.84	26.3	11.1	41.103	62.1	432.5	502.5	383.6	39.5	31.3	49.3	98.6	80.4	119.9	103.5	83.6	126.8	81.5	69.4	95.2	54.8	116.2	414.4	33.3
Hamilton, IN	IN	18057	1	35.5358756551599	0.4	95.2	1.8	49.1868228083616	182740	0.25355	15.502331	6.623621	8.87871	15.776834	2.748108	14579.542801	872.839482932	39.75	34.6	44.9	33.7	46.15	2.27	16	68	7.5	21.9	53.8	81.947	78.6	385.9	427.9	356.3	35.5	31.7	39.4	115.4	107	124.4	104.2	95.1	113.8	50.7	46.1	55.6	44.1	58	298.6	14.8
Hancock, IN	IN	18059	1	24.7986992877052	0.5	99.0	0.2	49.3726417649077	55391	0.26743	15.561058	6.779929	8.781129	15.729809	2.936436	14605.312628	899.260349427	51.75	46.25	57.2	45.45	58.35	2.35	17	68	8.5	23.8	24.2	61.052	67.1	463.6	466.1	465.8	45.2	38.3	53.1	125.8	110.2	143	80.8	67.7	95.9	82	72.5	92.3	68.4	97.7	477.5	24.7
Harrison, IN	IN	18061	1	21.9513713769808	0.6	98.9	0.5	49.8150036416606	34325	0.2186	17.712861	8.608100	9.104761	15.492008	3.107379	15075.745893	923.095468537	55.35	49.65	60.95	49.55	61.25	2.37	18	74	8.22	26.4	14.4	51.272	63.0	410.7	453.9	385.2	43.6	34.7	54.1	102.8	84.5	124.1	79.5	62.2	100.2	74.3	62.8	87.4	54.4	103.5	393.7	28.1
Hendricks, IN	IN	18063	1	30.0340837278689	0.6	97.5	1.3	50.1407395309963	104093	0.25799	15.588075	6.879891	8.708184	15.777635	2.924141	14716.441575	899.701435607	47.15	41.95	52.35	40.2	54.45	1.79	16	68	7.8	26.3	31.2	67.18	75.5	425.7	478.5	386.2	44.7	39.5	50.4	115.8	104.6	128	100.9	89.3	113.6	70.7	64	77.9	60	83.8	411.7	21.4
Henry, IN	IN	18065	0	13.4630589475534	0.4	98.5	1.0	48.2456502020285	48508	0.31831	14.979018	6.658160	8.320858	15.702909	2.883847	14664.374329	889.796650635	57.9	52.4	63.35	51.9	64.5	2.21	10	68	8.18	26.4	13.8	41.087	66.7	500.8	572	459.1	60	51.5	69.6	119	102.2	138	130.5	111.5	152	85.5	75.3	96.9	63.7	113.1	455.5	32
Howard, IN	IN	18067	1	15.608730349746	0.8	91.1	7.2	48.3604820865308	84964	0.25251	15.094972	6.221956	8.873016	15.833314	2.669586	14600.221346	864.063967012	52.6	47.25	57.9	46	59.9	2.37	9	68	8.58	25.1	19.7	45.003	72.7	474.8	542	432.4	51.4	45.2	58.2	128.7	115.2	143.5	128.4	113.6	144.5	87	78.9	95.6	77.3	101.4	472.5	31.2
Huntington, IN	IN	18069	0	15.5260786301679	0.7	98.8	0.3	48.6854891661195	38075	0.24078	14.869340	5.970186	8.899154	15.646380	2.579579	14524.361579	862.140394479	52.9	48	57.85	46.1	60.1	2.34	18	72	8.42	24.5	14.8	45.964	66.0	471.2	530.9	431.6	60.5	50.7	71.8	115.9	96.8	137.7	116.7	96.3	140.3	58	48.3	69.1	45.5	73.8	276.1	26.5
Jackson, IN	IN	18071	0	16.5550663088507	0.5	96.8	0.7	49.3189790734245	41335	0.18252	16.913056	7.778819	9.134237	15.635200	3.041600	14988.049428	918.037457431	56.5	51.05	61.9	47.9	65.45	1.66	17	74	8.1	25.6	13.8	43.98	65.9	525.9	636.6	458.2	56.8	47.6	67.3	124.8	105.7	146.4	146.5	123.9	171.9	84.6	73.2	97.3	57.8	122	447	32.2
Jasper, IN	IN	18073	1	22.3684681140241	0.5	98.6	0.4	49.5556369204141	30043	0.20589	14.619749	5.431984	9.187765	15.650202	2.628820	14588.698402	845.603109161	53.3	47.6	59.1	46.35	60.65	1.33	12	72	7.86	26.9	14.2	55.093	67.2	541.4	639.7	468.7	51.1	41.1	62.8	108	87.5	132	186.6	157.9	219.1	100.6	86.4	116.5	81.6	125	528	38.7
Jay, IN	IN	18075	0	12.5371507826432	0.5	98.3	0.3	49.0461340915344	21806	0.28187	14.809198	6.064677	8.744521	15.667472	2.598780	14590.545116	861.572556205	56.5	50.8	62.2	49	64.55	2.43	6	68	8.18	25.1	10.7	39.886	61.3	540.8	628.6	480.9	54.7	42.6	69.4	147.5	119.7	180.2	119	92.2	151.5	94.6	78.3	113.5	61.2	143.5	557.3	27.7
Jefferson, IN	IN	18077	0	21.958267531333	0.7	97.3	1.8	49.5158492351364	31705	0.23261	16.765925	8.078384	8.687541	15.551026	3.155014	14995.244357	920.337234213	55.95	50.35	61.55	48.65	63.75	1.29	17	74	8.06	25.7	18.2	42.707	66.1	514.6	624.4	436.9	51.1	41.3	62.7	119.5	98.5	143.9	147.4	123.1	175.2	98.4	84.9	113.7	73.7	132	467.7	45
Jennings, IN	IN	18079	0	21.4070036469158	0.6	98.5	1.0	49.6987733178486	27554	0.21721	16.625794	7.881854	8.74394	15.636537	3.101443	14961.866164	909.86722705	58.5	52.8	64.2	50.6	66.65	1.42	16	68	8.22	26	7.5	43.755	63.8	458.5	536.6	395.4	37.3	27.7	49.1	79.5	60.8	102.3	114.9	89.1	145.8	92.4	76.9	110	67.6	122.3	517	31
Johnson, IN	IN	18081	1	29.1535756154748	0.4	97.6	1.0	48.9779444314246	115209	0.23384	16.040771	7.249953	8.790818	15.714431	2.960614	14787.603097	899.630995939	48.8	43.45	54.15	42.65	55.45	1.95	14	68	7.68	24.1	26.2	61.629	74.3	454.6	532.1	403.7	43.8	38.9	49.1	111.6	101.1	122.9	115.4	103.4	128.3	77.7	71	84.8	62.4	98.1	457.7	22.7
Knox, IN	IN	18083	0	19.2182850960238	0.5	97.0	2.1	49.6178928061952	39256	0.13862	17.619662	8.204270	9.415392	15.733954	3.111572	15049.209305	930.510748403	54.65	49.4	59.95	48.7	61.1	1.67	16	72	8.28	26.6	14.9	39.523	70.1	474.2	552.6	426	57.2	47.8	68.1	118.1	99.2	139.7	150.8	127.6	177	75.2	64.4	87.4	62.8	93.3	413.4	26.3
Kosciusko, IN	IN	18085	0	18.1135760720637	0.6	95.6	0.8	49.9372105270265	74057	0.25956	14.243633	5.340442	8.903191	15.464920	2.584606	14431.298298	827.33987537	51.7	46.4	57.05	42.95	60.7	3.1	10	72	8.26	25.2	20.2	50.217	62.5	431.6	469.5	406.1	47.7	41.1	55	110.2	96.2	125.7	121.9	106.2	139.1	70.2	62.2	78.9	57.2	87.9	370.3	26.8
Lagrange, IN	IN	18087	0	16.7634644069948	0.5	97.5	0.3	50.648829814661	34909	0.27825	13.579369	4.559071	9.020298	15.278870	2.620594	14396.260908	826.881962455	47.55	40.65	54.45	34.35	60.85	2.62	13	72	8.3	25.3	10.4	47.792	51.8	364	391.2	353.6	48.3	38.4	60	95.4	75.7	118.5	79.4	60.1	102.6	48.3	38.4	60	44.2	53.8	273.5	15.7
Lake, IN	IN	18089	1	12.6296613087766	0.7	68.3	25.9	48.1602017483759	484564	0.1946	14.279307	5.204921	9.074386	15.268318	2.715019	14494.798468	831.959803538	50.4	46.7	54.05	43.85	57.7	0.83	17	97	9.44	29.6	18.9	48.723	66.9	496.4	596.6	427.2	57.1	54.2	60.1	113.4	107.9	119.1	174.4	166.7	182.2	78.2	74.8	81.6	62.5	100.3	441	25.7
La Porte, IN	IN	18091	1	16.5591251782925	0.8	87.6	10.8	51.3496085590249	110106	0.22153	13.866229	5.229014	8.637215	15.204979	2.733773	14413.954762	830.026900098	51.5	46.4	56.55	44	59.5	1.73	18	72	8.86	25.5	16.7	46.014	73.0	476.2	557.8	424.9	53.5	47.9	59.7	111.9	100.6	124.2	157.2	142.7	172.8	78	71.2	85.3	63.4	97.4	408.4	30.2
Lawrence, IN	IN	18093	0	12.5500605383254	0.7	98.7	0.5	48.7369888071077	45922	0.20141	16.828326	7.565879	9.262447	15.642447	3.156072	14952.246126	923.141564443	56.75	51.35	62.15	47.9	66.35	1.84	9	74	8.48	26.7	12.5	40.38	66.5	456.6	542.4	400	48.6	40.9	57.4	106.5	90.4	124.9	110.9	93.4	130.9	80.3	70.2	91.5	61.9	107.9	434.2	29.1
Madison, IN	IN	18095	1	13.0833493374304	0.7	90.8	8.3	49.2538880307143	133358	0.26808	15.200328	6.450513	8.749815	15.749367	2.743827	14583.359218	867.219640837	54.95	49.75	60.15	48.7	61.85	2.41	13	68	8.9	25.2	16.6	43.256	69.4	445.7	532.1	385.7	41	36.6	45.7	109.5	99.5	120.2	125.2	113.8	137.4	78.3	72.3	84.7	59.4	104.2	414.6	29.7
Marion, IN	IN	18097	1	18.5040496550201	0.7	71.8	25.0	48.3463380959354	860454	0.23993	15.854834	7.023532	8.831302	15.752686	2.857814	14639.153188	899.642753278	50.9	47.7	54.15	46.05	56.35	2.72	17	68	8.9	25.6	27.3	43.541	68.8	471	526.9	439.3	48	45.9	50.2	120.2	115.7	124.8	118.9	113.7	124.2	87.7	84.8	90.7	76.4	105.3	479.1	31.1
Marshall, IN	IN	18099	0	17.6081084311429	0.6	96.5	0.5	49.6698280446729	45128	0.24677	14.150574	5.449974	8.7006	15.375162	2.714248	14403.830537	830.026900098	49.25	43.75	54.7	41.1	57.7	1.42	13	72	7.96	25.3	17.1	50.141	62.7	459.9	550.1	401.9	54.4	45.7	64.4	113.1	95.6	132.8	139.5	118.4	163.3	64.8	55.2	75.6	49.6	87.2	350.4	23.5
Martin, IN	IN	18101	0	13.7071008966299	0.4	99.5	0.3	50.6124023531681	10369	0.1734	17.315947	8.147809	9.168138	15.663943	3.266538	14986.146331	923.141564443	61.3	55.25	67.35	54.1	68.45	1.69	11	68	8.06	26.8	8.5	43.406	59.1	469.3	590.1	380.8	68.8	49.6	93.5	131	93.2	180.1	127	89.8	175.3	83	61.7	109.7		152.1	527.8
Miami, IN	IN	18103	0	21.10798400237	1.9	95.0	3.4	50.7510670140236	36082	0.22649	14.752939	5.942086	8.810853	15.713549	2.603646	14536.357926	863.989768237	56.15	51.05	61.2	48.85	63.95	3.11	16	68	8.46	27.6	10.2	39.485	69.9	438.5	498.8	406.1	43.7	35	54	128.8	107.4	153.3	127.4	105.3	152.7	75.4	63.8	88.6	59.9	97.7	415.1	26.3
Monroe, IN	IN	18105	1	38.9661767402866	0.7	92.3	3.5	49.0639748513225	120563	0.24044	16.176916	6.869650	9.307266	15.677878	3.102588	14937.472771	900.347279236	46.45	41	51.95	40.3	52.9	2.19	20	68	8.08	24.2	42.7	38.137	73.6	462.6	523.1	427.5	40.3	35.1	46.1	129.9	116.8	143.9	141.5	126.5	157.7	62.7	56.1	69.9	51.2	78.6	359.4	19.8
Montgomery, IN	IN	18107	0	16.6121648136037	0.5	97.4	0.9	49.8923702463525	37629	0.24046	15.548323	6.435998	9.112325	15.863404	2.737991	14684.029084	877.660579209	53	47.5	58.55	46.65	59.75	3	12	68	8.58	26.8	17.5	47.694	68.1	437	500.6	395.9	50.4	41.4	60.7	112.1	93.2	134	110.2	90.7	132.7	81.3	69.7	94.3	72	95.3	461.8	26.3
Morgan, IN	IN	18109	1	21.5405754930488	0.7	99.3	0.2	49.7203436848656	66689	0.21848	16.054356	7.078636	8.97572	15.729409	2.992658	14828.457791	899.701435607	56.7	50.85	62.5	51	62.5	2.35	15	68	8.2	25	13.9	55.427	68.9	456	514.6	419.4	50.1	42.8	58.4	126.1	110.9	142.9	120.8	104.4	139.1	84.6	75.2	94.9	70.6	107	512.2	22.7
Newton, IN	IN	18111	1	22.713972201902	0.7	98.1	0.2	49.6979266785665	14566	0.20506	14.817439	5.568236	9.249203	15.707463	2.647772	14617.497575	850.832536106	54.75	48.9	60.6	47.15	62.6	1.9	15	72	8.18	27.1	9.5	50.721	63.5	423.2	515.5	351.8	47.2	32.9	65.9	90.1	63.5	124.8	82	54.9	118.2	84.1	65.1	107.1	66.6	107.7	478.5	27
Noble, IN	IN	18113	0	19.9310458052865	0.6	94.9	0.5	50.3727714748784	46275	0.28722	13.821098	4.796022	9.025076	15.385287	2.599614	14433.085559	826.881962455	52.2	46.4	57.95	44.15	60.3	2.45	16	72	8.04	27.6	13.0	45.818	62.5	439.3	480.4	428	52.9	43.8	63.3	117.8	99.4	138.6	105.5	85.7	128.3	71.2	60.5	83.1	67.5	77.3	371.6	27.7
Ohio, IN	IN	18115	1	23.2949178159834	0.4	99.1	0.6	49.2263916059043	5623	0.20065	16.693498	7.603834	9.089664	15.600775	3.151991	14948.530158	915.72285601	55.85	49.35	62.25	49.85	62	1.37		66	8.34	26.5	12.1	50.966	67.5	469	491.8	448.8	54.8	32.3	87.5	103.4	59.9	167.2	99.7	58.7	160.7	88.5	60.7	125.7	92.2		450.9
Orange, IN	IN	18117	0	15.2528276779774	0.7	98.6	0.8	49.1505231534238	19306	0.20523	17.235054	8.037291	9.197763	15.618440	3.220321	15018.819785	923.141564443	55.05	49.75	60.4	46.05	64.65	2.1	9	74	8.46	26.4	12.5	37.12	56.1	447.5	533.4	376.3	48	36.2	62.7	107.7	83.1	137.8	111.9	85.8	143.8	90.9	74.5	110.1	60.6	128.9	461.7	37.3
Owen, IN	IN	18119	1	25.5917886258717	0.8	99.0	0.4	49.7429541907647	21786	0.2102	16.251877	7.249113	9.002764	15.708734	3.076144	14860.613301	899.42294439	56.85	51.2	62.55	47.7	66.25	1.52	21	68	8.06	26.9	8.3	44.285	61.0	438.4	502.5	387.8	48.1	36.5	62.4	99.1	76.1	127.1	104.1	80.2	133.2	88.1	72.4	106.3	62.8	120	546.8	21.7
Parke, IN	IN	18121	0	23.2558139534884	0.7	97.1	2.2	47.6886491502813	17241	0.19963	15.972387	7.056176	8.916211	15.835991	2.920308	14792.348458	896.617034013	56.8	51.1	62.45	49.1	64.95	1.78	9	68	8.6	26.6	12.7	40.512	67.6	423.3	434.7	421.7	36.1	25	50.6	120.3	93	153.6	107.7	80.1	142.3	82.7	66	102.6	71.2	99.2	460	28.1
Perry, IN	IN	18123	0	17.1810354467181	0.4	98.0	1.6	51.7011482088999	18899	0.15538	17.950563	8.763498	9.187065	15.614881	3.193429	15142.077495	932.109502464	57	51.35	62.65	47	67.55	1.72	16	72	8.28	26.1	8.3	45.108	67.6	459.8	546	399.9	54.8	41.9	70.5	95.7	72.1	125.3	88.8	64.1	120	98.1	80.4	118.7	61.5	143.4	534.1	35
Pike, IN	IN	18125	0	18.1810617407223	0.3	99.5	0.2	49.9649450806263	12837	0.14603	17.844297	8.287502	9.556795	15.749977	3.154778	15072.147570	930.510748403	61.8	56	67.6	54.45	69.4	1.45	15	72	8.4	26.1	8.3	41.222	60.6	412.3	463.5	389.7	56	40.9	75.4	115.6	84.3	155.6	77.6	50.5	114.4	73.5	56	95.2	56.3	99.9	433.9	21.4
Porter, IN	IN	18127	1	22.0398618820753	0.7	96.6	1.1	49.0783253177836	146798	0.21593	14.143968	5.129006	9.014962	15.239071	2.672760	14501.064143	831.42240818	51.55	46.15	56.9	48.2	55.05	1.45	17	97	7.68	24.7	25.2	60.889	73.1	464.5	529.9	421.1	49.5	44.7	54.7	122.1	111.9	132.9	141.9	129.8	154.8	78.1	72.1	84.5	69.1	91.9	426.1	27.8
Posey, IN	IN	18129	1	15.8250088837999	0.5	98.5	1.1	49.7690403163224	27061	0.1254	18.330644	8.641414	9.68923	15.934563	3.099402	15345.947325	945.546925429	53.6	47.9	59.3	46.1	61.3	1.53	23	72	8.54	25.4	18.5	57.53	76.3	391.7	448.6	349.9	44.6	34.4	57	89.7	69.9	113.7	85.7	64.5	111.8	75.6	61.9	91.5	63.7	89.1	444	22.3
Pulaski, IN	IN	18131	0	18.9323401613904	0.6	98.2	1.0	50.4398400581607	13755	0.21384	14.746063	5.701153	9.04491	15.582740	2.655475	14523.266709	841.77988501	53.9	48.15	59.6	44.65	63.35	1.52	11	72	8.2	26.2	13.6	44.016	67.0	475.1	556.1	407.6	58.9	43.9	77.9	101.2	72.5	138.2	115.7	84.7	154.8	69.6	52.9	90.4	59.3	81.3	367.1	26.6
Putnam, IN	IN	18133	1	26.4043948254475	0.7	95.7	3.2	51.992004219995	36019	0.24598	15.745034	7.107220	8.637814	15.784038	2.944350	14782.470556	899.589409328	52.15	46.65	57.65	43.5	61.2	1.71	10	68	7.96	24.8	17.6	48.992	70.2	479.3	535.7	440.7	47.3	38	58.1	119.1	98.6	142.8	126.2	104.3	151.4	100.9	87.2	116.1	88.3	119.8	573.8	32.4
Randolph, IN	IN	18135	0	15.7925613047049	0.5	98.8	0.4	49.0347067625269	27401	0.32944	14.670345	6.383221	8.287124	15.666415	2.669014	14655.657757	861.601543968	56.35	50.55	62.2	50.15	62.95	2.29	11	68	8.1	27	10.4	40.99	63.2	483.7	572.7	424.1	53.9	43.2	66.5	119.8	97.4	146.3	127.4	102.8	156.3	87.9	74.2	103.6	64.2	122	496.2	28.8
Ripley, IN	IN	18137	0	17.9234125851311	0.6	98.7	0.1	49.1158617049353	26523	0.29347	16.256135	7.465713	8.790422	15.646698	3.102949	14982.475690	903.831263893	50.45	44.6	56.25	42.05	59.25	1.14	18	66	8.34	25.9	14.8	48.093	63.8	493.7	557.5	457.6	60.5	48.9	74.1	122.2	99.1	149.4	136.6	110.6	167.1	77.2	64.1	92.4	61.7	97.3	439.4	24.8
Rush, IN	IN	18139	0	15.5946566233155	0.6	98.5	0.8	49.1265538579486	18261	0.295	15.473045	6.613856	8.859189	15.695590	2.957192	14740.192105	899.260349427	54.35	48.6	60.05	45.7	63.55	1.78	11	68	8.04	25.7	13.2	46.685	66.0	426.7	497.6	384.7	46	34	61.1	88.4	64.8	118.1	101.3	74.7	134.7	80.1	64	99.3	59	108.8	448.6	26.8
St Joseph, IN	IN	18141	1	18.7726085107245	0.9	84.1	12.3	48.25029466145	265559	0.2305	13.855939	5.356972	8.498967	15.188100	2.745433	14340.777929	830.026900098	50.05	45.45	54.65	43.9	56.75	1.96	16	72	8.24	26.3	25.6	44.644	69.9	491	566.7	442.5	53	49.2	57	127.8	119.7	136.3	152.5	142.7	162.7	79.4	74.8	84.3	64.4	100.4	442.1	26.9
Scott, IN	IN	18143	0	16.2995387367034	0.4	99.1	0.1	49.6385017421603	22960	0.18097	17.117620	8.283463	8.834157	15.546487	3.112667	14997.117334	920.337234213	59.15	53.2	65.1	51.3	67.45	1.3	8	74	8.4	26.5	9.9	39.588	55.0	401.2	434.9	377.7	60.2	46.8	76.3	90.4	68.9	116.7	44.5	28.4	66.4	91.9	75.5	110.9	61.4	132	524.7	29.3
Shelby, IN	IN	18145	1	17.7916532984526	0.5	97.9	0.9	49.4993670157671	43445	0.23872	16.007716	7.194417	8.813299	15.706637	2.861224	14737.954836	899.260349427	54.05	48.5	59.65	45.75	62.75	2.37	11	68	8.06	26.4	15.2	52.292	69.2	446.6	525.6	390.4	47.9	39.6	57.6	115.3	97.1	136	124.8	104.5	148	79	68.1	91.3	62.7	99.2	424.1	29.1
Spencer, IN	IN	18147	0	17.1465900182911	0.5	98.2	0.7	50.1054386739248	20391	0.13242	18.172107	8.617659	9.554448	15.730642	3.196366	15189.431091	942.197151722	53.35	47.65	59.05	45.85	61	1.38	13	72	8.12	25.9	15.9	52.105	68.3	443.6	553.6	357.1	57.4	44.4	73.3	102.4	78.3	132	97.7	73.3	128	70.5	56.1	87.6	40.9	106.5	412	21.1
Starke, IN	IN	18149	0	20.1098801307664	0.7	98.5	0.3	49.4990660553574	23556	0.216	14.286219	5.413076	8.873143	15.403962	2.698208	14414.894305	830.026900098	59.65	53.9	65.35	50.8	68.9	1.16		72	8.32	26.2	11.2	37.48	55.1	453.5	505	416.8	47.5	36.7	60.5	119.3	95.4	147.8	128	101.8	159.1	88.7	73.9	105.8	65	116.2	466.6	34.1
Steuben, IN	IN	18151	0	21.972212372264	0.7	98.0	0.5	50.4937676883242	33214	0.30663	13.392759	4.424258	8.968501	15.329752	2.583349	14359.607040	827.398558957	54.95	49.2	60.65	47.75	62.25	3.11	22	72	8.3	24.8	18.9	47.479	64.8	472.1	556.9	421.7	55.9	45.2	68.3	126.6	105.3	151.1	115.6	93.2	141.7	68.4	56.9	81.5	53.6	88.2	362	25.9
Sullivan, IN	IN	18153	1	18.4898118358194	0.8	94.9	4.5	53.5423658682359	21751	0.15744	16.933033	7.752868	9.180165	15.680383	2.983561	14932.392911	904.579772057	60.05	54.3	65.9	52.9	67.9	1.11	10	68	8.16	26.3	14.1	44.184	69.4	430.7	545.3	359.5	52.1	39.9	67	100.1	76.5	129.3	110.2	82.4	144.1	68.2	54.2	84.9	42.8	102.7	340.3	28.9
Switzerland, IN	IN	18155	0	21.4915892247971	0.5	99.2	0.3	50.4247104247104	9065	0.23144	16.843212	7.905542	8.93767	15.538899	3.147137	14950.902553	918.532982673	63.25	56.7	69.75	55.25	71.2	1.14		66	8.48	26.1	11.4	44.503	54.8	556.2	712.6	438.6	81.4	58.6	110.4				179.5	128.6	243.9	94.4	69.9	125.1	81.9	114.6	452	42.7
Tippecanoe, IN	IN	18157	1	37.0304012334663	0.7	90.1	2.8	51.3060991574637	148955	0.19872	15.437527	6.215336	9.222191	15.930508	2.538302	14601.254481	864.306631791	45.65	40.5	50.85	40.7	50.55	3.17	20	68	7.88	25.9	35.7	42.632	75.7	476.5	553.4	431	44	39	49.5	121.7	110.1	134.2	162.6	148	178.3	81.9	75	89.4	68.4	102.1	469.4	25.9
Tipton, IN	IN	18159	1	19.48510529019	0.4	99.0	0.2	48.8930445798395	16577	0.26712	15.214102	6.369574	8.844528	15.802980	2.692645	14618.443829	863.86556604	58.35	52.25	64.55	52.45	64.8	2.22	9	68	8.46	26.5	13.5	51.485	66.6	411.8	520	346.8	48.3	35.7	64.3	86.2	62.3	116.8	124.2	93.2	162.6	68.2	52.8	87	46.6	102	389.1	21.8
Union, IN	IN	18161	0	18.1804906542056	0.5	99.1	0.3	49.5849775479657	7349	0.29818	15.410659	6.589293	8.821366	15.658371	2.852775	14777.792957	896.711098037	60.9	54.85	66.9	52.85	69.45	2.34	11	66	8.04	26.1	15.2	43.257	72.0	259.4	320.2	211.4							99.1	58.9	157.1	41.5	24.4	66.8
Vanderburgh, IN	IN	18163	1	16.4058431090499	0.5	90.3	8.8	47.4104535777853	171922	0.12313	18.252252	8.584431	9.667821	15.905735	3.124888	15273.506678	943.75881981	52.9	48.85	56.95	44.45	62.55	1.46	16	72	8.54	26.8	21.8	42.396	74.0	424	485.1	387.2	44.4	40.4	48.8	116	106.8	125.7	95.1	86	104.9	86.2	80.5	92.3	68.5	113	449.6	33.7
Vermillion, IN	IN	18165	1	15.7090075168811	0.7	99.2	0.4	48.707410054801	16788	0.16855	16.080298	6.778177	9.302121	15.876952	2.840691	14831.807496	889.559672836	57.25	51.3	63.2	50.15	64.85	2.65	17	68	8.2	26.4	12.3	41.904	67.6	497.8	603	428.5	60.4	45.8	78.4	116.7	89.3	150.5	167.4	130.1	212.3	84.9	67.7	105.3	69.1	105	425.7	35.6
Vigo, IN	IN	18167	1	19.9154844551766	0.7	91.9	6.7	49.1251606076638	105848	0.1581	16.578407	7.254744	9.323663	15.757544	2.933026	14877.164556	896.617034013	51.6	47.05	56.1	43.9	60.15	2.48	15	68	8.72	28	21.3	38.508	63.7	489.6	584.5	441.5	48.7	43.2	54.7	127.4	114.7	141.2	147.9	132.6	164.4	85.4	77.8	93.5	69.4	109.7	442.3	33.7
Wabash, IN	IN	18169	0	14.9275494395334	1.0	98.1	0.5	48.504004576659	34960	0.23843	14.840323	5.966158	8.874165	15.675205	2.639136	14557.910576	859.023152342	56.95	51.55	62.35	49.3	65.2	2.97	16	68	8.24	25.9	16.3	43.157	64.9	437.9	543.3	366.3	47.1	38.3	57.5	104.1	85.2	126.1	139.9	117.2	166.1	60.6	50.5	72.3	51.7	72.7	296.4	26.5
Warren, IN	IN	18171	0	24.4977890082123	0.4	99.5	0.1	50.6829789761254	8419	0.20164	15.448625	6.117178	9.331447	15.987746	2.638028	14700.989026	863.293874726	52.85	45.75	59.95	48.6	57.2	2.62	8	68	8.5	26.2	13.1	49.238	64.4	348.4	393.5	319	35.9	21.1	57.7	80.4	49.1	125.5	115.5	73.6	172.7	66.4	45.7	94	73		373.3
Warrick, IN	IN	18173	1	22.2712688778534	0.3	98.0	1.2	49.1266250501117	52383	0.12955	18.248803	8.593620	9.655183	15.787652	3.169748	15196.415472	936.273461645	49.5	44.5	54.6	41.1	58.45	1.05	15	72	8.04	25.5	25.6	62.354	72.6	411	472.5	364.1	46.4	39	54.9	116.9	101.1	134.7	103.3	87.2	121.5	69.9	60.7	80.2	56.1	90.2	409.2	20.9
Washington, IN	IN	18175	1	17.8094600448978	0.5	99.3	0.2	50.0312235976931	27223	0.24005	16.903158	7.863688	9.03947	15.576508	3.101567	15012.522723	922.50869775	56.75	50.95	62.5	48.05	65.6	2.26	15	74	8.44	26	10.5	39.722	65.3	430.1	455.1	415.5	47.7	37	60.5	117.5	94.7	144.3	71	52.2	94.3	82.4	68.3	98.5	77.2	90.9	464.6	27.1
Wayne, IN	IN	18177	0	13.8622911515696	0.6	93.4	5.9	48.0160906929969	71097	0.30988	14.911590	6.683683	8.227907	15.665366	2.825734	14697.050270	897.189667723	55.05	49.75	60.4	46.7	64.45	3.33	11	68	8.6	27.7	15.8	41.123	67.8	498.3	575.6	452.8	42.9	36.9	49.5	103.4	90.3	118	130.4	114.5	148	100.3	91	110.4	83.2	126.8	560	33.8
Wells, IN	IN	18179	1	16.3495884454108	0.5	99.0	0.3	49.3224637681159	27600	0.25222	14.864874	6.019787	8.845087	15.652617	2.532565	14531.820069	862.555666192	51	45.2	56.7	44.15	58.15	1.97	7	72	8	24.1	14.0	47.202	69.8	409.2	494.9	355.9	41.2	31.8	52.7	115.3	92.8	141.8	104.1	81.6	130.9	58.5	47.3	71.7	38.4	88.1	309.9	22.2
White, IN	IN	18181	0	20.2566917166259	0.6	96.1	0.2	49.1906439229034	25267	0.20815	15.090678	5.953491	9.137187	15.853363	2.604965	14587.398287	864.363206031	56.65	50.85	62.4	50.3	63.35	1.53	8	68	8.04	26.7	14.5	45.891	65.3	473.1	547.1	415.7	57.6	46.2	71.2	122.1	98.4	150.1	148	120.3	180.3	96	81	113.2	69.1	129	550.7	30.2
Whitley, IN	IN	18183	1	19.0777071842491	0.7	98.9	0.3	49.6238642654769	30707	0.2653	14.274614	5.290500	8.984114	15.492873	2.612767	14451.470204	826.881962455	51.5	45.75	57.3	43.7	59.65	2.6	21	72	8	26.5	16.6	52.129	67.8	459.6	528	416.4	59.2	48.3	71.7	115.1	94.3	139.3	149.2	123.3	179.1	68.4	56.7	81.9	50	94.2	376.1	23.9
Adair, IA	IA	19001	0	17.1758664955071	0.3	99.4	0.1	48.9627562780541	8243	0.39266	14.785693	4.994647	9.791046	10.191001	2.376157	14778.016389	855.947601179	54.4	48.3	60.5	45.85	63.4	3.69	13	68	6.74	24.7	13.6	45.202	66.3	468.6	499.9	449.5	50.7	34	74.3	120.6	82.9	172.3	157.5	113.4	215.6	71.8	51.5	98.9	67.9	80.6	451.8
Adams, IA	IA	19003	0	18.5176414870945	0.5	99.3	0.1	49.1521642124052	4482	0.36801	15.291222	5.548020	9.743202	9.911667	2.457180	14883.621913	870.281814838	57	51	63	47.8	66.9	3.6		68	6.78	25.1	15.6	40.368	72.2	478.5	495.5	484.2	60.9	36.4	98.8	125.5	76.5	201.5				62.4	37.4	100.9
Allamakee, IA	IA	19005	0	17.1807124239791	0.4	96.5	0.2	50.0579216354344	14675	0.33132	12.268906	3.041067	9.227839	11.994890	2.398519	14188.302730	773.496099134	52.25	46.55	57.95	43.9	60.55	2.56	26	61	6.6	24.2	13.5	46.623	62.5	504.5	556.4	476	65.9	50.7	84.6	140.1	106	182.3	186.4	149.2	230.8	61	46.3	79.2	55.9	67.5	317.4	26
Appanoose, IA	IA	19007	0	14.4633204633205	0.6	98.8	0.5	47.7807739960644	13721	0.293	15.446518	5.392932	10.053586	10.812049	2.586473	14786.624432	879.26992462	53.4	47.8	59.05	44.95	62.8	2.57		68	6.96	24.6	16.6	34.689	64.3	538.8	614.5	484.8	50.1	36.4	67.8	125.2	94.1	164.2	133.5	100.9	174.2	84.9	66.7	107	57.8	118.4	421.5	39.3
Audubon, IA	IA	19009	0	14.1837368094351	0.3	99.5	0.3	47.9209370424597	6830	0.4106	14.297406	4.345028	9.952378	10.274543	2.318267	14678.559107	857.609311366	50.75	43.4	58.1	41.15	61.25	5.49	14	68	6.72	24.3	15.0	42.717	65.0	481.7	614.6	380.4	66.2	44.1	97.6	89.9	53.2	146.3	146.9	100.3	212.1	73.8	51.3	105.1		105.1	437.6
Benton, IA	IA	19011	1	22.5817352369688	0.4	99.3	0.4	49.9920973605184	25308	0.2605	13.933982	4.371291	9.562691	11.335251	2.455699	14485.525250	818.868875562	53.6	48.05	59.15	45.3	62.25	4.46	27	61	6.48	25.2	17.8	54.726	70.6	461.8	563.1	382.7	49.3	39	61.7	112.7	89.8	139.8	143.6	117.3	174.1	62.6	50.7	76.7	51.1	77.7	340	24.4
Black Hawk, IA	IA	19013	1	20.8934496436679	0.5	89.8	8.6	48.0095616035997	128012	0.27356	13.471746	3.816774	9.654972	11.422597	2.436709	14388.568675	811.879395768	51	46	56.05	42.6	60.3	3.02	22	61	7.32	26.7	24.6	44.178	76.4	501.3	570.3	453.2	50	44.9	55.6	115.6	104.4	127.8	149.4	136.2	163.6	79.5	73	86.5	68.7	95.6	439.4	29.8
Boone, IA	IA	19015	0	19.1506637976534	0.4	98.9	0.5	48.9513422818792	26224	0.32995	14.087541	4.534045	9.553496	10.790294	2.359892	14675.795265	831.218058537	51.25	45.95	56.6	43.9	59.2	3.98	16	68	6.84	24.9	19.6	49.578	71.0	455.4	539.4	397.1	43.6	33.8	55.5	124.3	100.7	151.9	113.7	90.4	141.4	75.3	62.3	90.3	55.2	102.3	433.9	25.4
Bremer, IA	IA	19017	1	22.1163012392755	0.2	98.8	0.7	48.3344051446945	23325	0.30112	12.932016	3.564799	9.367217	11.581881	2.494947	14345.021363	811.879395768	50.2	44.3	56	41.65	59.4	3.3	26	61	6.42	23.9	26.5	55.676	71.5	443.6	498.5	402	56.3	44.5	70.3	133.1	107.4	163.5	144	117.1	175.6	47.1	36.6	59.7	31.3	69.2	283.5	13.9
Buchanan, IA	IA	19019	0	16.1382258639117	0.5	98.9	0.4	49.6657658938985	21093	0.29577	13.280059	3.818719	9.46134	11.539045	2.490268	14414.464810	804.83488288	53.35	47.9	58.9	46.1	61.1	2.24	24	61	6.62	26.3	18.5	51.961	68.2	476.1	584.3	395.9	48.4	37.1	62.4	93.9	71	122.1	142.3	112.3	178	66.8	53	83.2	30.4	112.8	327.5	31.5
Buena Vista, IA	IA	19021	0	25.3406844897535	0.3	89.1	0.6	50.0955367203959	20411	0.41846	13.406256	3.662440	9.743816	10.957424	2.280711	14561.850123	825.931345351	47.95	42.5	53.45	39.75	56.25	3.67	20	68	7.28	25.4	22.6	43.182	66.6	474.2	574.3	398.5	52.7	40	68.2	126.1	98.2	159.9	199.9	162.7	243.1	53.2	40	69.3	45.1	61.7	277.5	22.5
Butler, IA	IA	19023	0	15.148158404874	0.3	99.5	0.2	49.0362626592617	15305	0.29823	13.149694	3.542626	9.607068	11.462277	2.416923	14353.971280	812.167833665	51.95	46	57.85	42.5	61.85	3.6	14	61	6.5	25.2	14.9	47.702	65.6	459.6	536.8	406.3	37.9	27.1	52.2	129.1	97.9	167.8	124.1	94.8	160.7	54.8	41.4	71.7	26.9	91	328.7
Calhoun, IA	IA	19025	0	20.1117847669572	0.4	98.5	0.9	49.527665317139	11115	0.36153	13.794200	4.174557	9.619643	10.834306	2.234370	14607.970221	824.321085059	51.65	45.5	57.85	42.85	61.45	3.88	18	68	6.68	24.4	18.0	41.611	70.2	493.3	526.4	483.5	67.5	50.7	89.3	110	78.2	153.2	161	121.9	210.2	64.2	47.6	85.8	58.1	69.5	287.5	34.6
Carroll, IA	IA	19027	0	11.9447480870516	0.2	99.2	0.3	48.7418888007096	21421	0.38718	14.119828	4.285462	9.834366	10.550615	2.285216	14609.572136	837.675994587	48.05	42.2	53.85	38.1	58.6	4.74	18	68	6.62	24.9	20.0	47.507	68.9	417.1	526.6	344	64.9	52.1	80.3	68.9	49.8	93.4	113.2	88.1	143.6	52.8	41.6	66.5	31.8	81.9	319.5	15.4
Cass, IA	IA	19029	0	14.1489744512415	0.3	99.2	0.4	48.5290111686189	14684	0.37572	14.981225	5.065419	9.915806	9.994029	2.336373	14872.387995	858.439326667	50.2	44.6	55.8	42.25	58.8	4.79	16	68	6.88	25	14.5	40.82	65.8	436.3	518.4	389.2	44.2	31.9	60.2	122.3	91.7	160.7	120.5	90.9	157.6	64.1	49.5	82.3	49.3	84.6	357.3	23.5
Cedar, IA	IA	19031	0	20.6928838951311	0.4	99.0	0.3	49.3594325617199	18187	0.23697	14.176577	4.539239	9.637338	11.935190	2.523979	14515.816177	834.783342111	53	47.35	58.65	44	62.35	3.99	21	61	6.48	25.2	18.6	54.321	70.4	497.8	569.7	442.2	60.3	46.8	76.7	108.8	83.4	140.1	160.8	128.6	199.2	66	51.8	83.2	57.6	76.4	330.4	30.1
Cerro Gordo, IA	IA	19033	0	16.2593424732908	0.4	97.4	1.2	48.1279738196224	46447	0.3508	12.556656	3.392823	9.163833	11.594584	2.404815	14430.239178	793.672827063	52.75	47.55	57.9	45.45	60.85	3.08	19	61	7.24	26.9	21.2	44.741	73.9	515.3	598.9	464.6	57.8	49.5	67.3	138.2	119.4	159.3	156.4	135.5	179.9	66.8	57.9	76.8	51.8	90.2	408.4	18.8
Cherokee, IA	IA	19035	0	14.3540282055438	0.3	98.7	0.4	49.3287303413886	13035	0.40508	13.543679	3.526956	10.016723	10.891936	2.149626	14598.439330	826.286030159	50.65	44.85	56.45	42.05	59.8	5.4	19	61	6.66	24.6	19.2	44.635	71.8	404.6	522.5	315.9	47.7	35	64.8	110.7	79.8	151.5	136.2	102.5	179.1	42.2	29.8	59.1		66.2	232.2
Chickasaw, IA	IA	19037	0	12.8614238276504	0.3	99.3	0.1	50.0190912562047	13095	0.34014	12.336645	3.169049	9.167596	11.754138	2.546627	14318.218236	785.618227403	56	49.95	61.95	48.3	63.8	3.6	27	61	6.62	24.8	13.5	41.372	66.6	526.1	645.5	432.8	49.1	35	67.7	127.2	94	169.7	184	144.1	232.6	59.1	44	78.5	54.1	69.1	317.1	23.7
Clarke, IA	IA	19039	0	25.2888318356868	0.6	97.2	0.2	49.2280740172999	9133	0.33403	15.222264	5.590201	9.632063	10.418658	2.510502	14768.604244	860.378449902	59.85	53.85	65.85	52.9	67.2	3.25	10	68	7.12	25.6	12.9	45.596	53.7	428.7	517.9	356.3	37.8	23.8	57.7	87.9	55.5	132.8	110.6	73.8	160.1	67	47.4	92.4	52.6	86.1	382.1
Clay, IA	IA	19041	0	18.4000491159136	0.3	98.6	0.3	48.2673267326733	17372	0.40731	12.936359	3.091082	9.845277	11.244770	2.165455	14487.138227	802.267030507	53.1	47.45	58.7	45.85	60.85	3.65	17	61	6.56	24.8	18.5	43.542	66.8	470.1	579.4	387.7	44.8	33.4	59.4	132.1	103.1	167.4	178	143.4	219.1	69.5	55.2	86.9	52.3	90	356.8	30.4
Clayton, IA	IA	19043	0	14.1437656143539	0.4	99.3	0.2	49.384302387836	18678	0.29768	12.677544	3.262846	9.414698	11.876082	2.425497	14306.678349	798.813969677	52.45	46.65	58.15	42.3	62.85	2.75	24	61	6.7	25.4	14.9	45.873	67.8	447.6	532.3	385	50.3	38.7	64.7	69.4	50.2	94.6	131.5	103.7	165.1	53.6	41.5	68.6	49.7	60.2	283.8	22.1
Clinton, IA	IA	19045	0	14.6797588873032	0.6	96.9	2.3	48.5373586711599	50149	0.20126	14.180434	4.614437	9.565997	12.415828	2.433661	14470.308264	828.704798013	56.05	51.55	60.5	50.8	61.75	3.11	22	61	7.5	26.2	17.0	46.17	73.3	490.5	576.4	427.3	54.8	46.8	63.8	128.3	110.7	148	133	114.6	153.7	67.8	58.9	77.7	56	82.7	359.6	27.7
Crawford, IA	IA	19047	0	19.7727989902177	0.6	93.8	0.9	50.2301971431944	16942	0.39789	14.265237	4.261019	10.004218	10.422380	2.157541	14671.838810	840.855152366	50.05	44.3	55.85	40.65	59.45	5.16	19	68	6.7	24	15.0	44.377	63.0	476.9	560.6	434.5	58.1	44.2	75.2	128.4	97.2	166.8	182.2	145.3	226	51.8	39	67.9		89.9	315.6
Dallas, IA	IA	19049	1	32.435103087277	0.4	95.5	1.0	49.4306748466258	40750	0.29569	14.785148	4.712391	10.072757	10.575611	2.347112	14675.125965	851.413362697	44.85	39.65	49.95	37.75	52.25	3.46	17	68	6.7	22.8	40.2	67.037	71.2	512.6	612.5	443.6	59.2	49.1	70.7	134.3	115	155.8	134	111.5	159.5	75.5	63.9	88.5	61.3	96.1	463.1	21.1
Davis, IA	IA	19051	0	14.5287298387097	0.7	99.1	0.3	49.4789837255591	8541	0.25142	15.480094	5.733739	9.746355	11.065396	2.598556	14820.795887	878.097493227	51.45	45.55	57.3	41.3	61.95	2.5		61	6.74	25.3	17.0	46.597	66.4	407	516.5	324.9	59.3	40.9	84	103.8	65.2	156.8	155.9	110.6	214.3	48.4	30.8	72.8
Decatur, IA	IA	19053	0	28.6549707602339	0.7	97.5	1.2	48.8894003912993	8689	0.33004	15.617467	5.554149	10.063318	10.305776	2.558885	14856.819722	883.877388512	52.7	46.8	58.55	43.9	62.2	2.94	17	68	6.66	25.1	17.8	37.138	61.4	490.6	507.7	485.5	61.6	41.9	87.9	168.4	121.2	229	95.4	59.4	146	72.9	51.9	100.3		102.7	415
Delaware, IA	IA	19055	0	12.808310602983	0.2	99.6	0.1	49.5870462942839	18404	0.30394	13.057956	3.529364	9.528592	11.758918	2.478048	14375.936647	803.53658061	51.05	45.2	56.85	41.3	61	2.58	32	61	6.58	25.1	14.6	47.078	68.5	504	558.1	469.2	59.1	45.3	76.1	134.1	103.8	170.9	142.7	111.9	179.8	70.9	56	88.8	71.3	71.7	405.1	24.5
Des Moines, IA	IA	19057	0	14.4459252181347	0.6	94.8	4.2	48.3081863474298	43174	0.20456	15.214476	5.271777	9.942699	12.070671	2.539509	14755.687323	862.11327433	51.9	47.3	56.5	42.75	61.95	3.57	15	61	7.04	26.7	17.6	41.937	70.8	495.4	585.2	436.3	54.4	45.7	64.5	127.9	109.1	149.2	142.4	121.5	166	86.8	75.8	98.9	72.3	109.4	478.7	32.6
Dickinson, IA	IA	19059	0	21.8022882118524	0.4	99.3	0.3	48.7152946906965	16424	0.43676	12.517839	3.191485	9.326354	11.501231	2.114223	14439.135988	793.883749374	53.4	47.6	59.2	43.85	63.65	4.14	20	61	6.6	25.9	27.2	50.174	70.6	508.4	634.8	403.5	54	41.9	69	112.9	88	143.9	210.6	175.2	252.1	53.1	41.1	68	47.4	60.5	303.5	18.3
Dubuque, IA	IA	19061	1	14.6121850355838	0.4	97.8	1.1	48.5702747271238	89143	0.25304	13.094169	3.566640	9.527529	12.021319	2.403297	14365.807180	800.853715433	49.9	45.4	54.4	42.1	58.25	2.38	21	61	6.38	24.5	25.3	48.573	76.0	481.9	555.8	434.3	40.5	35.3	46.3	121.7	108.6	136.1	151.3	136.3	167.6	64.4	57.8	71.5	51.5	86.6	352.1	24.7
Emmet, IA	IA	19063	0	16.2004215366929	0.5	97.9	0.4	48.562619026027	11027	0.39815	12.449580	2.741898	9.707682	11.571593	2.150236	14415.789314	791.637238355	53.5	47.65	59.35	44.3	63.3	3.95	15	61	6.82	24.5	18.1	42.286	66.4	450.7	511.2	408.8	65.6	47.6	88.7	110.4	74.3	158.2	154.1	113.9	204.9	70	51.7	93.3	57.7	86.2	363.9
Fayette, IA	IA	19065	0	16.8259484506226	0.4	98.4	0.7	49.3774990912395	22008	0.33286	12.445041	3.543266	8.901775	11.736288	2.519524	14311.167472	799.128160638	53.15	47.45	58.85	45.4	61.35	2.92	23	61	6.66	24.9	16.5	41.055	65.6	469.1	576.5	390.9	51.3	40.5	64.6	99.6	76.6	127.9	167.8	138	202.8	64.9	52.4	79.8	52.1	84.4	364.7	23.3
Floyd, IA	IA	19067	0	15.0986199508476	0.3	98.6	0.4	48.3076923076923	16900	0.32042	12.655808	3.513484	9.142324	11.669153	2.449041	14351.721963	786.094151685	54.35	48.9	59.8	46.55	62.7	2.86	22	61	6.84	26	14.9	39.467	64.7	511.2	601.3	451.2	70.4	55.3	88.8	114	86.6	147.9	176.3	142.1	217	62.9	48.8	80.3	53.2	75.7	306.9	30
Franklin, IA	IA	19069	0	17.5153556568258	0.4	95.4	0.2	49.0844544095665	10704	0.34794	12.962539	3.671416	9.291123	11.357572	2.420769	14479.304311	817.146708232	54.25	48.35	60.25	44.45	64.6	3.45	16	68	6.68	25	14.4	44.863	57.8	493.2	552	465.8	52.5	37.8	71.9	128.7	93.2	174.7	114.1	81.4	156.8	55.3	39.8	75.5		85.9	313.6
Fremont, IA	IA	19071	0	22.6768743400211	0.5	98.5	0.1	48.8389513108614	8010	0.31332	16.289442	5.882998	10.406444	9.344927	2.394848	15175.979053	910.157724215	56.35	50.3	62.4	47.6	65.7	3.66	15	68	6.76	25.9	17.4	47.225	58.8	498.3	553.4	465.2	47.3	30.8	71	140.9	97	200.1	137.4	95.4	193.9	77.1	55.3	105.9	70	86.4	434.1
Greene, IA	IA	19073	0	16.3865546218487	0.4	98.8	0.3	48.8423692841983	10366	0.32287	14.193386	4.635836	9.55755	10.669565	2.261946	14627.313316	836.866280746	52.8	46.7	58.85	43.5	62.95	3.25		68	6.56	25.3	17.5	43.286	64.7	437.8	530.2	369.2	72.2	52.8	97.2	90	60.3	131.5	96.9	65.7	139.7	64.5	46.9	87.7	56.6	78.8	378
Grundy, IA	IA	19075	1	18.1771545827633	0.2	99.5	0.1	48.9126040908723	12369	0.30849	13.419533	3.631573	9.78796	11.272290	2.422672	14453.395556	811.985239485	54.15	48	60.25	45.85	63	3.98	19	61	6.86	23.3	21.6	56.184	68.8	521.3	610.3	463.7	56.3	41	76	115.4	84.4	155.3	149.7	113.4	194.8	52.9	38.8	71.1	39.2	70.3	271.8	23
Guthrie, IA	IA	19077	1	22.7882287204321	0.4	99.2	0.2	49.4054434951114	11353	0.34963	14.541901	4.735807	9.806094	10.414170	2.333710	14645.995098	855.947601179	55.85	50.05	61.65	47	65.05	4.39	13	68	6.56	24.4	18.9	50.09	65.0	469.7	568.2	408.3	60.3	44.5	80.8	124.1	91.4	166.5	150.8	113.7	197.4	50.1	36	68.8	41.4	63.9	299.1
Hamilton, IA	IA	19079	0	17.7893368010403	0.4	97.4	0.4	49.5011558583769	16438	0.3311	13.557855	4.361263	9.196592	11.040491	2.350323	14555.745679	817.146708232	52.55	46.8	58.35	43.9	61.6	3.57	20	68	6.9	25.6	16.4	46.188	67.3	455.3	523.2	411.7	51.9	38.7	68.5	106.8	79.1	141.5	139.4	107.9	177.7	71	55.6	89.7	46.1	100.4	365.6	30.8
Hancock, IA	IA	19081	0	17.3159792454489	0.2	98.1	0.1	49.1818181818182	12100	0.36791	12.653123	3.279837	9.373286	11.502423	2.257404	14449.881949	793.644723195	54.5	48.6	60.45	47.1	62.25	2.84	17	61	6.8	25.1	15.4	47.318	58.9	483	579.2	415.1	53.2	38.4	72.7	101.4	70.7	142.1	121.6	87.8	165.2	57.5	42	77.6	45.8	73.7	334.6
Hardin, IA	IA	19083	0	19.3839557711836	0.3	97.6	0.7	48.9049542844993	18812	0.33531	13.362085	3.986019	9.376066	11.163629	2.415928	14552.356312	817.146708232	50.15	44.45	55.8	40.8	60.3	4.41	12	68	6.7	24.3	20.2	44.694	67.9	474.2	550.2	429.5	46.2	35.3	59.9	118.9	92.8	150.9	127.5	99.4	161.7	69.5	55.3	86.7	49	95.2	348.9	31.6
Harrison, IA	IA	19085	1	16.5410982148917	0.6	99.3	0.3	49.1191114515511	15666	0.34682	15.230541	4.933053	10.297488	10.151224	2.185838	14848.522415	865.136522947	57	51.7	62.25	50.3	64.05	3.93	16	68	6.72	25.9	15.5	51.303	65.8	522.8	635.2	453	56.4	42.9	73.2	117.9	89.9	152.7	149.3	115	191.2	90	72.2	111.2	53	140.5	495.7	32.1
Henry, IA	IA	19087	0	19.3120033458804	0.6	95.7	1.8	50.6195908733281	20336	0.2156	15.352612	5.246109	10.106503	11.678801	2.609357	14759.216635	855.0160188	49.8	44.35	55.25	41.45	58.8	4.19	11	61	6.74	25.2	19.9	41.983	77.3	457.2	546.8	400.5	44.7	33.6	58.5	104	79.6	133.8	126.9	98.4	161.3	70.3	56	87.3	51.8	93.3	397.2	24.9
Howard, IA	IA	19089	0	16.4708395641957	0.3	99.5	0.2	49.2448650825614	9932	0.38364	11.753365	2.547053	9.206312	11.942629	2.523904	14272.286677	774.121931756	52.35	46.25	58.45	42.1	62.85	3.64	15	61	6.54	24.6	11.5	46.068	68.0	460.9	566	385.5	51.9	35.9	73.4	116.8	80.6	164.7	139.6	100.8	189.6	43.8	29.6	63.5		73.1	236.9
Humboldt, IA	IA	19091	0	16.9584690553746	0.2	99.0	0.2	48.9066563914844	10381	0.33943	13.402751	3.864745	9.538006	11.192449	2.212531	14513.178251	823.890902774	50.05	44.05	56.05	40.5	60.25	3.48	15	68	6.6	24.7	15.9	45.282	69.3	432.7	498.3	384.2	42.9	29	62.2	115.7	82.1	160.3	135.7	97.8	184.6	67.5	49.2	91.3	57	80.8	392.6
Ida, IA	IA	19093	0	12.9154282626317	0.2	99.4	0.2	48.4369018757178	7837	0.40452	13.860340	3.979695	9.880645	10.658363	2.218914	14629.175009	826.286030159	50.7	44.5	56.95	41.55	60.5	4.11	22	61	6.5	24.8	18.3	44.521	71.6	515.3	551.4	503	62.2	41.5	90.8	173.3	120.4	243	169.2	120.6	233.4	50.1	32.8	75			248.3
Iowa, IA	IA	19095	0	16.8614924561642	0.2	99.0	0.2	48.7205666517772	15671	0.24354	14.448610	4.924376	9.524234	11.311619	2.535316	14570.383474	840.381861366	49.6	43.45	55.8	40.4	59.35	4.39	19	61	6.98	25.7	19.2	56.053	66.9	550.2	625.4	503.6	49	36.7	64.6	137	105.9	175	174.4	138.6	217.3	67	51.8	85.4	44.4	98.8	338.1	30.1
Jackson, IA	IA	19097	0	15.315739868049	0.3	99.4	0.2	49.2560110366575	20296	0.2324	13.718455	4.378942	9.339513	12.273480	2.416002	14410.850990	799.886054198	54.65	49.4	59.95	46.15	63.65	3.61	29	61	6.54	24.2	15.0	42.489	66.0	485.3	553.9	426.2	58.8	46.3	73.9	105.9	81.6	135.7	137.9	110.5	170.6	64	51.2	79.3	66.6	61.7	353.9	23.9
Jasper, IA	IA	19099	0	19.3152491827723	0.5	98.1	1.0	50.4017413269556	37213	0.27622	14.624145	4.748581	9.875564	10.952536	2.465729	14687.872767	844.268348256	51.9	46.6	57.25	43.2	61.25	5.18	19	68	7.12	25.7	16.6	46.396	70.9	499.5	600.7	427.4	55.3	46.1	65.9	119.1	100	141.1	119.6	99.4	142.8	88.9	77.1	102.1	54.8	132.5	455.3	39
Jefferson, IA	IA	19101	0	18.4906893172166	0.4	96.8	0.8	48.9462950373895	16181	0.22798	15.279243	5.285267	9.993976	11.348275	2.574664	14703.836068	852.068751024	46.35	40.7	51.9	39.3	53.8	4.25	17	61	6.58	23.9	30.1	44.167	70.2	446.8	535	401.3	48.9	35.2	66.4	150.3	116.9	190.9	130.4	97.7	171.1	61.8	46.2	81.3	53.2	77.9	432.2
Johnson, IA	IA	19103	1	37.3316405914415	0.6	91.5	3.4	49.7756878006594	111006	0.21862	14.557839	4.883068	9.674771	11.572364	2.469985	14555.660138	835.345273518	40.75	36.75	44.75	36	45.6	3.8	24	61	6.28	22.2	50.8	51.38	82.1	492.5	570.5	436.5	42.9	37	49.4	141	126.6	156.6	167.3	150.1	186	56.2	49.2	63.8	46.1	68.8	336.8	16.9
Jones, IA	IA	19105	1	19.9402734845706	0.6	97.4	2.1	52.2130458434301	20221	0.2642	13.640837	4.308712	9.332125	11.864712	2.404330	14427.948067	807.64819928	54.25	48.55	59.95	44.8	64.2	4.05	30	61	6.7	24.1	15.9	47.955	70.8	462.6	520.8	442.2	52.6	40.9	67	106.7	81.8	137.2	136.1	107.7	169.9	71.7	57.8	88.1	61.2	85.5	359.4	32.6
Keokuk, IA	IA	19107	0	15.0074571215511	0.3	99.3	0.1	48.4912280701754	11400	0.23364	15.017945	5.473172	9.544773	11.251099	2.488078	14646.368534	842.294462775	55.35	49.35	61.35	45.8	65.55	4.91	14	61	6.8	26.3	13.8	42.698	66.2	432.8	505.6	377	53.2	37.6	73.7	83.9	58	119.2	134	97.6	180.6	60	43.4	81.5	45.2	82.7	340.6
Kossuth, IA	IA	19109	0	13.6203595033665	0.3	99.1	0.2	48.808483365379	17163	0.35655	12.705900	3.234796	9.471104	11.517938	2.214671	14489.356539	796.322906929	51.05	45.35	56.85	41	61.6	2.56	22	61	6.38	24.3	16.7	48.277	70.4	489.8	547.4	452.7	44.5	33.3	59.2	127	98.2	163.1	157.3	125.9	195.3	66	51.9	83.4	52.4	82.2	342.7	28.2
Lee, IA	IA	19111	0	13.9159842365633	0.7	95.4	3.4	49.4638915168716	38052	0.18744	15.711366	5.589581	10.121785	11.810133	2.660602	14873.814940	872.077145271	56.6	51.2	62.05	49.55	64.35	2.9	17	61	6.84	25	14.8	42.444	70.3	502	621.6	420.7	60.9	51.3	72	106.4	88.3	127.5	144.6	122.8	169.4	74.7	64	86.9	58.3	98.6	424.9	26.1
Linn, IA	IA	19113	1	19.1926663080509	0.6	95.2	3.3	49.0164370556231	191701	0.24861	13.960070	4.468110	9.49196	11.534557	2.452202	14438.905398	813.696713614	51.05	46.2	55.85	45.8	56.6	2.53	21	61	6.78	23.8	29.6	53.674	74.1	482.8	556.9	432.5	47.9	43.8	52.3	125.6	116.4	135.4	143.1	132.5	154.4	74.7	69.5	80.1	64.2	90	432	24.9
Louisa, IA	IA	19115	0	19.1145281018028	0.4	94.8	0.4	49.7332348354264	12183	0.19399	15.054607	5.102624	9.951983	11.958895	2.542359	14663.204111	835.275250681	50.85	44.9	56.8	42.05	59.9	3.71	19	61	7.02	24.1	13.1	50.457	60.7	485.9	582.9	419.4	46.7	31.9	66.3	124.8	89.4	170	151.1	110.7	201.6	74.5	55.4	98.4	63.4	89	507.3
Lucas, IA	IA	19117	0	18.081139111764	0.3	99.1	0.1	48.5990235618765	9422	0.30148	15.235816	5.168400	10.067416	10.643864	2.566376	14755.043498	860.015690603	56	50.1	61.9	46.65	66.25	2.68	14	68	6.78	24.7	10.5	43.005	62.2	440.1	557.3	355.8	73.1	53.9	97.6	92.1	61.5	134	137.2	97.7	188.4	67.8	49	92.2	53.7	88.6	332.1	32.1
Lyon, IA	IA	19119	0	12.8223822108813	0.4	99.5	0.2	49.5961914477599	11763	0.42818	13.421495	3.228618	10.192877	11.167639	1.897735	14514.242267	805.489165134	45.7	39.9	51.5	34.2	57.6	4.53	14	61	6.42	23.8	15.9	49.506	68.2	489.5	605.1	398.8	62.6	45.5	84.5	109.7	76.8	152.7	201.5	155.7	257.3	52.6	37	73.1		72.6	257.6
Madison, IA	IA	19121	1	22.4674329501916	0.7	99.2	0.2	49.3473143590841	14019	0.32404	15.043095	5.129784	9.913311	10.413120	2.408200	14719.433152	850.847464451	54.05	48.35	59.75	45.5	63.05	4.85	16	68	6.6	25.1	18.2	53.183	65.2	477	555.7	413.6	37.6	25.5	53.5	131	98.8	170.7	123.3	91.4	163	73.5	56.4	94.2	62.2	91.1	431.6	23.5
Mahaska, IA	IA	19123	0	20.3694817658349	0.5	97.9	0.8	49.7694201925229	22335	0.24652	15.080171	5.307507	9.772664	11.029385	2.538153	14655.343845	843.205974222	52.5	47.1	57.85	43.5	61.8	4.3	14	68	6.62	24.7	17.9	45.025	67.9	476.6	537.6	443.1	74.8	60.6	91.5	105.6	82	134.2	113.2	87.6	144.1	78.4	63.8	95.4	65.3	100.6	409.9	33
Marion, IA	IA	19125	0	22.6465895492621	0.5	98.1	0.6	49.6380881068264	32052	0.25753	15.239341	5.215833	10.023508	10.831803	2.497224	14732.891010	844.491708718	49.65	44.35	54.95	41.25	58.45	3.62	12	68	6.78	23.6	24.0	53.37	67.2	460.1	510.5	425.1	56.8	46.9	68.4	132.9	110.7	158.5	116.5	95.3	141.2	56.8	46.7	68.6	38.9	79.2	303.9	22.9
Marshall, IA	IA	19127	0	18.4253423168876	0.6	91.7	1.3	49.8104856147134	39311	0.28847	13.885583	4.057198	9.828385	11.064319	2.461709	14600.647105	826.26668346	49.65	43.95	55.35	41.2	58.75	5	17	68	6.76	27.9	18.7	45.232	67.1	483.1	600.1	397.9	55.7	46.7	65.9	110.3	92.2	131.2	138.8	118.1	162.3	66.6	56.9	77.7	45.4	92.9	339.5	29.5
Mills, IA	IA	19129	1	23.0757931844888	0.8	98.8	0.4	50.1615453358081	14547	0.3326	15.935972	5.822901	10.113071	9.561507	2.366015	15091.163643	880.367284486	53.7	47.95	59.45	47.25	60.55	3.98	22	68	6.62	24.6	22.6	59.481	67.8	489.1	549.4	436.8	59.1	43.6	78.5	133.1	100.1	174	138.6	103.7	181.7	71.9	54.4	93.3	65	79.2	408.9	25.1
Mitchell, IA	IA	19131	0	15.2896206997942	0.1	99.5	0.2	48.9056464962295	10874	0.3583	12.072805	2.892063	9.180742	11.858199	2.455189	14326.338139	774.691062414	51.3	45.2	57.35	42	61.15	4.88	14	61	6.48	25	16.6	48.506	74.5	452.4	496.8	423.4	61.7	45	83.2	127	91.7	172.7	169.1	128.9	219.1	40.8	27.9	58.4		61.8	244.4
Monona, IA	IA	19133	0	15.9953606073387	1.0	98.9	0.2	48.5129740518962	10020	0.34429	14.946672	4.659496	10.287176	10.515483	2.099054	14816.003785	843.388427861	51.85	46.05	57.6	43.05	61.3	5.11		68	6.72	24.4	14.7	41.398	64.0	493.8	598.8	415	67.9	50.6	90.5	120.6	85.9	167.2	131.7	96	178.7	59.5	42.8	82		90.9	301.9
Monroe, IA	IA	19135	0	17.542689434365	0.6	98.9	0.4	48.7025948103792	8016	0.27432	15.299355	5.286011	10.013344	10.870061	2.592010	14748.488125	857.413594772	53.35	46.95	59.85	43.75	63.65	3.24	18	68	6.7	25.5	15.1	43.245	63.3	494.1	594.5	438.3	47.9	31.7	70.7	62.4	35.2	104.4	138	95.3	195	94	70.2	124.3	65.3	135.5	563.8
Montgomery, IA	IA	19137	0	20.2713704206242	0.6	98.6	0.1	47.4131339733243	11771	0.33875	15.489247	5.548115	9.941132	9.686496	2.478260	15019.410041	879.51238368	53.95	48.15	59.75	44.3	64.75	4.06	18	68	6.82	25.6	17.6	38.624	64.2	466.5	550.1	412.8	71.1	53.5	93.3	116.1	83.7	158.2	114.4	81.6	157.3	56.5	40.8	77	53.2	60	286.2
Muscatine, IA	IA	19139	0	14.5228215767635	0.7	92.0	0.9	49.5206365946024	41722	0.19583	14.772879	4.827936	9.944943	12.029267	2.473880	14535.614345	834.644761849	49.2	44	54.3	41.3	57.4	3.09	21	61	6.54	25.3	19.8	51.025	68.2	480.6	562	431	45.6	37.2	55.4	99	81.8	118.8	157.9	133.8	185	74.2	63.3	86.6	69.7	83.1	407.7	28.2
Obrien, IA	IA	19141	0	15.9884539566319	0.3	98.4	0.4	48.9339160376109	15102	0.43649	13.153843	3.445366	9.708477	11.163560	2.086485	14499.921402	802.670064839						4.97	17	61	6.48	24.6	19.3	44.018	66.6	500.4	543.3	470.2	49.2	36.1	66	150	117.2	190.3	144.9	112.2	185	61.7	47	80.1	63.9	65.3	344.4
Osceola, IA	IA	19143	0	14.9437519002736	0.4	98.6	0.2	48.7076967014137	7003	0.46071	12.572218	3.307797	9.264421	11.408356	2.038041	14405.850252	794.380907014	49.6	43.7	55.55	39.85	59.9	4.48		61	6.62	26.3	16.3	43.889	67.8	522.7	604.4	485	82.7	57.3	116.6	137.7	88.5	205.4	159.9	108.3	229	62.5	41.3	91.9		89.4
Page, IA	IA	19145	0	21.4183336449181	0.8	96.8	1.8	50.6774269557022	16976	0.31866	15.840450	5.741932	10.098518	9.484494	2.486112	15070.645582	907.183183167	52.05	46.65	57.5	44.15	60.8	4.26	20	68	6.78	25.4	16.7	40.778	68.7	529.2	610.7	479.5	75.1	59.9	93.6	126.3	96.5	163.2	151.1	119.6	189.2	74.6	59.3	93.1	46.2	109.1	381	32.9
Palo Alto, IA	IA	19147	0	20.0878385443898	0.5	99.2	0.2	48.6350645510988	10147	0.37892	12.986002	3.265090	9.720912	11.330510	2.234905	14469.676561	800.267727654	55.85	49.55	62.2	46.2	66.25	3.37	19	61	6.94	24.4	16.1	42.8	62.9	485.8	617.3	397.1	58.6	41.7	80.9	116.4	81.1	163.3	184.2	139.3	240.4	58.8	42.3	80.6	49.8	72.4	368.7
Plymouth, IA	IA	19149	0	16.4489848700375	0.3	98.7	0.5	49.7001891424202	24849	0.39237	14.127687	3.748446	10.379241	10.880072	1.972536	14672.980487	835.580853059	45.9	40.25	51.55	37.2	54.95	5.41	28	61	6.84	24.2	19.8	56.379	71.0	491.9	584.8	418.1	65.8	53.4	80.3	121.4	97.7	149.5	140.8	114.1	172.2	56.4	45	70.1	35.4	81.8	314.1	20.8
Pocahontas, IA	IA	19151	0	16.452161243322	0.4	99.0	0.4	49.1341491572385	8662	0.37344	13.423463	3.798616	9.624847	11.057696	2.262804	14525.141561	824.321085059	51.05	44.65	57.35	42.05	60.5	3.37	15	68	6.64	24.4	16.4	42.105	64.0	483	564.9	433.1	46.9	31.2	69.9	128	86.3	185.7	183.4	135.9	245.2	65.1	46	91.2	54.6	80.2	381.2
Polk, IA	IA	19153	1	20.518675253521	0.6	89.8	5.4	48.5153536696378	374601	0.26862	14.833451	4.751488	10.081963	10.760742	2.406234	14647.177090	844.998062835	50.65	47.1	54.2	43.8	58.2	4.76	20	68	7.2	24	32.8	56.094	76.9	474.8	536.5	435.8	47.1	44.1	50.3	130	123.3	137	128.9	121.3	136.8	79.8	75.9	83.9	70.1	93.8	452.3	28.1
Pottawattamie, IA	IA	19155	1	16.5457272827055	0.8	97.0	1.1	48.8620815470218	87704	0.32411	15.345008	5.300956	10.044052	9.818944	2.289061	14956.066964	863.265316313	54.65	49.75	59.6	47.3	62.6	3.13	20	68	7.46	26.6	17.3	48.728	68.3	509.4	570.3	470	58.8	52.3	65.9	156.3	141.5	172.4	121.2	107.1	136.7	92.9	84.6	101.8	76.9	113.8	536.4	31.2
Poweshiek, IA	IA	19157	0	23.3468514137659	0.5	97.6	0.8	48.0467711931969	18815	0.2897	14.419212	4.727264	9.691948	11.131974	2.541973	14650.186963	843.205974222	51.5	45.95	57.05	43.7	60.05	5.2	18	68	6.86	24.8	21.7	50.998	65.7	435.1	507.9	387.7	58.9	46.1	74.4	93.2	69.6	122.6	106.7	81.3	138.1	47.4	36	61.6	41.6	56.3	260.9	17.9
Ringgold, IA	IA	19159	0	21.5244020999417	0.4	99.5	0.2	48.4914975315414	5469	0.35383	15.453165	5.741688	9.711477	10.020114	2.486996	14949.805202	892.793457654	52.1	45.85	58.35	42.05	63.05	4.67		68	6.72	25	20.8	42.336	66.7	398.4	472.7	343.5	50.4	30.4	81	99	58.8	160.9				72.5	49.2	105.6		125.1	501.5
Sac, IA	IA	19161	0	14.1096394407653	0.2	99.1	0.4	48.8507242605603	11529	0.39139	13.833726	4.097237	9.736489	10.735188	2.252725	14584.077701	825.746370993	49.85	43.65	56.05	39.35	60.95	4.58	24	68	6.66	24.9	18.2	42.986	67.2	483.6	576.9	434.8	58.8	41.6	81.5	132.3	97.6	177.6	148.5	111.7	195.3	51.4	37	70.8	44.3	65.4	326.4
Scott, IA	IA	19163	1	18.1654956535879	0.8	90.2	6.9	48.9241687044647	158668	0.20898	14.552703	4.732234	9.820469	12.416725	2.445345	14520.770016	832.750552841	49.75	45.15	54.4	43.95	56.05	3.38	23	61	7.08	23.2	29.7	49.964	76.3	520.4	579	480.8	49.8	45.1	54.9	144.3	133.4	155.9	151.8	139.7	164.7	80.4	74.4	86.7	67.4	97.9	447.8	29.6
Shelby, IA	IA	19165	0	14.09915356711	0.5	99.1	0.2	48.948606999165	13173	0.39307	14.700565	4.609223	10.091342	10.131689	2.277563	14799.218429	863.248825388	48.2	42.75	53.6	37.95	58.95	5.67	20	68	6.54	25.9	16.1	44.085	71.0	444.4	494.8	403.3	55.9	42.1	73.9	133.5	100.7	175.3	138.3	105.1	180.1	49.9	36.3	67.9		72	311.8
Sioux, IA	IA	19167	0	17.419857147693	0.3	97.8	0.3	49.0455538320301	31589	0.41578	13.657446	3.278057	10.379389	11.041830	1.967546	14559.731880	813.36786946	42.25	36.8	47.65	30.1	54.75	4.85	15	61	6.22	22.6	22.4	51.557	65.1	451.1	551.1	379.9	58.9	48	71.7	132.9	109.5	160	143.8	118.6	172.9	38.5	29.9	49	20.4	64.5	232.7
Story, IA	IA	19169	1	41.1813589056997	0.4	92.1	2.1	51.1208912116628	79981	0.29709	14.054883	4.296841	9.758042	10.927057	2.419723	14644.911531	828.18595683	43.95	39.6	48.25	38.2	49.55	3.74	17	68	6.36	21.9	47.2	48.248	77.4	444.8	510.9	403	44.7	37.9	52.3	128.6	112.2	146.8	145.5	127.2	165.8	55.7	48	64.2	39.6	77.9	326.6	17.9
Tama, IA	IA	19171	0	18.8905369326609	6.8	91.5	0.4	49.1244545103022	18103	0.28041	13.915938	4.233510	9.682428	11.201897	2.489161	14551.373493	821.82890181	50.95	45.3	56.6	42.5	59.85	4.75	23	61	6.82	24.5	16.5	46.288	67.9	507.9	573.4	460.3	55.3	42.9	70.5	104.7	78.9	136.8	140.3	110.6	176.1	77.6	62.2	95.9	51.4	107.7	432.8	28.4
Taylor, IA	IA	19173	0	17.8071776155718	0.3	98.4	0.0	48.4909456740443	6958	0.36767	15.521892	5.803560	9.718332	9.735675	2.503272	14979.627004	892.793457654	54.85	48.5	61.15	44.9	65.4	3.79	8	68	7.02	24.5	12.3	40.3	58.1	452.1	543.7	391.5	45.6	27.9	71.8	111.5	67.7	174.1	157.7	108.6	223.5	46.4	29.7	71.1			298.7
Union, IA	IA	19175	0	18.651549247014	0.4	99.0	0.3	47.9324071817369	12309	0.3848	15.110257	5.428005	9.682252	10.165465	2.436423	14850.790368	870.465220643	56.15	50.1	62.15	49.1	63.95	4.12	17	68	6.74	24.8	15.6	40.879	64.6	452.1	501.2	428.9	54.5	39.9	73.2	130.7	97.1	172.9	105.5	75.3	144.9	71.6	54.5	92.9	62.8	81.4	377.1	29.8
Van Buren, IA	IA	19177	0	18.4959349593496	0.6	99.2	0.2	49.8655397618133	7809	0.21407	15.541186	5.538186	10.003	11.349895	2.624639	14859.237755	874.440450902	58.7	52.85	64.45	49.05	68.5	3.44	16	61	6.84	25.3	13.5	40.073	67.0	468.2	454	488.7	62.8	42.7	90	103.6	66.1	156.1	92.1	58.9	139.3	70.2	50	97		94.1	357.1
Wapello, IA	IA	19179	0	16.9557918298825	0.6	97.0	1.1	48.6671659593354	36051	0.22205	15.340018	5.662343	9.677675	11.095209	2.515978	14732.718748	856.625945181	54.75	49.4	60.1	48	62.1	3.67	11	61	7.02	25.6	14.9	40.093	62.5	504.7	578.7	452.4	60	50.1	71.3	110.9	92.1	132.7	131.2	109.7	155.9	88.3	76.3	101.8	76.6	103.6	490.8	32.6
Warren, IA	IA	19181	1	22.1258077278122	0.5	98.8	0.4	48.6046568808242	40671	0.27199	15.166509	5.023515	10.142994	10.635087	2.458125	14713.405825	844.998062835	50.7	45.3	56.05	44.1	57.75	4.54	18	68	6.8	24.9	26.7	62.034	71.7	478.1	532.1	437.8	56.6	47.3	67.2	141.6	121.2	164.5	121.3	101.2	144.2	67.7	57.4	79.3	54	84.3	401.8	21
Washington, IA	IA	19183	1	19.85686874449	0.4	97.7	0.5	48.1906144170295	20670	0.22096	14.900943	4.919330	9.981613	11.505782	2.483486	14651.460179	835.345273518	49.25	43.35	55.1	39.2	60.05	4.53	17	61	6.62	23.5	19.4	50.71	68.6	483.2	560.6	429.3	49.1	38.1	62.5	108.9	85	137.7	171.4	139.8	208.3	55	43.1	69.5	46.8	68.8	262.3	27.2
Wayne, IA	IA	19185	0	19.7559831065228	0.4	99.4	0.2	47.8306092124814	6730	0.32079	15.452762	5.210934	10.241828	10.559249	2.581209	14811.832834	883.569044887	54.7	48.45	60.95	45.15	65.2	2.03		68	6.8	24.9	10.8	35.425	67.1	454.8	503.4	432.7	47.4	29.8	73.4	90.6	55.3	142.9	146.8	101.4	209	85.9	61.4	118.3	69.3	111.5	442
Webster, IA	IA	19187	0	16.0918624717908	0.7	94.5	3.9	50.0633776562694	40235	0.33546	13.722019	4.261122	9.460897	10.966657	2.276816	14574.922626	823.519439863	51.45	46.15	56.65	44.05	59.45	3.42	15	68	7.3	26.8	18.0	40.806	72.2	467.2	547.5	419.1	45	36.9	54.6	100.2	82.6	120.7	114.3	94.8	136.8	80.6	69.5	93.2	74.3	92.1	442.1	30.8
Winnebago, IA	IA	19189	0	20.5357142857143	0.3	97.8	0.3	48.8612130000853	11723	0.37568	12.233758	2.904336	9.329422	11.720430	2.302090	14419.502969	785.160361392	49.7	43.7	55.75	41.35	58.6	4.04	18	61	6.74	24.8	19.3	41.871	67.0	427.8	508.6	373.8	50	34.4	70.8	93.1	63.5	133.1	122.8	87.5	168.6	56.9	41.1	77.5	42.8	78	350.2
Winneshiek, IA	IA	19191	0	20.9096745518297	0.3	98.3	0.6	49.1787893007977	21310	0.33056	12.051757	2.962969	9.088788	11.983262	2.455027	14227.223938	773.602388827	47.75	42.05	53.45	38.95	56.6	3.2	17	61	6.76	24.8	26.3	50.693	73.0	452.7	504.2	418.6	51.8	40.2	66.1	121.2	94.3	153.7	163	132.4	199	48.3	36.9	62.4	34.5	66.6	284.7
Woodbury, IA	IA	19193	1	17.1043189783375	2.4	89.2	2.7	49.0147000779768	103877	0.36296	14.468824	4.162989	10.305835	10.722698	2.049315	14761.361707	832.794667715	49.8	45	54.65	43.6	56.5	3.89	20	61	7.16	24.4	20.8	44.343	67.6	481.7	551.7	435.2	49.2	43.4	55.6	113.1	100.9	126.5	148.1	132.7	164.7	75.7	68.4	83.6	73	81.2	428	26.9
Worth, IA	IA	19195	0	18.5289389067524	0.5	99.1	0.4	49.6270072069794	7909	0.36848	12.098009	2.851277	9.246732	11.801417	2.377650	14402.794412	785.160361392	52.15	46.25	58.1	44.2	60.4	3.13		61	6.64	25.2	16.0	49.673	68.9	470.8	518.5	458.6	69.1	48.4	96.6	133.6	90.7	191.3	149.9	104.7	209.6	51.8	33.9	76.7
Wright, IA	IA	19197	0	15.6910569105691	0.4	96.5	0.3	49.0233012418027	14334	0.351	13.148453	3.864352	9.284101	11.252908	2.288787	14504.989046	817.146708232	53.9	48.1	59.75	44.65	63.7	2.83	20	68	6.52	24.7	15.7	44.035	64.9	475.9	539.4	439	52.8	39.4	69.9	108.6	78.7	147.1	154.5	119.3	197.9	74.7	58.4	94.8	62.7	93.9	409.8	28.4
Allen, KS	KS	20001	0	16.8619308912947	1.8	96.3	2.1	48.8633993743483	14385	0.30183	18.987154	7.921315	11.065839	9.550792	2.866724	15952.225555	1010.946150985	50.7	45.15	56.2	40.65	61.7	0.51	14	61	7.78	25.5	17.7	41.546	67.2
Anderson, KS	KS	20003	0	21.3638155301537	1.3	98.3	0.6	49.1615289765721	8110	0.32016	18.584069	7.920978	10.663091	9.918345	2.811436	15813.305360	987.551998001	51.8	45.8	57.85	41.65	62.55	0.73	15	68	7.16	25.2	15.9	40.428	63.3
Atchison, KS	KS	20005	0	19.7836461979001	1.3	93.1	6.1	48.2711338976988	16774	0.2886	17.443846	7.210902	10.232944	10.286334	2.598145	15426.181365	946.232049877	44.7	39.15	50.25	35.15	55.1	1.81	19	68	7.4	27.1	22.3	44.175	70.8
Barber, KS	KS	20007	0	15.8761659059337	1.1	98.1	0.6	48.0120595439985	5307	0.48253	20.720378	9.099509	11.620869	10.177737	1.974925	17090.024198	1075.807678016	48.45	42	54.9	37	61.1	1.2	10	61	7.12	24.2	18.7	38.875	68.2
Barton, KS	KS	20009	0	15.7783081410766	1.0	94.5	1.5	48.3992199964545	28205	0.57036	19.240542	7.652774	11.587768	10.702711	1.823369	16684.550277	1039.601309225	47.75	42.5	52.95	39.55	56.6	1.85	15	61	7.64	24.4	20.5	43.763	71.6
Bourbon, KS	KS	20011	0	18.9837538886969	1.6	95.3	3.4	48.1955913908577	15379	0.27091	19.025455	8.155391	10.870064	9.881267	3.045744	15856.560377	1001.708993569	48.6	43	54.2	39.4	59	0.98	10	61	7.42	24.1	20.4	38.045	69.7
Brown, KS	KS	20013	0	18.3691756272401	9.9	88.7	2.0	48.3121969414398	10724	0.33515	17.118539	6.691749	10.42679	9.953015	2.537767	15430.122391	946.277023324	45.8	40.1	51.5	37.8	54.5	1.75	8	61	7.78	25.7	16.3	37.525	70.6
Butler, KS	KS	20015	1	24.7412999115092	1.9	96.6	1.7	50.226959416294	59482	0.40591	19.235886	8.671633	10.564253	9.754911	2.406072	16368.161706	1033.702121932	46.15	40.9	51.35	39.75	52.85	0.86	12	61	7.68	25.3	24.8	56.29	74.6
Chase, KS	KS	20017	0	23.0823117338003	1.1	97.7	1.2	50.957095709571	3030	0.39289	18.820741	7.929148	10.891593	10.085971	2.385888	16168.583726	999.336050263	42.9	35.4	50.45	38.9	47.1	0.94	11	61	7.06	25.9	18.8	40.372	66.1
Chautauqua, KS	KS	20019	0	22.1232546942706	5.0	95.7	0.5	48.3367744895618	4359	0.2844	20.227039	8.870292	11.356747	9.723163	2.686100	16402.861931	1033.148004254	57.95	51.45	64.45	50.25	66.2	0.58	4	67	7.46	26.1	17.0	35.848	59.3
Cherokee, KS	KS	20021	0	18.0169056890493	6.0	95.1	0.9	48.4981198849812	22605	0.26972	19.732120	9.037079	10.695041	10.055862	3.082640	16002.958445	1004.498061381	53.95	48.35	59.6	46.55	62	0.59	10	61	8.28	26.7	14.5	38.154	64.1
Cheyenne, KS	KS	20023	0	17.8713527851459	0.3	98.3	0.1	49.3206951026856	3165	1.03501	18.063346	6.291971	11.771375	10.345392	1.397797	16863.338366	1073.373970841	49.75	42.65	56.9	41.15	58.9	2.62	7	61	7.14	24.9	16.4	31.186	59.1
Clark, KS	KS	20025	0	26.5541740674956	1.6	96.7	0.4	48.8702928870293	2390	0.65905	20.927089	8.558443	12.368646	10.282602	1.647896	17379.015207	1105.19512292	42.3	35.65	48.9	33.7	51.7	1.91		61	7.26	25.8	19.7	37.931	69.3
Clay, KS	KS	20027	0	17.138402494603	0.9	98.6	0.7	49.7846293357515	8822	0.38142	18.450579	6.886676	11.563903	10.591204	2.193715	15991.218945	974.276249607	48.55	42.7	54.45	39.15	58.3	2	15	61	7.24	25.9	18.9	42.49	69.2
Cloud, KS	KS	20029	0	18.9609327060749	0.7	99.0	0.4	47.5262952863265	10268	0.42919	18.341294	6.811898	11.529396	10.571678	2.107217	16112.660816	975.634270615	51.5	46.15	56.85	43.15	60.6	2.37	13	61	7.56	25.5	15.2	35.838	68.6
Coffey, KS	KS	20031	0	18.8697318007663	1.5	98.4	0.4	49.0355329949239	8865	0.33403	18.771205	8.310296	10.460909	9.818071	2.653558	15948.475077	987.551998001	53.75	47.8	59.7	45.1	62.95	0.95	12	68	7.24	25.7	20.0	47.171	70.4
Comanche, KS	KS	20033	0	21.3555675094137	0.7	98.6	0.2	48.3477376715811	1967	0.60759	20.723517	8.934027	11.78949	10.262157	1.847847	17257.126788	1099.601975809	45.75	37.2	54.25	36.95	55.7	1.12		61	7.26	24.7	16.4	34.808	64.1
Cowley, KS	KS	20035	0	19.8722101171898	3.3	92.2	3.2	48.9019316083878	36291	0.35574	19.968824	8.749521	11.219303	9.741490	2.467122	16491.511343	1038.548507833	50.65	46.1	55.2	44	57.9	1.1	11	61	7.28	25.7	19.5	40.749	69.2
Crawford, KS	KS	20037	0	25.3296534805274	1.8	94.8	2.2	48.7265310391716	38242	0.28679	19.280403	8.515387	10.765016	9.649150	3.132217	15942.356682	1004.656657924	48.15	42.9	53.4	41.15	55.6	0.7	15	61	7.84	25.7	26.3	35.286	66.6
Decatur, KS	KS	20039	0	18.3136899365367	0.6	98.7	0.5	49.3663594470046	3472	0.80797	18.048980	6.779695	11.269285	10.533014	1.584420	16653.761523	1044.201945837	42.15	34.85	49.4	31.7	53.15	2.3	12	61	7.24	25.3	17.6	35.383	68.1
Dickinson, KS	KS	20041	0	19.4036395527297	1.1	97.7	0.8	48.7489660876758	19344	0.3743	18.921593	7.745946	11.175647	10.612869	2.336859	16136.413191	1005.944329481	51.15	45.65	56.75	42.85	60.05	2.28	20	61	7.32	27.9	19.9	46.457	67.5
Doniphan, KS	KS	20043	1	19.9715247217189	1.9	96.0	2.4	49.6545035761911	8249	0.29544	17.107928	6.441381	10.666547	10.188341	2.563688	15321.836759	944.395839015	50.4	44.6	56.2	43	58.15	2.05		68	7.72	25.1	16.3	43.41	69.3
Douglas, KS	KS	20045	1	39.8438741248371	3.6	88.5	5.2	49.6698745523299	99962	0.28194	18.198682	7.219606	10.979076	10.549537	2.645731	15594.333254	982.645371636	43.8	38.85	48.75	40.05	47.6	1.11	21	68	6.54	21.5	48.3	45.831	77.8
Edwards, KS	KS	20047	0	17.9164105716042	0.7	93.3	0.4	49.3766309075094	3449	0.6643	19.747943	8.030073	11.71787	10.635809	1.768466	17016.695088	1094.706491788	46.5	39.8	53.15	37.85	55.5	2.51	11	61	7.28	24.9	21.1	39.226	61.6
Elk, KS	KS	20049	0	20.4342273307791	2.9	97.3	0.3	47.7767555964428	3261	0.32988	19.739484	8.620358	11.119126	9.394130	2.596329	16327.591723	1032.972175595	57.5	50.4	64.65	48.35	67.15	0.6	5	61	7.54	25.3	17.1	33.455	57.8
Ellis, KS	KS	20051	0	23.2415548357242	0.6	96.9	1.0	48.9366343112662	27507	0.62576	19.134647	7.038828	12.095819	10.923127	1.662904	16659.240172	1045.440401777	45.7	40.2	51.2	37.8	54.1	2.18	22	61	6.96	22.7	33.6	44.543	66.8
Ellsworth, KS	KS	20053	0	23.436250199968	1.2	94.7	3.9	52.8122605363985	6525	0.50173	19.097256	7.514124	11.583132	10.696304	1.970781	16530.356828	1035.875151229	49.75	43.75	55.8	40.25	60.15	2.51		61	7.42	25.1	19.8	42.2	66.7
Finney, KS	KS	20055	0	26.3514817367333	1.5	71.5	1.6	51.0352145695037	40523	0.87416	20.042935	7.389493	12.653442	10.516448	1.431657	17309.882054	1105.068641447	38	32.8	43.2	28.15	47.7	1.72	17	61	7.12	23.8	17.3	50.454	59.5
Ford, KS	KS	20057	0	23.5895519853266	1.2	77.1	2.0	51.7314683591102	32458	0.7779	19.914724	7.940381	11.974343	10.566115	1.618802	17250.371837	1110.277638308	41.25	36.9	45.65	32.3	49.85	2.91	11	61	7.5	25.8	17.2	46.621	65.1
Franklin, KS	KS	20059	1	22.55759570414	2.1	96.7	1.6	49.5642349903163	24784	0.29447	18.404340	7.853683	10.550657	10.241704	2.690318	15682.695922	987.551998001	53	47.6	58.35	43.9	62.6	0.87	11	68	7.38	25.8	18.5	49.459	69.1
Geary, KS	KS	20061	0	41.4830291323373	1.8	68.2	24.6	49.3219307975811	27947	0.35154	18.569268	7.388950	11.180318	10.661182	2.385764	15940.443455	981.091102655	46.95	41	52.95	38.55	56.1	2.3	13	61	8.02	24.4	19.4	45.559	67.8
Gove, KS	KS	20063	0	16.6493955094991	0.7	98.9	0.3	48.761408083442	3068	0.82002	19.102771	7.143007	11.959764	10.678637	1.545868	16912.854145	1073.234271239	41.35	34.55	48.15	31.2	52.1	2.7	9	61	7.1	24	16.9	41.295	71.6
Graham, KS	KS	20065	0	17.6303653777935	1.0	95.6	3.5	48.7440597420231	2946	0.69512	18.702344	7.180385	11.521959	10.757085	1.586037	16676.790796	1024.640046044	48.95	42.55	55.35	37.85	60.75	2.34	9	61	7.18	24.4	24.2	43.98	73.5
Grant, KS	KS	20067	0	21.5025548957326	1.5	78.9	0.3	50.1833354406373	7909	0.92929	20.766087	7.772073	12.994014	10.369297	1.292334	17669.257065	1151.870525927	40.05	34.2	46	30.4	49.95	2.81	15	61	7.54	26.6	15.9	55.514	62.2
Gray, KS	KS	20069	0	25.7916053019146	1.0	93.7	0.3	50.0169376693767	5904	0.83847	20.038282	7.400313	12.637969	10.507545	1.551754	17366.930222	1132.089259059	39.15	33.25	45.05	28.8	49.6	3.19	11	61	7.34	25	19.8	52.824	65.7
Greeley, KS	KS	20071	0	22.1448467966574	0.6	94.1	0.4	49.6088657105606	1534	1.11119	19.161898	7.115362	12.046536	10.371838	1.270893	17411.272824	1117.196116751	38.1	30.65	45.5	30.95	45.6	2.32		61	7.4	25	20.7	55.972	70.9
Greenwood, KS	KS	20073	0	22.1883656509695	1.9	98.1	0.3	48.846604978496	7673	0.34669	19.203434	8.349293	10.854141	9.614227	2.522536	16214.082568	1023.546846401	54.05	48.1	60.05	45.25	63.55	0.86	12	61	7.44	26.1	14.6	37.18	57.4
Hamilton, KS	KS	20075	0	28.2196205086799	0.9	83.2	0.6	49.4007490636704	2670	1.0476	20.011906	7.566013	12.445893	10.357295	1.285515	17635.431280	1135.972440451	38.95	31.6	46.3	30.65	47.8	2.94		61	7.36	25.2	14.9	36.297	59.8
Harper, KS	KS	20077	0	17.4448767833982	1.5	98.3	0.4	48.3629130966952	6536	0.42391	20.750354	8.822712	11.927642	10.030894	2.218541	16894.987546	1067.104437172	50.35	44.15	56.6	42.55	58.75	0.9	7	61	7.6	25.1	16.3	38.168	66.6
Harvey, KS	KS	20079	1	24.1430991789391	1.2	93.0	2.2	48.5807295628099	32869	0.44512	19.513898	8.172316	11.341582	10.117566	2.261585	16468.943720	1030.003266677	42.55	37.15	47.85	34.95	50.7	1.31	11	61	7.26	23.8	25.5	46.604	71.9
Haskell, KS	KS	20081	0	24.5028046914839	1.3	87.2	0.2	50.801021592756	4307	0.90107	20.224252	7.699061	12.525191	10.424787	1.409606	17521.682671	1136.241643426	36.85	30.35	43.4	29.25	44.55	2.34		61	7.24	25.3	14.8	45.859	64.3
Hodgeman, KS	KS	20083	0	21.2197580645161	0.7	98.4	1.2	49.3045563549161	2085	0.71853	20.006364	7.603959	12.402405	10.642229	1.549850	17103.875663	1078.408587774	41.3	34.15	48.45	30.5	52.1	2.32		61	7.34	24.5	22.9	41.127	72.4
Jackson, KS	KS	20085	1	20.3530809709727	8.3	92.0	0.7	49.1980722130047	12657	0.34049	17.607254	7.292861	10.314393	10.335905	2.588277	15509.744568	947.346904315	51.85	46.2	57.55	43.75	60.55	1.01	13	68	7.74	25.6	17.7	51.759	67.7
Jefferson, KS	KS	20087	1	23.0733545955349	1.8	98.1	0.5	50.6512536633019	18426	0.31282	17.802089	7.240402	10.561687	10.489632	2.644437	15492.433215	946.292243264	52.35	46.8	58	45.7	59.15	1.43	16	68	7.28	25.5	22.2	56.886	66.6
Jewell, KS	KS	20089	0	17.4585635359116	0.9	99.4	0.1	49.4592455816407	3791	0.51547	18.127520	6.491804	11.635716	10.489717	1.922349	16090.207818	988.900306532	51.5	44.7	58.35	42.85	60.6	2.38	5	61	7.16	24.7	18.9	37.759	63.9
Johnson, KS	KS	20091	1	26.7397933639798	0.8	92.5	3.0	48.8441228501882	451086	0.30738	17.917285	7.096354	10.820931	10.847497	2.766612	15520.268078	971.357377695	39.6	36.15	43	32.7	46.95	1.6	17	68	6	18.7	51.1	73.733	74.9
Kearny, KS	KS	20093	0	19.8884307543051	1.3	82.4	0.9	51.1366144338998	4531	0.95056	20.029119	7.517470	12.511649	10.423133	1.330550	17534.708618	1133.049205582	36.1	29.4	42.8	28.1	44.2	2.23		61	7.34	24.3	12.3	46.435	66.2
Kingman, KS	KS	20095	0	19.8529411764706	1.5	98.5	0.2	49.0487720511934	8673	0.48251	20.012593	8.470484	11.542109	10.111937	2.109917	16789.236891	1068.621563414	46.4	40.2	52.6	35.75	57.55	1.04	14	61	7.28	25.6	20.2	44.51	64.6
Kiowa, KS	KS	20097	0	25.0484809308339	1.1	97.9	0.4	49.0543014032947	3278	0.67616	19.972857	8.580995	11.391862	10.543339	1.822672	17136.847950	1099.556045722	51.15	44.75	57.5	44.15	58.5	2.43	4	61	7.18	24.6	20.9	37.292	61.6
Labette, KS	KS	20099	0	18.4262020126724	3.4	91.7	5.4	48.8898620538647	22835	0.27219	19.820096	9.067706	10.75239	9.676819	2.974240	16146.469273	1014.33504663	48	42.7	53.4	38.4	58.65	0.71	13	61	8.04	25.3	17.8	39.049	65.9
Lane, KS	KS	20101	0	13.8998035363458	1.1	99.1	0.2	50.0696055684455	2155	0.84386	19.452991	7.526360	11.926631	10.631377	1.534756	17067.650639	1085.899742687	46.6	39.55	53.65	38.65	54.7	2.43		61	7.52	26.2	22.2	42.311	66.1
Leavenworth, KS	KS	20103	1	33.8489236790607	1.6	86.0	11.2	53.1670815681821	68691	0.27109	17.903360	7.133183	10.770177	10.731726	2.754280	15396.785141	943.78025988	46.1	41.05	51.15	39.4	53.2	1.39	15	68	7.96	23.9	28.8	61.107	78.0
Lincoln, KS	KS	20105	0	21.1487481590574	1.1	99.0	0.2	49.0217998882057	3578	0.45366	19.074760	7.396446	11.678314	10.833144	2.014447	16392.318196	1006.410940752	48.2	41.75	54.7	37.55	59.35	1.78		61	7.06	24.6	17.1	41.071	68.6
Linn, KS	KS	20107	1	26.0806595365419	1.1	98.5	0.9	50	9570	0.27672	18.634008	7.691887	10.942121	10.234568	2.911548	15757.894084	976.133213245	56.1	50.25	61.95	48	64.3	0.93	4	68	6.94	25.5	13.5	44.379	65.6
Logan, KS	KS	20109	0	20.6254392129304	0.8	98.3	0.9	48.3585029546947	3046	0.9407	19.120265	7.074630	12.045635	10.536447	1.370569	17036.240228	1093.240786943	49.45	43.05	55.8	40.55	58.8	3.27	10	61	7.28	24.5	18.0	39.375	70.2
Lyon, KS	KS	20111	0	26.6913698302654	1.1	85.2	2.7	49.344650062613	35935	0.35445	18.711866	7.781350	10.930516	10.098023	2.502152	15990.094876	997.905789782	42.75	37.8	47.8	35.25	50.55	0.83	14	61	7.6	23.4	23.5	36.921	69.2
McPherson, KS	KS	20113	0	20.9569652992313	0.9	97.6	1.1	48.9646071597753	29554	0.45485	19.145772	7.908369	11.237403	10.407204	2.182167	16448.717538	1018.983646166	47.25	41.95	52.5	37.9	57.2	2.01	13	61	7.24	25.1	25.1	53.026	69.7
Marion, KS	KS	20115	0	23.6072588953166	1.1	98.1	0.7	48.7388668512836	13361	0.43531	18.990192	8.213031	10.777161	10.248577	2.310764	16305.617013	1012.844958795	46.1	40.25	51.95	37.75	55	1.68	15	61	6.92	25	19.5	45.713	65.0
Marshall, KS	KS	20117	0	14.9899299894505	0.8	98.9	0.3	49.1837665298678	10965	0.38625	17.399271	6.401987	10.997284	10.153518	2.360042	15638.412845	961.48519587	48.85	42.65	55	37.35	60.8	2.54	13	61	6.86	26.7	12.7	43.125	66.5
Meade, KS	KS	20119	0	26.830985915493	1.3	92.6	0.6	49.5357374217232	4631	0.80218	20.657250	8.315740	12.34151	10.222875	1.514795	17502.852964	1132.199935146	39.2	32.85	45.55	29.85	49	2.45	15	61	7.34	24.3	20.9	46.658	64.7
Miami, KS	KS	20121	1	27.4752288026624	1.3	97.2	1.9	49.4550456774012	28351	0.29526	18.148736	7.340584	10.808152	10.545126	2.800423	15620.647603	975.916317814	51.5	45.8	57.25	44.35	58.95	1.11	16	68	7.34	25.8	23.0	60.539	66.0
Mitchell, KS	KS	20123	0	17.5987841945289	1.0	98.4	0.7	49.33641084824	6932	0.44534	18.764071	7.189908	11.574163	10.707294	1.953695	16278.954494	989.00392915	50.35	44.45	56.2	40.55	60.3	3.01	11	61	7.18	22.8	20.8	44.247	73.8
Montgomery, KS	KS	20125	0	19.2564290962528	5.6	88.8	6.8	48.229063224098	36252	0.24253	20.121840	9.083376	11.038464	9.567495	2.820370	16254.387893	1014.343101107	50.4	45.25	55.6	41.95	60	0.54	12	67	8	27	18.6	40.603	65.5
Morris, KS	KS	20127	0	17.9166666666667	0.9	98.3	0.4	49.2300131061599	6104	0.42082	18.423550	7.473153	10.950397	10.426234	2.418578	16024.552060	999.336050263	47.15	41.05	53.25	38.6	56.2	1.11	13	61	7.46	25.7	16.6	42.083	67.9
Morton, KS	KS	20129	0	21.6796267496112	1.5	90.0	0.4	48.5697940503432	3496	1.07673	21.003219	8.402012	12.601207	10.020415	1.266811	17912.597962	1155.429343742	44.05	37.8	50.35	35.95	52.5	2.15		61	7	25.4	19.1	42.273	64.4
Nemaha, KS	KS	20131	0	13.4491763760546	0.5	98.9	0.7	49.2301950172623	10717	0.37999	17.067366	6.583531	10.483835	10.055880	2.466674	15505.710579	954.356213426	40.9	33.95	47.85	29.25	52.8	1.68	10	61	7.1	24.1	17.1	46.134	76.2
Neosho, KS	KS	20133	0	18.2347782510649	2.1	96.7	1.2	48.3026416426428	16997	0.28961	19.407480	8.394468	11.013012	9.275623	2.917894	16031.397623	1014.279470708	51.95	46.55	57.35	44.85	59.7	0.85	14	61	7.76	25.3	16.2	36.702	66.8
Ness, KS	KS	20135	0	18.1734880879658	0.9	99.1	0.1	49.6236247828605	3454	0.71866	19.592272	7.404463	12.187809	10.731843	1.602501	16958.411625	1068.423157522	47	40.3	53.65	37.05	56.95	2.49		61	7.3	24.4	18.9	47.639	65.0
Norton, KS	KS	20137	0	25.6035242290749	0.8	94.0	4.1	54.9806820090711	5953	0.71053	18.209581	6.801000	11.408581	10.614708	1.618155	16501.719985	1025.43637661	51.1	45	57.25	42.2	61	2.82	16	61	7.26	24.6	17.3	32.016	69.0
Osage, KS	KS	20139	1	21.5152487961477	1.4	98.4	0.4	48.9707994255625	16712	0.33444	18.397915	7.967002	10.430913	10.224831	2.613675	15767.685851	987.551998001	52.8	47.15	58.5	45.8	60.25	1.12	10	68	7.42	26.4	19.4	48.594	66.3
Osborne, KS	KS	20141	0	17.6235294117647	0.5	99.4	0.2	49.1913746630728	4452	0.50219	18.755685	7.175442	11.580243	10.785597	1.823718	16369.669365	993.054957356	50.6	43.9	57.25	42.7	58.8	3.1	14	61	7.36	24.4	18.0	34.797	61.5
Ottawa, KS	KS	20143	0	23.8995873452545	0.8	98.6	0.8	49.9756612039591	6163	0.39759	18.990419	7.266068	11.724351	10.761192	2.088563	16218.931014	980.869218576	51.8	46.05	57.5	43.95	59.95	1.57	4	61	6.92	25.8	19.6	50.814	64.1
Pawnee, KS	KS	20145	0	21.5267622111729	1.3	92.2	5.5	52.8411447532144	7233	0.62618	19.607755	7.462980	12.144775	10.703749	1.697050	16907.647900	1055.808041344	47.1	40.85	53.35	41.1	53.7	3.24	14	61	7.6	24.4	16.9	40.048	68.9
Phillips, KS	KS	20147	0	15.0600282485876	0.8	98.9	0.3	48.6752207965339	6001	0.60128	18.438991	6.572397	11.866594	10.682248	1.693018	16362.241335	1016.372724669	50.3	44.05	56.55	39.1	62.2	2.82		61	7.36	25.3	17.1	44.381	68.7
Pottawatomie, KS	KS	20149	0	25.2074442863917	1.4	97.7	1.0	49.4865176561041	18209	0.33934	17.958886	7.028754	10.930132	10.439996	2.414547	15644.291243	961.554576807	45.05	39.6	50.45	36.7	53.55	1.43	12	68	7.36	24	28.4	53.43	69.0
Pratt, KS	KS	20151	0	21.7906153165117	0.9	96.3	1.2	48.4502954286307	9647	0.5846	19.727409	8.317272	11.410137	10.385425	1.913563	16943.520261	1076.194193859	47.15	41.4	52.9	39.75	55.25	1.47	14	61	7.72	24	22.7	43.583	68.3
Rawlins, KS	KS	20153	0	14.3763213530655	0.7	99.2	0.5	49.9662845583277	2966	0.92764	17.978033	6.482441	11.495592	10.443001	1.556582	16775.788638	1060.657045573	45.35	38.2	52.5	34.4	56.6	2.22	10	61	7.02	24.6	19.8	39.797	67.0
Reno, KS	KS	20155	0	18.206553105882	1.3	93.2	3.4	50.2145392807532	64790	0.47648	19.615097	7.832579	11.782518	10.273733	2.030724	16661.873693	1052.43875693	49.6	44.6	54.65	41.5	58.5	1.15	11	61	7.44	24.9	18.8	41.431	69.5
Republic, KS	KS	20157	0	16.4513814137065	0.5	99.0	0.4	48.2433590402742	5835	0.46477	17.817899	6.596278	11.221621	10.341605	2.081122	15940.735363	975.430931447	46.75	40.6	53	36.95	57.3	2.34	24	61	7.24	23.8	18.6	38.286	68.8
Rice, KS	KS	20159	0	24.9110320284698	1.2	96.0	1.4	47.9788123780318	10761	0.51442	19.302636	7.496538	11.806098	10.514443	1.955574	16612.496027	1035.788031561	50.9	45.1	56.75	43.35	59.15	1.56	12	61	7.56	26.6	20.9	43.164	62.0
Riley, KS	KS	20161	0	53.428927680798	1.3	86.8	7.7	53.3456391324412	62843	0.34299	18.192812	7.010436	11.182376	10.560134	2.306931	15807.411311	961.554576807	38.6	33.9	43.3	32.7	44.25	2.14	24	61	7.2	21.7	42.3	39.257	79.1
Rooks, KS	KS	20163	0	17.5922474841595	0.8	97.8	1.3	49.5162708883026	5685	0.6157	18.942728	7.247999	11.694729	10.844092	1.722411	16551.098463	1016.532672998	49.65	43.45	55.85	41.7	58.35	2.39	11	61	7.2	24	20.4	37.861	69.6
Rush, KS	KS	20165	0	20.4202426753477	0.8	99.0	0.4	48.5497043086455	3551	0.63485	19.531314	7.160042	12.371272	10.817691	1.649365	16793.981513	1058.016966819	53.2	46.3	60.15	44.8	62.15	2.44		61	7.14	26.4	16.2	39.435	60.8
Russell, KS	KS	20167	0	14.9379369382223	1.1	98.3	0.7	48.0597014925373	7370	0.55133	19.203816	7.646012	11.557804	10.869580	1.844524	16538.651228	1025.521673455	52.85	46.6	59.2	46.4	60.05	2.63	9	61	7.22	25.9	20.4	36.135	59.5
Saline, KS	KS	20169	0	21.0394602494544	1.3	91.1	3.9	49.3479112636901	53597	0.38201	19.381011	7.679209	11.701802	10.656473	2.118566	16312.964243	1018.983646166	48.3	43.2	53.45	41	56.15	2.28	13	61	7.02	24.1	23.6	45.162	67.6
Scott, KS	KS	20171	0	16.9143814109274	0.7	96.4	0.3	49.2578125	5120	0.90764	19.441041	7.594951	11.84609	10.547926	1.440828	17142.394319	1094.073744345	37.55	30.2	44.8	30.85	44.5	3.47	8	61	7.06	25.5	20.3	58.341	67.3
Sedgwick, KS	KS	20173	1	18.3751565527035	2.2	81.8	10.0	49.4337214514573	452869	0.40874	20.007434	8.070963	11.936471	9.915900	2.203670	16528.878476	1051.750867086	46.4	42.6	50.2	42.3	50.8	1.16	13	61	7.78	24	27.5	47.848	68.9
Seward, KS	KS	20175	0	30.7152324382701	1.5	68.1	4.3	51.2927587738783	22510	0.86868	20.846094	8.194915	12.651179	10.118818	1.383312	17685.901637	1135.397261631	37.55	32.15	42.95	25.65	49.1	2.16	8	61	7.22	24.8	13.5	41.373	60.3
Shawnee, KS	KS	20177	1	16.0455139909402	2.2	85.2	10.2	48.4126189873492	169871	0.29964	18.263735	7.694350	10.569385	10.551490	2.559581	15588.517368	962.699124556	49.75	45.45	54.1	43.2	57	1.33	12	68	7.54	26.5	28.9	47.464	75.7
Sheridan, KS	KS	20179	0	14.4086826347305	0.2	99.2	0.2	50.0177746178457	2813	0.8366	18.487537	7.206712	11.280825	10.646906	1.545258	16782.888104	1044.371182502	41.5	32.6	50.4	36.8	46.25	2.44		61	7.24	24	21.8	46.739	66.9
Sherman, KS	KS	20181	0	24.5666561613615	0.8	94.8	0.5	51.1094674556213	6760	1.12616	18.119253	6.770352	11.348901	10.392879	1.379069	17015.643593	1073.498717751	49	42.7	55.25	40.8	57.2	2.87	14	61	7.3	26.2	19.1	41.57	65.6
Smith, KS	KS	20183	0	13.4407364787112	0.6	99.2	0.2	48.1040564373898	4536	0.54866	18.396576	6.606955	11.789621	10.609138	1.773456	16190.241918	993.742334402	42.75	36.15	49.35	31.4	54.95	3.01	11	61	7.12	24.3	14.9	39.836	68.6
Stafford, KS	KS	20185	0	21.1236452112365	1.0	96.4	0.4	48.778450615995	4789	0.58102	19.590112	7.634899	11.955213	10.512135	1.826045	16818.825215	1055.858856799	44.6	38.15	50.95	35.6	54.15	1.76		61	7.36	23.9	20.7	39.375	67.9
Stanton, KS	KS	20187	0	25.0451263537906	1.5	85.3	0.6	50.997506234414	2406	1.02296	20.759071	8.317301	12.44177	10.319535	1.240505	17798.021663	1154.580376369	37.15	29.55	44.85	28.15	46.2	3.2		61	7.3	24.5	14.2	49.612	66.5
Stevens, KS	KS	20189	0	17.271815446339	1.5	84.5	1.2	48.8010250777961	5463	0.94989	20.930739	8.261616	12.669123	10.072445	1.326642	17795.166026	1152.274942312	45.9	39.25	52.45	38.4	53.9	2.25		61	7.24	24.3	13.9	50.517	57.6
Sumner, KS	KS	20191	1	21.3595041322314	2.3	96.6	0.9	49.1983350034687	25946	0.37827	20.519491	8.841775	11.677716	9.894513	2.322249	16692.702035	1051.82973208	48.4	43	53.85	41.4	55.7	0.91	9	61	8.2	28.4	18.7	49.582	70.4
Thomas, KS	KS	20193	0	22.9407135362015	0.8	98.0	0.6	48.6063569682152	8180	0.97063	18.239811	6.895312	11.344499	10.522483	1.445383	16923.648536	1060.095049947	46	39.9	52.05	39.75	52.7	2.59	11	61	7.08	23.9	23.4	47.033	70.3
Trego, KS	KS	20195	0	17.2271573604061	1.3	98.7	0.2	47.6649593250979	3319	0.73498	19.218544	7.114688	12.103856	10.826945	1.609295	16793.101138	1053.033393116	46.35	39.5	53.2	37.05	56.75	2.4		61	7.2	24.9	22.2	39.655	73.1
Wabaunsee, KS	KS	20197	1	22.5986078886311	1.0	98.2	0.7	50.6172839506173	6885	0.37195	18.131106	7.314027	10.817079	10.535053	2.471129	15754.578557	984.143276256	53.1	47.1	59.05	47.45	58.6	1.12	15	68	7.16	24.6	21.8	52.133	63.2
Wallace, KS	KS	20199	0	18.7688593844297	1.4	95.7	1.0	49.7427101200686	1749	1.09059	18.637983	7.007197	11.630786	10.405419	1.378247	17165.064657	1103.528137512	38.55	28.95	48.15	29.8	47.2	2.93		61	7.34	25.6	23.4	43.953	59.0
Washington, KS	KS	20201	0	14.820873548176	0.5	99.4	0.3	50.2082369273485	7099	0.42465	17.563328	6.322527	11.240801	10.261912	2.223046	15800.847602	970.644615085	49.25	42.75	55.75	36.85	61.45	2.06	17	61	7.38	25	18.2	39.698	67.1
Wichita, KS	KS	20203	0	18.6236559139785	1.3	88.5	0.2	51.0865270644014	2531	1.00932	19.316752	7.455677	11.861075	10.456858	1.325547	17295.327370	1114.165691754	38.15	30.3	46.05	29.9	46.05	2.62		61	7.22	26.3	15.9	44.318	54.1
Wilson, KS	KS	20205	0	18.8355107499229	1.7	97.9	0.5	48.4998064266357	10332	0.26954	19.653939	8.342406	11.311533	9.190100	2.747000	16146.758975	1014.279470708	53.2	47.35	59.1	44.05	63.35	0.7	13	61	7.6	25.1	10.7	39.301	62.2
Woodson, KS	KS	20207	0	21.357063403782	1.6	98.0	1.0	49.181626187962	3788	0.31948	19.233945	8.091291	11.142654	9.459061	2.762705	16058.624711	1010.850417871	50.8	43.95	57.7	41.8	60.5	0.63	9	61	7.18	24.5	12.8	30.385	62.2
Wyandotte, KS	KS	20209	1	20.3456824128908	1.7	60.5	29.4	48.8155711227372	157882	0.27559	17.967406	7.176439	10.790967	10.983759	2.707130	15383.145517	934.505371384	52.45	47.75	57.2	44.25	61.5	1.89	13	68	9.14	28	15.2	38.503	65.7
Adair, KY	KY	21001	0	17.6062875177919	0.6	96.7	2.8	48.4516353514266	17244	0.25651	18.191500	9.079831	9.111669	14.903293	3.514198	15193.593636	958.59479971	54.2	48.15	60.15	44.15	65.15	1.01	5	74	10.56	29.6	14.4	29.834	57.2	498.8	615	416.6	54.9	41.5	71.5	98.4	73.5	129.5	147.3	114.3	187.1	88.2	71	108.4	75.9	104.9	467.8	36.1
Allen, KY	KY	21003	0	18.1823656950132	0.5	98.2	1.3	48.9662921348315	17800	0.22119	18.728959	9.838337	8.890622	14.947810	3.560614	15460.225164	993.590585514	52.2	46.25	58.2	43.05	62	1.04	6	74	10	30.2	10.6	35.247	53.5	462.6	525.4	417.8	61.8	47.6	79	93.9	69.7	124.2	113.7	85.1	148.9	88	70.9	108	68.3	116.3	465.1	36.3
Anderson, KY	KY	21005	0	21.6665723821915	0.5	97.2	2.6	48.8723771649835	19111	0.24011	17.452041	8.465750	8.986291	15.107281	3.232391	14988.273816	933.67778982	56.6	51.7	61.55	49.2	64.65	1.42	13	74	9.22	25.6	17.3	55.506	61.9	530	593.1	469.9	62.3	48.3	79.1	133.1	105	166.5	114.2	86.5	148.2	98.1	80	119	92	106	523.5	39.7
Ballard, KY	KY	21007	0	16.044776119403	1.1	96.7	3.1	49.3724354332609	8286	0.11531	19.216264	9.472111	9.744153	14.572523	3.210863	15615.272151	981.290183887	55.2	49.45	60.9	46.8	64.1	0.76	4	69	9.4	27.3	10.7	41.228	64.7	515	597.3	454.2	49.9	33.1	73.3	93.5	61.1	139.2	116.7	78.1	169.1	114.8	87.8	148.1	84.7	148.8	531.2	59.2
Barren, KY	KY	21009	0	15.8896342661465	0.4	94.9	4.4	48.1108511029895	38033	0.22546	18.465738	9.343417	9.122321	15.014092	3.545395	15343.509326	972.808882423	52.2	47	57.35	43.9	61.5	1.24	6	74	10.5	25.8	15.0	38.374	60.4	492.8	586.5	432.1	57.6	48.4	68.1	108.4	90.7	128.7	94.2	76.8	114.4	97.8	85.8	111.1	62.3	144.6	498.4	43.3
Bath, KY	KY	21011	0	17.9499565259395	0.6	97.5	2.1	49.4000902119982	11085	0.26089	17.409090	8.167839	9.241251	14.909619	3.185938	14894.859228	912.614967031	54.05	48.35	59.7	43.4	65.15	1.89	11	66	10.04	30	13.2	30.458	55.6	607.5	745.2	509.1	90.8	68.9	117.7	120.4	86	164.5	150.5	108.7	203.1	112.3	88.1	141.4	77.8	153.8	594.3	46.3
Bell, KY	KY	21013	0	12.7472838588668	0.7	96.8	2.6	47.8043912175649	30060	0.47086	17.141985	8.579480	8.562505	14.695006	3.398295	15021.630060	988.688412168	54.5	48.45	60.55	46.25	64.1	0.96	5	69	11.3	27.5	11.3	24.724	53.6	521	606.4	471.8	66	54.2	79.7	103.3	83.3	126.8	135	108.5	165.9	113.4	98	130.7	91.5	144.4	583.8	49.2
Boone, KY	KY	21015	1	33.5156299336912	0.6	96.1	1.8	49.4226139944878	85991	0.25783	16.780861	7.586805	9.194056	15.604491	3.067035	14900.212416	907.643419689	48.35	43.1	53.55	41.85	55.15	1.13	15	66	8.56	24.5	28.2	66.549	74.7	478.4	537.7	439.2	42.1	36.2	48.6	125.4	112.3	139.5	142.8	126.7	160.3	80.4	72.2	89.4	71.3	92.5	486.4	23.6
Bourbon, KY	KY	21017	1	17.6564830672339	0.5	91.4	7.4	48.6157024793388	19360	0.26531	17.118312	7.927143	9.191169	15.006877	3.034320	14894.352364	915.419291897	49.45	43.65	55.25	41.55	58.15	2.76	12	66	10.16	28.5	17.4	40.849	64.2	492	516.2	480	38.5	28	51.9	117.7	91	150	141.2	109.9	178.7	79.7	64.2	97.9	73.4	90.7	417.8	33.4
Boyd, KY	KY	21019	1	17.6152913911509	0.6	96.8	2.9	48.9688856729378	49752	0.20922	17.508645	8.220043	9.288602	14.900693	2.858710	14854.873649	904.518740038	55.85	50.5	61.2	49.25	63.5	1.05	6	69	10.72	29.2	15.8	38.802	65.2	537.5	644.2	472.5	58	49.6	67.5	105.9	90.4	123.4	126.8	108.4	147.7	105	93.7	117.3	87.3	132.5	558.2	42.8
Boyle, KY	KY	21021	0	25.7118831938233	0.6	88.8	10.2	49.5757663284832	27697	0.2923	17.449031	8.379036	9.069995	14.854402	3.351244	15046.831192	943.541723835	48.85	43.2	54.45	39.5	59.8	2.07	6	74	9.52	26.3	23.3	40.72	67.3	516.6	621.9	442.5	57	46.1	69.9	99.2	79.8	122.3	140.2	113.9	170.7	100.4	85.7	116.9	90.1	120.7	518.9	43.2
Bracken, KY	KY	21023	1	15.8438873093823	0.4	98.8	0.7	49.4866529774127	8279	0.23682	16.984723	7.857137	9.127586	15.368013	2.909183	14886.431490	914.928109852	60.75	55	66.45	51.85	70	1.45	10	66	9.74	27.7	11.6	38.481	59.5	593.1	639.7	560.1	69.1	47.3	97.6	167.7	120.4	228	112	72	166.5	92.6	67.7	124.1		142.8	492	37.8
Breathitt, KY	KY	21025	0	11.5189456342669	0.4	99.1	0.4	49.3416149068323	16100	0.31733	17.818693	8.958308	8.860385	14.457523	3.129504	14848.393672	933.070688584	57.05	50.7	63.5	50.05	64.75	1.09	8	74	11.54	31.6	10.4	19.906	44.0	613.5	721.8	530.9	70.6	53.4	91.8	107.3	79.5	142.2	150.9	112.4	198.2	149.6	125.1	177.8	116.7	188.3	636.5	86
Breckinridge, KY	KY	21027	0	17.5335426777048	0.7	96.7	3.2	49.6460746460746	18648	0.19408	17.923778	8.666197	9.257581	15.531155	3.328061	15174.387923	957.366010983	59.2	53.6	64.75	50.95	67.75	1.45	5	74	9.48	26.1	7.8	37.395	60.7	500.3	593	432.8	67.5	52.7	85.3	93.8	70.6	122.7	137.6	106.5	175.1	92.5	75.4	112.4	73.7	118.2	474.2	40.4
Bullitt, KY	KY	21029	1	23.7931762966093	0.8	98.8	0.5	49.732183682801	61236	0.17271	17.947533	8.736837	9.210696	15.309306	3.124216	15065.817650	941.719890593	57.95	52.4	63.55	50.85	65.25	3.29	8	74	9.44	27.5	11.1	51.526	60.9	502.9	548.1	464.3	59	50.4	68.7	127.2	111.6	144.5	117.6	100.7	136.5	91.6	81.1	103	76.2	108.3	504	34.6
Butler, KY	KY	21031	0	15.5539131148887	0.6	98.5	0.6	49.7463489623367	13010	0.15459	18.577210	9.235145	9.342065	15.379794	3.483262	15371.739687	958.015576624	57.55	51.35	63.8	46.4	69.1	0.73	9	74	9.72	28.3	7.8	33.703	50.8	499.6	604.8	415.2	48.6	33.9	67.7	96.3	67.7	133.3	111.2	79.8	151.5	108.2	85.9	134.7	87.9	136.5	564.1	45.9
Caldwell, KY	KY	21033	0	14.9247694547808	0.4	94.4	5.0	48.0704441041348	13060	0.15533	18.754857	9.264229	9.490628	15.630223	3.356844	15460.154255	967.19434747	55.25	49.5	61	45.15	66.4	1.14	7	69	9.64	25.7	14.0	35.289	63.8	506.5	631.6	414.4	63.6	48.1	83.2	81.5	56.9	114.3	101	72.2	138.7	109.8	89.1	134.3	71.7	154.9	614	40
Calloway, KY	KY	21035	0	28.0612715696226	0.5	94.3	3.8	48.2429704187026	34177	0.1575	19.262377	9.822649	9.439728	14.657641	3.470881	15761.926745	1005.299540355	48.4	43.1	53.7	41.65	55.75	0.89	9	69	8.24	22.3	28.2	39.194	71.6	489.2	614.6	397.8	52.1	42.6	63.2	101.7	82.7	124.1	154.4	130	182.3	91.3	78.5	105.6	58.1	135.7	505	34.1
Campbell, KY	KY	21037	1	17.9170301444218	0.5	97.3	1.8	48.2373386295928	88616	0.20328	16.893430	7.753654	9.139776	15.564434	2.888675	14829.774464	910.202664867	50.75	45.2	56.25	43.55	58.7	1.19	17	66	8.86	26.1	26.3	51.482	69.4	533.5	607.4	487.7	64.8	57.6	72.6	135.7	121.6	151	139	123	156.4	95.9	87.1	105.4	79.7	120.7	525.5	36.7
Carlisle, KY	KY	21039	0	18.5810810810811	0.8	98.3	1.1	48.7759297327602	5351	0.11722	19.400570	9.764529	9.636041	14.402934	3.258934	15665.654948	1008.603285803	54.5	48.3	60.6	47.05	62.3	0.86	1	69	9.88	27.5	10.6	33.909	57.9	541.1	636.6	479.1	66	40.8	101.9	149.6	95.7	224.7	156.4	100.8	233.8	81.8	54.6	119.1		106.8	508
Carroll, KY	KY	21041	0	20.9624537281861	0.6	96.1	2.3	50.2904972919744	10155	0.1807	17.092466	8.242581	8.849885	15.460766	3.126567	14964.432229	919.930199545	56.95	50.8	63.1	46.55	67.75	1.17	12	66	9.62	25.9	9.3	43.44	57.2	511.4	606.8	443.2	55.5	37.6	79	106.5	70.9	153.7	127.6	86.3	181.5	113.2	87	145	95.9	136.2	573.1	50.7
Carter, KY	KY	21043	0	12.5864673610559	0.5	99.4	0.2	48.9531034995723	26889	0.25963	17.187217	7.995092	9.192125	14.934005	2.886809	14938.525993	909.513336593	57.5	51.8	63.2	49.05	66.4	1.19	5	69	9.4	27.5	10.2	32.424	50.3	579.3	699.8	491.3	72	58.5	87.7	124.4	100.2	152.7	133.7	106.3	166	118.4	101.3	137.6	82.2	162.1	547.3	61.2
Casey, KY	KY	21045	0	15.2430196483971	0.6	99.0	0.4	48.8768045575193	15447	0.3108	17.774450	8.755576	9.018874	14.804611	3.542981	15071.027015	945.60493225	52.55	46.35	58.7	42.3	63.55	1.54	6	74	10.6	26.8	9.5	26.592	54.9	526.8	619.6	460.9	62.5	47.6	80.7	126.5	96.9	162.8	123.5	93	161.4	108	88.6	130.6	66.8	158.1	516.9	53
Christian, KY	KY	21047	1	38.1704245254039	1.1	71.8	24.8	51.6072787656542	72265	0.16997	18.817300	9.522390	9.29491	15.270888	3.399066	15437.639871	992.562350477	48.45	43.3	53.6	41.35	56.25	1.21	12	74	10.58	28.1	13.7	37.061	68.9	444.2	559.2	360.4	50.9	43.4	59.3	99	84.8	114.8	151.3	131.6	173	73.6	64.5	83.5	56.7	96.8	399.7	28.6
Clark, KY	KY	21049	1	20.2112198430385	0.5	94.3	5.0	48.3496258749698	33144	0.29039	17.395297	8.155593	9.239704	14.839416	3.082005	14849.390736	932.958028707	53.1	47.7	58.5	46.5	60.45	1.47	6	74	9.58	27.8	17.7	46.575	66.6	503.1	560.1	467.8	47.7	38.4	58.6	121.3	101.1	144.4	129	106.3	155.3	97.3	84	112.2	84.6	114.9	512.7	40.5
Clay, KY	KY	21051	0	13.651273198101	0.6	94.6	5.0	52.7691806483141	24556	0.35032	17.730069	8.877309	8.85276	14.543816	3.309805	14966.132256	936.436403047	49.4	41.7	57	38.3	61.3	1.24	3	69	10.54	28.7	7.5	20.175	43.6	493.7	580.5	420.1	61.3	47.7	77.6	111.7	87.4	141	129.3	100.2	164	110.9	92.8	131.6	75	153	524.1	55.6
Clinton, KY	KY	21053	0	10.15953910924	0.5	99.4	0.1	48.1627569026365	9634	0.30394	18.273046	9.285840	8.987206	14.830793	3.481993	15193.630001	979.347273033	57.35	49.6	65.05	46.6	69.05	1.89	2	74	9.84	26.6	3.7	23.788	44.2	514.3	579.1	487.2	45.9	30.1	67.5	106.1	73.3	149.8	103.1	67.2	152.1	116.2	90.9	146.9	99.4	147	556.7	56.9
Crittenden, KY	KY	21055	0	16.6254218222722	0.6	99.0	0.8	48.4015345268542	9384	0.15897	18.658144	8.920348	9.737796	15.726175	3.247274	15448.431956	968.058932658	60.15	54.3	66	51.45	69.35	0.94	12	69	9.36	26.4	9.3	34.623	52.9	464	513.5	421.3	63.8	44.4	89.2	93.4	62.5	135.8	117.7	80.8	167	101.6	77.5	131.5	79.2	129.1	531.5	42.8
Cumberland, KY	KY	21057	0	13.5932404387785	0.5	96.1	3.9	48.118091506926	7147	0.22727	18.608348	9.621216	8.987132	14.865497	3.497038	15290.981490	979.360252673	54.15	47.65	60.6	41.75	67.8	1.81	2	74	9.46	28.1	7.9	28.135	54.8	496.2	648.3	372.7	46.2	29.5	70.4	86.3	49.2	140.9	106.7	69.5	159.7	91.2	66.6	123.1		153.1	444.6	43.5
Daviess, KY	KY	21059	1	13.0388916238835	0.4	94.6	4.8	48.0867333005626	91545	0.12462	18.365421	8.774546	9.590875	15.789438	3.205711	15323.485204	962.39679855	49.3	45.1	53.5	42.75	56.65	0.86	11	69	9.92	25.5	18.2	42.821	71.2	505	615.5	431.9	46.8	41.2	52.9	121.3	108.8	134.9	158.6	142.7	175.7	106.5	98	115.6	89.4	133.8	573.3	42.3
Edmonson, KY	KY	21061	1	19.3100930826793	0.7	98.8	0.7	49.3558914462384	11644	0.19317	18.399148	9.089978	9.30917	15.231100	3.500846	15305.492736	958.015516776	62.05	55.25	68.85	52.15	72.5	1.18		74	10.6	26	7.2	35.808	50.3	529.4	610.9	466.2	56.6	40.3	77.6	123.8	90.2	166.6	136.2	99.9	182.2	120.8	96.4	149.8	100	150.8	671.9	44.6
Elliott, KY	KY	21063	0	16.9545238472508	0.6	99.9	0.1	48.7700059276823	6748	0.28922	17.253623	8.042210	9.211413	14.826611	2.933474	14918.377946	911.259273733	56.8	49.3	64.25	47.15	66.9	1.17	7	69	9.44	27.2	7.1	22.097	48.1	286.5	314.9	276.3				85.5	50.3	136.3	55.5	32.1	91.8	57.8	39.7	82.4		74.7	270.2
Estill, KY	KY	21065	0	14.2101600556715	0.5	99.6	0.2	48.4092245377932	15307	0.259	17.753232	8.481497	9.271735	14.589436	3.134668	14945.006168	936.824724669	56.3	49.1	63.55	47.15	66.4	3.11		74	10.5	26.6	6.6	28.324	44.9	569.3	681.3	491	49.2	34.7	67.6	136.2	103.8	175.9	146.1	109.1	191.9	117.6	95.2	143.8	80.6	170.1	600.8	51.8
Fayette, KY	KY	21067	1	28.2350534863267	0.6	82.4	14.1	49.0975463702248	260512	0.3	17.129904	7.984762	9.145142	14.977919	3.061224	14906.800577	923.38174486	49.45	45.25	53.7	45.4	53.85	3.89	11	74	9.4	25.8	39.1	47.469	73.6	496.6	564.4	454.4	45.7	42.1	49.6	139	130.5	147.9	148.3	138.3	158.7	79.9	75.1	85	66.6	98.5	442.5	29.7
Fleming, KY	KY	21069	0	14.9510945505356	0.5	98.0	1.7	48.9704176334107	13792	0.2655	17.093307	7.881586	9.211721	15.061462	3.089459	14851.821768	912.598564214	53.6	48.2	58.95	44.6	63.15	2.28	7	66	9	25.4	12.7	31.236	58.8	522.3	631.8	446.1	62.9	47	82.7	109.6	80.3	146.5	144.7	107.5	190.7	75	57.6	96.3	50.6	109.8	380.7	33.5
Floyd, KY	KY	21071	0	12.0783487573044	0.4	98.1	1.4	49.1576541551801	42441	0.32151	17.882334	9.131518	8.750816	14.476246	2.972200	14753.057180	935.703094493	57.65	51.95	63.35	49.75	66.3	0.81	7	69	12.48	30.1	11.7	27.907	52.3	539.5	620.1	477.8	62.4	52.4	73.7	106	88.7	126	117	96.3	140.9	144.8	129.6	161.3	115	181.8	748.1	62.5
Franklin, KY	KY	21073	0	20.6824932442995	0.6	89.0	10.0	48.3695766141716	47687	0.22054	17.317073	8.383818	8.933255	15.197840	3.106259	14969.905187	915.521373834	56.95	52.1	61.8	51.45	63.3	2.94	7	74	9.64	25.6	27.2	47.976	67.7	521.8	577.2	488.7	53.5	45	63.1	147.1	128	168.4	123.6	103.8	146	99.4	87.7	112.3	82	123.9	582	32.1
Fulton, KY	KY	21075	0	21.889590771766	0.4	76.0	23.6	46.7105263157895	7752	0.1099	19.795380	10.094231	9.701149	14.042883	3.386983	15794.220623	1012.06483111	49.7	43.9	55.5	41.45	60.15	0.79		69	10.5	26.8	10.9	31.965	64.0	490.1	634	394.2	64.4	43.8	92.5	93.6	60.1	141.4	143.1	94.8	209	97.2	70.6	131.4		164.6	500.4
Gallatin, KY	KY	21077	1	28.7543014452856	0.6	97.7	1.9	49.7331639135959	7870	0.20507	17.018103	7.896904	9.121199	15.494023	3.107341	14914.753123	915.536757602	54.6	48.25	60.95	44.5	65	1.08		66	9.46	28.2	9.0	41.31	63.0	533.9	600.4	490.2	65	41.1	97.2	117	76	172.7	110	65.5	172.4	147.3	111.4	190.9	123.2	174.4	766.6	62.7
Garrard, KY	KY	21079	0	28.3084004602992	0.3	96.3	3.4	49.1752298539751	14792	0.28441	17.628699	8.661980	8.966719	14.723889	3.243429	14991.525876	942.4660052	53.75	47.8	59.65	42.9	65.25	1.38	6	74	10.02	25.7	13.8	37.095	58.1	563.9	663	487	72.2	55.9	92	137.7	106.7	175.2	131.8	99.7	171.3	115	93.9	139.5	73.7	163.7	628.3	44.2
Grant, KY	KY	21081	1	29.4426102155758	0.5	98.8	0.3	49.2762687634024	22384	0.26031	16.869309	7.670302	9.199007	15.416514	3.036896	14928.265332	915.449783803	56.75	50.95	62.55	49.95	63.85	1.08	6	66	9.32	25.8	10.8	42.475	55.1	490.8	540.6	450.9	59.1	45.4	75.6	119.8	93.6	151.1	111.4	83.6	145.1	100.1	81.9	121.1	82.6	121.5	553.6	37.5
Graves, KY	KY	21083	0	14.9057367568818	0.7	93.8	4.8	48.722588311548	37028	0.14298	19.265175	9.882054	9.383121	14.510139	3.419288	15668.931132	1005.299540355	51.9	46.85	57	43.45	61.15	0.75	6	69	9.44	26.1	14.4	35.277	60.3	501	591.6	442.5	48.9	40.3	59	132.8	112.4	156.1	122.2	101.6	145.8	99.5	87.1	113.4	71.8	136.4	580	32.6
Grayson, KY	KY	21085	0	14.4461709211987	0.6	98.9	0.7	49.5156529331061	24053	0.20222	18.090080	8.814699	9.275381	15.434166	3.460129	15231.251172	958.015516776	56.25	50.5	62	44.35	68.8	1.15	3	74	10.56	28.5	7.5	33.965	55.2	523.4	622.9	450.8	74.8	61.6	90.2	103.1	81.3	129.1	122.9	97.6	152.9	100	84.9	117.3	76.9	130.1	476.7	49.5
Green, KY	KY	21087	0	16.3446570826847	0.5	96.8	2.8	49.2186143427678	11518	0.21447	18.215075	9.198004	9.017071	15.031535	3.489211	15190.420584	954.767016132	57	50.9	63.05	45.7	69	1.33	5	74	9.46	27.3	11.4	36.575	54.6	488.4	574.2	435.8	39.1	26.5	56.4	124.8	90.2	169	111.8	78.4	155.2	83.6	64.1	107.8	40.1	135.4	454.8	32.5
Greenup, KY	KY	21089	1	16.9910179640719	0.6	98.7	0.7	48.1364018324252	36891	0.20728	17.355105	8.164461	9.190644	15.044864	2.763140	14871.547187	906.461300987	53.85	48.4	59.35	46.15	62.45	1.31	8	69	10.7	29.9	14.9	42.377	62.1	501.2	560.6	461.8	54.2	45.3	64.5	120.2	101.8	141.4	112.3	94	133.4	89.4	78.3	101.9	67.3	118.4	436.7	42.5
Hancock, KY	KY	21091	1	19.8743428644698	0.5	98.5	1.0	49.3565300285987	8392	0.14393	18.111152	8.845234	9.265918	15.663795	3.243678	15197.959932	958.015516776	53.45	47.65	59.2	44.4	62.8	0.91	6	69	9.56	26.4	10.8	44.892	63.9	553.9	674.3	459.9	75.4	51.7	106.4	149.4	104.5	207.7	189.9	132.6	263.3	95.9	69.6	129.2	65.7	132.6	478.3	44.1
Hardin, KY	KY	21093	1	27.9582685091974	1.0	84.0	12.8	50.4990761781383	94174	0.22687	17.836742	8.671611	9.165131	15.328123	3.335241	15123.100451	955.905523403	52.15	47.1	57.1	44.3	60.55	1.43	6	74	10.26	26	18.5	47.54	66.5	508	600.6	448.8	58.6	51.9	66	122.1	109.2	136.2	161.3	144.1	179.9	94.3	85.7	103.4	79.4	115.8	470.9	43.2
Harlan, KY	KY	21095	0	5.74627823408624	1.0	96.5	2.9	47.8525390036745	33202	0.6104	16.272073	8.286306	7.985767	14.603935	3.399178	15041.618501	988.58922521	56.4	50.6	62.25	48.05	65.85	1.01	4	69	10.86	30.9	11.1	26.582	49.7	534	606.9	496.3	53.7	43.3	66	113.1	92.8	136.7	107	83.8	134.5	133.5	117.1	151.6	104.8	181.5	679	59.2
Harrison, KY	KY	21097	0	19.3768951780724	0.6	96.4	2.8	48.7182338875605	17983	0.24219	17.116807	7.946853	9.169954	15.213706	2.985179	14917.709864	915.449783803	53.6	47.9	59.25	44.65	63.2	1.2	5	66	9.56	27.6	13.8	40.582	61.1	526.1	669.8	422.2	60	46	77.1	107.1	81.2	138.9	165.6	130.7	207.2	99.2	81.1	120.2	73.6	133.7	533.6	39.5
Hart, KY	KY	21099	0	16.8987302950377	0.6	93.3	6.4	49.2232731441674	17445	0.21317	18.206073	8.998724	9.207349	15.144624	3.496938	15260.320949	955.408050841	53.45	47.45	59.45	43.05	64.7	2.88	15	74	9.24	27.7	9.2	30.969	54.7	530.6	638.9	448.2	67.5	52.2	85.8	101.2	76.6	131.6	106.8	78.4	142.1	105.6	86.9	127.2	74.7	144.6	539.6	46.4
Henderson, KY	KY	21101	1	14.9002523449031	0.4	92.0	7.5	48.3414753842379	44829	0.12169	18.453156	8.792968	9.660188	15.945027	3.152588	15339.989411	964.477317049	54.9	49.9	59.9	47.9	62.7	1.03	6	69	9.4	24.5	16.1	40.438	72.5	451.5	550.9	385.9	53.7	45.1	63.5	101.1	84.8	119.7	118.2	98.8	140.3	90.2	78.9	102.6	75.2	110.4	502.6	33.1
Henry, KY	KY	21103	1	23.5818765608277	0.5	94.8	3.7	49.8140770252324	15060	0.25211	17.058134	8.215009	8.843125	15.369941	3.202638	14961.262908	919.599302285	55.45	49.65	61.15	48.55	62.55	1.34	7	74	9.98	28.1	14.1	43.612	61.3	524.2	684.6	387.5	75.7	58.3	96.8	99.9	72.7	134.3	130.6	97.3	171.8	98.1	78	121.9	56.3	145.6	520.7	40.2
Hickman, KY	KY	21105	0	14.2026078234704	0.9	89.6	10.4	47.7194982896237	5262	0.117	19.592235	9.967404	9.624831	14.271916	3.346353	15716.353988	1008.720658608	53.05	46.9	59.2	42.65	64.45	1.15	8	69	9.78	28.5	16.5	31.836	61.7	508.3	539.7	482.2	56.4	32.9	91.5	113.2	67.7	180.9	103.2	58.6	171.6	106.3	75.1	147.9	99.6	114	598.4
Hopkins, KY	KY	21107	0	12.3395492506578	0.5	92.8	6.6	47.6493475784088	46519	0.13728	18.665637	9.358514	9.307123	15.783987	3.277339	15417.971900	964.477317049	54	48.85	59.15	45.65	63.45	0.66	9	74	9.78	29.6	13.2	39.312	64.7	510.5	638.2	429	58.4	49.7	68.2	111.7	95.4	130.2	133.1	112.9	155.9	107.5	95.6	120.6	80.2	149.4	522.9	51.5
Jackson, KY	KY	21109	0	13.6832091327097	0.6	99.7	0.1	49.3071507965913	13495	0.38086	17.391178	8.445566	8.945612	14.459570	3.301032	14980.965955	937.869046413	58.25	50.6	65.95	47.85	69.15	1.02	13	74	9.78	29	6.2	21.928	34.5	531.2	567	505.4	53.5	37.8	73.5	123	90	164.4	133.4	97.3	178.7	119.5	95.7	147.6	95.1	146.4	588.2	56.1
Jefferson, KY	KY	21111	1	14.3347532024334	0.6	78.6	19.5	47.8081152934528	693604	0.16437	17.805423	8.571874	9.233549	15.371093	3.072473	15017.820169	920.341783846	52.85	49.45	56.3	47.5	59	1.91	12	74	9.48	26.5	28.5	45.352	68.8	533.4	625	474.2	55.4	53.1	57.8	138.1	133.1	143.2	155.2	149.2	161.3	95.6	92.5	98.7	81.5	116.9	524.8	36.3
Jessamine, KY	KY	21113	1	31.8399292015819	0.6	95.5	3.5	49.1406470121155	39041	0.28134	17.365643	8.268556	9.097087	14.891833	3.187120	14948.673734	942.448516223	49.45	43.9	54.95	42.15	57.4	2.4	12	74	10.18	27.7	27.4	47.494	71.2	525.5	601.2	464.3	46.8	37.9	57.2	126.2	106.3	148.7	140.4	117.3	166.7	97.4	84.2	112	76.5	121.3	550.6	34.5
Johnson, KY	KY	21115	0	11.1953855936052	0.5	99.2	0.3	48.210705907443	23445	0.26059	17.857541	8.695391	9.16215	14.608081	2.920333	14818.969746	935.701456874	57.9	52.2	63.55	50.8	65.7	0.94	4	69	10.6	28.4	10.5	30.82	52.7	564.1	647.3	518.8	60.1	47.2	75.4	112.6	89.1	140.6	113.2	86.3	145.7	131.3	112.3	152.8	97.1	186	674	57.3
Kenton, KY	KY	21117	1	21.0017881441059	0.5	94.9	4.3	49.0433370305815	151464	0.2273	16.765715	7.566015	9.1997	15.582907	2.980550	14869.702146	910.564847241	50.45	45.4	55.55	44.05	57.4	1	18	66	8.9	22.7	27.5	53.213	71.6	531.6	605.2	483.6	59.3	53.8	65.2	130.5	119.8	142.1	149.7	136.4	164	99.4	92.2	106.9	89.8	113.7	538.4	38.9
Knott, KY	KY	21119	0	10.5015957126513	0.5	98.8	0.9	49.3059096832682	17649	0.42718	17.402867	8.772267	8.6306	14.458792	3.039758	14821.782282	934.726223612	53.2	47.15	59.2	44.45	62.45	0.9	6	74	10.58	28.2	12.4	29.451	54.8	483.6	499.4	477.5	45.3	32.4	61.7	110.2	83	143.9	109	78.7	147.2	104.3	84.3	127.7	88.9	119.3	571.9	39.8
Knox, KY	KY	21121	0	15.1095927479367	0.8	98.6	0.9	48.1522251926404	31795	0.36033	17.820526	8.935697	8.884829	14.645209	3.283549	14977.563512	983.398970354	50.1	43.8	56.45	39.95	61.5	1.12	6	69	10	27.5	8.5	21.493	53.6	567.2	697.1	486.6	60.1	48.8	73.2	113.7	93	137.9	158.3	130.5	190.2	122.6	106.4	140.6	77.7	183.2	604	57.5
Larue, KY	KY	21123	1	19.3399602385686	0.8	95.7	4.0	48.82225379496	13373	0.24134	17.818748	9.013406	8.805342	15.183198	3.379181	15124.108621	954.767016132	51.75	46.3	57.25	41.85	62.5	1.46	7	74	9.72	26.8	12.1	38.891	61.6	498.7	681.2	354.6	54.3	39.3	73.3	99.5	71.5	135.5	159	120.9	205.7	79	61.2	100.6	41.9	121.7	467.4	24.7
Laurel, KY	KY	21125	0	18.8910446237108	1.0	98.5	0.8	48.8760314900882	52715	0.36172	17.757089	8.982772	8.774317	14.597831	3.269773	15028.809025	945.350146495	53.05	47.6	58.55	44	62.9	0.99	5	69	11.52	27	13.6	36.787	56.3	528.5	625.2	466.7	51.8	43.6	61	126.7	109.8	145.5	144.8	124.4	167.5	103.5	92.3	115.8	75.3	141.2	510.5	48.5
Lawrence, KY	KY	21127	0	16.2267239615306	0.6	99.5	0.2	49.3223713790224	15569	0.23667	17.773297	8.574340	9.198957	14.738528	2.857889	14839.900983	912.852214977	57.75	51.6	63.9	49.35	66.8	0.98	5	69	10.02	29.7	8.2	28.865	44.7	497	539.6	465.3	57	42.4	75.2	111	83.1	145.8	70.5	47.4	101.2	106.4	86.2	130.1	96.3	122.7	579.2	41.3
Lee, KY	KY	21129	0	17.9688539864235	0.9	95.7	3.8	52.2486104092976	7916	0.2977	17.693217	8.390662	9.302555	14.480580	3.214211	14898.888987	933.051574728	57.6	50	65.25	44.95	71.2	1.18	5	74	11.24	28	7.8	25.129	54.0	536.5	614.8	477.6	46	28.3	71.3	77.3	44.6	126.3	138.3	92.9	199.3	123.1	93.1	160.6	88.7	156.1	530.6	69.7
Leslie, KY	KY	21131	0	7.62886597938144	0.4	99.6	0.2	48.7380049995968	12401	0.44989	17.200788	8.752914	8.447874	14.537935	3.260291	14851.501210	943.944953709	55	48.8	61.15	47.35	63.35	1.07	9	69	10.84	28.8	8.1	26.857	41.3	540.8	705.7	428	69	49.7	93.5	108.4	77.2	148.8	175.3	124.2	239.4	103.6	80.8	131.1	80.4	131.5	360	72.2
Letcher, KY	KY	21133	0	8.39198927434222	0.3	99.1	0.5	48.9219448510504	25277	0.52037	16.954777	8.784955	8.169822	14.516149	3.010888	14875.705666	938.393849802	58	52.15	63.9	49.5	67.3	0.99	7	69	12.2	30.1	11.7	31.283	45.9	544.1	605.3	495.5	75.8	61.7	92.3	113.7	90.9	140.7	109.7	84.9	139.6	130	111.7	150.7	103.7	163.9	654	58.9
Lewis, KY	KY	21135	0	11.5524285065819	0.5	99.5	0.3	49.7374396820891	14092	0.25302	16.939204	7.748192	9.191012	15.117548	2.957503	14894.601983	912.598564214	57.95	51.7	64.25	47.65	68.6	1.92	8	69	9.22	27.3	11.6	28.376	47.6	467.7	547.7	397	46.9	32.7	65.4	132.9	99.4	174.5	103.5	73	142.9	112	89.5	138.5	61.3	172	543.9	53.7
Lincoln, KY	KY	21137	0	21.3809589481911	0.5	96.8	2.7	49.0689610889945	23361	0.32128	17.470147	8.692582	8.777565	14.714274	3.408300	15040.107378	942.4660052	53.85	47.7	60	43.75	64.6	1.92	3	74	9.98	26.9	10.4	32.314	54.2	494.7	570.2	434.3	53	41.4	66.8	85.1	65.4	109	90.9	68.7	118	117.4	100.2	136.7	86.7	156.6	578.7	55
Livingston, KY	KY	21139	0	17.3023055375997	0.9	99.1	0.2	49.4390044879641	9804	0.12139	18.980772	9.206524	9.774248	15.309826	3.191226	15595.037455	969.183713504	64.95	59.15	70.65	58.4	71.5	1.09		69	9.48	27.2	10.7	39.075	51.0	551.9	663.3	461.9	56.9	39.9	79.5	124.1	87.9	171.5	142	102.9	192.6	111.2	87.2	140.7	93.3	132.1	670.2	33
Logan, KY	KY	21141	0	15.8132956152758	0.6	91.6	8.0	48.2181161329169	26573	0.18616	18.824992	9.480214	9.344778	15.114370	3.481632	15463.881890	991.170309756	52	46.5	57.5	42.7	62.3	1.36	10	74	9.12	28.2	10.3	34.647	66.2	566.9	693.1	473.6	62	50.1	75.9	118.1	95.2	144.9	186.9	155.7	222.6	123.6	106.7	142.4	112.6	141.4	695.3	44.4
Lyon, KY	KY	21143	0	23.3637649479234	0.6	92.4	6.8	57.1658415841584	8080	0.14017	19.099815	9.412791	9.687024	15.287356	3.319474	15628.726703	984.521643709	56.45	50.55	62.4	45.65	68	1.56	6	69	9.88	27.1	10.8	42.079	63.9	456.9	575	385	45.8	30.1	68.4	109.2	69.4	166.4	159.1	115.3	216	97.6	74	127.7	84.2	119.7	515.5	40.3
McCracken, KY	KY	21145	0	19.1317336104166	0.7	87.9	11.4	47.5043502152212	65514	0.11729	19.180459	9.421115	9.759344	14.797506	3.194288	15617.807822	978.828553447	52.1	47.25	57.05	44.2	61.35	0.74	8	69	9.5	25.7	21.0	41.63	72.3	477.4	567.4	423.1	42.3	36.2	49.2	117	102.9	132.6	135.4	118.8	153.8	96.3	87.1	106.3	84.4	116.1	501.4	40.9
McCreary, KY	KY	21147	0	11.9736842105263	1.0	98.7	0.7	49.2154566744731	17080	0.38088	18.212824	9.330838	8.881986	14.773023	3.435154	15086.134482	974.8219473	55.9	49.65	62.05	45.35	67.3	1.11	9	69	10.54	28.8	8.0	22.643	47.9	504.2	574.3	450.2	44.9	31.8	61.5	120.4	91.4	155.8	135.3	101.7	176.4	116.4	95.3	140.8	89.1	148.1	580	53.6
Mclean, KY	KY	21149	1	16.2948593598448	0.6	99.1	0.4	49.0742604145703	9938	0.12315	18.479954	8.807340	9.672614	15.859306	3.204131	15372.013434	964.477317049	57.7	51.8	63.5	49.5	66.35	0.83	10	69	10.3	28.4	9.7	39.115	56.8	515.6	651	403	41.4	26.6	61.9	108.8	74.7	154.3	136.8	96.8	188.7	119	92.9	150.7	66	185.9	633.2	48.5
Madison, KY	KY	21151	0	28.9844809401838	0.7	94.1	5.0	48.2672987921887	70872	0.28556	17.589169	8.455107	9.134062	14.665743	3.160179	14965.010058	942.4660052	48.95	43.6	54.35	41.4	57.15	1.64	7	74	9.1	26.7	27.4	41.894	67.5	537.1	632.5	470.8	47.2	40.3	55	125.7	110.6	142.3	154.4	135.6	175.1	95	85.1	105.6	77.7	117.7	514.7	37.2
Magoffin, KY	KY	21153	0	7.79598095391817	0.4	99.6	0.2	49.2949294929493	13332	0.33127	17.675692	8.672544	9.003148	14.549452	3.008225	14856.100450	933.821193864	54.85	48.4	61.3	43.65	66.7	1.12	8	69	10.12	30.2	10.5	22.779	44.1	560.3	693.8	451.6	67	48.8	89.9	103.4	71.6	144.4	136.6	98	185.3	134.2	107.6	165.5	115.9	157	682.1	59.7
Marion, KY	KY	21155	0	15.9543824584093	0.4	89.9	9.5	50.571052053591	18212	0.23878	17.773533	8.862570	8.910963	14.980622	3.381893	15076.787646	954.767016132	53.65	47.9	59.3	44.25	63.85	2.05	12	74	9.72	26.8	11.4	37.488	62.4	496.3	589.9	440	50.7	37.7	66.7	130.8	101.3	166.4	112.1	82.7	148.5	94.7	76.4	116.2	73.6	120.8	489.9	40.8
Marshall, KY	KY	21157	0	17.9744173821623	0.8	99.3	0.2	48.9958506224066	30125	0.12798	19.235355	9.562043	9.673312	14.920928	3.293790	15726.192349	1001.273023146	55.9	50.6	61.2	48.55	63.7	0.81	9	69	8.2	25.9	14.8	43.326	64.2	526.2	641.5	441.2	48.8	39.8	59.5	118.3	97.8	142.1	147.5	124.9	173.4	100.4	87.5	114.8	81.5	127.3	512.8	44.2
Martin, KY	KY	21159	0	10.7078661302748	0.5	99.8	0.1	49.4911750675783	12578	0.28953	17.799490	8.697630	9.10186	14.584525	2.986187	14697.518947	935.703094493	52.25	45.65	58.9	44.6	60.6	0.99	7	69	10.16	30.2	8.9	25.173	42.7	519.2	635.4	429.4	72.9	52.6	98.3	105.8	73.9	147.4	107	69	157.2	132.7	105.5	164.8	97.4	176.8	645.2	63.6
Mason, KY	KY	21161	0	16.6295848960651	0.4	91.7	7.6	48.3630952380952	16800	0.23378	16.939735	7.779218	9.160517	15.221277	2.982167	14809.939148	912.598564214	50.75	45.4	56.2	42.55	60	1.15	9	66	9.56	26	14.3	40.523	67.7	542.6	642.5	479.6	67.2	52.2	85.4	106.8	80.8	139	133.8	102.2	172.3	104.4	85.6	126.3	82.6	135.8	579.5	38.7
Meade, KY	KY	21163	1	32.2462562396007	1.1	93.6	4.5	50.0967778663327	26349	0.20024	17.897029	8.678332	9.218697	15.471918	3.220184	15120.082339	946.253988573	50.55	45	56.1	43.5	57.75	2.02	8	74	10.46	26.4	11.5	43.8	69.0	568.9	654.7	495.9	50.2	38.4	64.5	103.1	79.7	131.4	140.9	110.1	177.5	123.5	103.7	145.9	111	138.5	651.9	51.1
Menifee, KY	KY	21165	0	20.8360337005833	0.7	98.3	1.4	50.4423428920073	6556	0.33302	17.143497	7.895995	9.247502	14.743357	3.384333	14872.802905	929.685675381	57.4	51.3	63.55	46.45	68.75	1.96	9	74	10.94	27.4	10.3	29.74	48.6	491.8	569.2	441	70.9	47.1	103.3	85.6	50.9	136.9	77.1	43.1	129.2	126.7	94.5	167.1	91.2	171.2	611.2	61.5
Mercer, KY	KY	21167	0	19.0831063370509	0.5	94.9	4.2	48.4651967142239	20817	0.26342	17.489831	8.407804	9.082027	14.957972	3.252078	14998.108458	943.028070827	51.65	46.1	57.25	43.25	61.05	1.81		74	10.16	27.9	17.0	47.955	63.5	538.8	653.8	455.3	57.2	45	72	115.3	90.9	144.6	156.6	125.9	192.9	109.7	92.4	129.5	75.4	155.4	539.4	51.7
Metcalfe, KY	KY	21169	0	18.2040642621555	0.6	97.9	1.8	48.7695526551759	10037	0.26338	18.236093	9.142461	9.093632	14.957823	3.537792	15268.003456	968.381031347	54.6	48.65	60.6	45.25	64.6	1.18	6	74	9.48	26.6	7.2	34.732	56.0	472.4	593.9	388.9	48.6	32.3	70.5	123.2	87	170.1	100.8	66.8	146.9	111.1	86.6	140.8	69.2	164.3	554.6	51
Monroe, KY	KY	21171	0	12.9377608419525	0.4	96.1	3.0	48.5113984348418	11756	0.26368	18.538140	9.567360	8.97078	14.889370	3.599576	15379.359771	979.360252673	51.7	45.45	57.85	41.95	62.2	1.16	7	74	9.68	27.1	11.6	28.439	56.2	483.3	622.9	378.4	45.4	31.1	64.4	107.9	75.9	149.4	121.6	87.2	165.9	115.1	91.6	143.1	61.8	183.9	605.8	47.9
Montgomery, KY	KY	21173	0	19.4996670788548	0.5	95.8	3.7	48.6166533652567	22554	0.29206	17.418318	8.146435	9.271883	14.818309	3.121490	14861.500170	920.080192688	53	47.75	58.25	43.65	63.3	2.5	8	66	10.46	29.3	15.1	36.034	61.4	496.7	569.3	450.3	52.5	41	66.4	113.3	90	140.9	111	85.4	141.8	101.1	84.9	119.7	74.5	137.6	513.9	45
Morgan, KY	KY	21175	0	19.2873388931008	0.6	95.2	4.5	55.2122168052767	13948	0.30196	17.416461	8.181744	9.234717	14.701841	3.043753	14888.890446	929.855597236	51.05	45.55	56.5	39.3	63.55	1.03	5	69	10.96	28.8	11.8	30.229	56.0	463.9	525.8	423.7	73.3	55	95.8	68.7	44.6	101.9	121.7	86.1	166.5	87.5	67.5	111.7	77.4	100.8	443	39.1
Muhlenberg, KY	KY	21177	0	9.4510261972301	0.5	94.9	4.9	49.4896196488583	31839	0.1431	18.556940	8.962497	9.594443	15.533550	3.391986	15405.422220	963.601951637	56.6	51.25	62	45.55	69.1	0.85	9	74	10.26	28.9	10.2	36.75	57.7	475.5	576.3	411.3	52.3	42.5	63.7	105.1	85.8	127.9	119.2	97	145.1	109.2	95	125	76.7	155.6	561.2	47.6
Nelson, KY	KY	21179	1	18.2579660919375	0.4	93.4	5.8	49.1581503322038	37477	0.20294	17.941570	8.942611	8.998959	15.172148	3.229940	15070.988270	954.767016132	52.35	47.15	57.6	44.15	61	2.59	15	74	9.12	27.9	15.4	44.783	65.9	556.3	730.7	443.6	58.1	48	69.7	122.3	102.8	144.4	184.7	155.8	217.2	98.8	85.5	113.5	80	127.2	516.2	41.7
Nicholas, KY	KY	21181	0	19.0289741581832	0.4	98.5	0.9	48.3781006898576	6813	0.26646	17.138171	7.935772	9.202399	15.067956	3.008188	14912.670487	914.209657115	57.25	51.25	63.15	48.9	66.3	1.26	6	66	9.88	27.4	9.4	40.259	56.5	578.8	754.8	455.8	75.6	51.5	107.7	96.5	60.5	148.1	194.3	133.5	273.5	109.9	80.9	146.8		166	547.4	50.7
Ohio, KY	KY	21183	0	14.1488372093023	0.6	98.4	0.9	49.1228835747949	22916	0.14371	18.334001	8.883916	9.450085	15.638673	3.349875	15315.932450	958.838421836	57.7	53.15	62.25	46.8	69.15	0.8	6	74	10.32	28.8	9.4	36.05	59.1	484.8	578.5	414.7	55.1	43.2	69.4	117.9	93.4	147.1	111.9	87.4	141.4	117.4	100	137	93	148.2	645.3	44.5
Oldham, KY	KY	21185	1	34.4817992116856	0.6	94.5	4.5	53.2612932565291	46178	0.22423	17.362354	8.413785	8.948569	15.411519	3.188825	14946.747442	920.337234213	39.05	33.25	44.85	32.05	46.3	1.88	13	74	8.88	23.4	37.0	79.417	71.1	541	632.6	456.6	54.1	44.4	65.1	137.4	117.4	159.9	170.2	146	197.2	93.9	80.8	108.5	76.4	108.1	565.3	27.9
Owen, KY	KY	21187	0	23.4042553191489	0.7	97.9	1.3	50.1185171138712	10547	0.24601	16.922879	7.884947	9.037932	15.340072	3.093641	14964.310629	915.678773862	54.4	48.1	60.65	44.4	64.4	1.09	9	66	9.7	26.4	18.6	46.238	56.1	465.5	557.8	402.4	52.3	35.4	74.7	112.6	79.1	156.1	132.3	92.3	183.9	100	76.4	128.9	74.6	132.4	476.6	49.5
Owsley, KY	KY	21189	0	11.9151727153476	0.3	99.8	0.2	50.4528612597777	4858	0.30726	17.750601	8.765681	8.98492	14.457284	3.232080	14925.140418	933.051574728	54.1	46.2	62.05	40.65	67.95	1.15	1	74	10.14	26	5.9	19.351	40.6	269.3	324.5	225.6										66.6	40.6	104.4			422.6
Pendleton, KY	KY	21191	1	22.7313432835821	0.4	98.8	0.5	50.0764419735928	14390	0.21919	17.028293	7.825354	9.202939	15.393959	2.928235	14910.048621	915.449783803	54.05	48.35	59.75	47.6	60.7	1.79	6	66	10.06	26.9	10.5	44.67	59.1	532.1	602.1	477.3	65.2	47.8	86.8	104.3	74.9	141.8	127.6	92.5	171.5	123.9	99.6	152.4	117	130.5	686.3	46.2
Perry, KY	KY	21193	0	9.14642960393177	0.3	97.7	1.8	48.6219802653964	29390	0.38443	17.615000	9.049149	8.565851	14.486313	3.143728	14891.492279	933.122185027	56.25	50.7	61.8	49.05	64.2	0.99	6	69	9.92	28.1	11.9	29.547	53.6	540.8	700.6	441.9	59.9	48.1	73.8	89	70.4	111.4	121.5	94	154.2	140.8	122.5	161.1	99.3	206.5	713.5	62.9
Pike, KY	KY	21195	0	8.98007869380674	0.4	98.9	0.5	48.8419459962756	68736	0.38797	17.606170	8.947831	8.658339	14.463075	2.953745	14791.409912	935.690608286	55.7	50.25	61.05	48.8	63.15	1.24	6	69	12.72	31	12.0	32.563	51.4	533	609.5	483.9	65.3	57.3	74.2	116.1	101.6	132.3	122.6	105.8	141.5	123.1	112	135.1	99.7	157.4	655.8	50
Powell, KY	KY	21197	0	17.114339040818	0.5	99.1	0.7	49.8375764901413	13237	0.25501	17.532069	8.248487	9.283582	14.676802	3.132989	14897.708012	933.119349875	57.5	50.15	64.85	45.8	69.8	1.69		74	10.38	26.8	10.4	31.815	45.2	516.3	560.4	485.7	50.7	36	69.5	132.8	99.3	174.4	114.4	82.7	154.8	119	96.9	145.1	106.3	132.8	424.9	81.2
Pulaski, KY	KY	21199	0	16.3426258652646	0.6	98.1	1.2	48.8855684223633	56217	0.30079	17.934440	8.974459	8.959981	14.714387	3.438252	15111.982339	948.056582017	53.95	48.7	59.15	42.9	65.95	1.66	5	74	9.26	25.3	14.5	32.771	61.0	532.7	643.3	452.3	61.7	53.9	70.3	109.2	94.6	125.7	161	142.6	181.1	98.8	89.1	109.3	79.1	124	504.7	43.5
Robertson, KY	KY	21201	0	21.0304449648712	0.4	99.2	0.1	48.676081200353	2266	0.24228	17.083019	7.931827	9.151192	15.226300	2.922212	14909.555960	914.795777989	52.8	46	59.65	42.25	63.8	1.09	9	66	9.34	26.3	7.4	27.254	55.2	409.3	386	444.5
Rockcastle, KY	KY	21203	0	13.8676763139318	0.8	99.4	0.2	49.4572427933904	16582	0.35526	17.469058	8.897702	8.571356	14.568191	3.422834	14997.987024	942.4660052	57.2	50.4	63.95	46.65	68.3	1.65	9	74	10.2	29.3	11.6	26.946	46.3	509.6	612.5	433.1	59.1	44.6	77.1	110.7	83.4	144.4	150.9	116.9	192.1	121	100.1	145.2	100	150.2	605.4	55.3
Rowan, KY	KY	21205	0	28.8923944739232	0.7	96.9	1.8	48.6240608309948	22094	0.29449	17.165776	7.961978	9.203798	14.907618	3.130102	14909.184375	912.598564214	49.95	44.3	55.55	41.05	59.5	2.02	12	74	9.56	26.9	24.7	31.604	61.5	524.7	682.5	408.1	48.5	36	64	99.9	75.6	129.7	127.1	97.2	163.4	96.7	79.1	117	54.5	149.7	451.2	49.3
Russell, KY	KY	21207	0	13.2987349983782	0.5	98.9	0.7	48.4400858106037	16315	0.2948	18.127101	8.970644	9.156457	14.839337	3.486908	15183.331167	965.943142039	53.65	48.2	59.15	44.3	63.95	0.99	9	74	9.5	26.9	12.7	29.98	53.5	480	558.5	432	53.7	40.7	69.8	77.6	55.7	105.8	109.2	81.6	143.6	97.4	79.7	118.2	81.5	121.4	483.9	45.1
Scott, KY	KY	21209	1	31.7823627505477	0.6	93.0	5.7	48.9368137684885	33061	0.26391	17.117727	8.032933	9.084794	15.163153	3.019275	14936.998422	915.449783803	49.15	43.55	54.75	41.8	57.15	2.13	7	74	9.78	26.6	26.3	58.028	71.4	517.4	632.3	454	54.3	43.9	66.3	139.7	117.5	164.9	176.2	145.3	211.4	85.4	71.9	100.5	61.8	122.9	442.5	36.6
Shelby, KY	KY	21211	1	28.2662788818872	0.7	87.8	9.4	48.6906440291568	33337	0.23882	17.214136	8.211775	9.002361	15.270866	3.244113	14977.987890	920.272497883	49.3	43.85	54.7	41.7	57.15	1.16	7	74	9.16	30.1	23.2	55.296	67.9	490.2	555.2	444.1	49.2	39.6	60.3	129.7	108.8	153.6	148	123.1	176.3	87.8	74.8	102.3	75.7	100.5	493.7	31.6
Simpson, KY	KY	21213	0	18.3635885293344	0.4	88.7	10.7	48.7839073453215	16405	0.2099	18.717816	9.598956	9.11886	14.984686	3.459743	15503.889580	994.227136639	51.65	46.05	57.25	40.75	63.6	1.38	5	74	9.88	26.1	15.6	41.323	65.6	523.6	602.9	467.7	53.5	39.5	70.9	117.1	89.2	151.4	109.9	80.3	146.9	114.5	93.8	138.7	93.5	142.2	548.6	56.2
Spencer, KY	KY	21215	1	34.8583478500046	0.7	98.3	1.4	50.4504504504505	11766	0.20345	17.686007	8.586326	9.099681	15.230687	3.195308	15027.446917	929.586678013	58.35	52.2	64.45	49.95	66.7	1.03		74	9.74	26.5	16.6	59.326	58.6	526.4	628.2	435.7	61.7	44.6	83.2	118.5	85.6	159.7	134.7	97.8	180.7	91.9	69.9	118.4	68.2	120.6	506.6	34.7
Taylor, KY	KY	21217	0	15.4458746180202	0.4	94.2	5.4	48.096131199023	22927	0.25687	17.866023	8.957735	8.908288	14.970175	3.491475	15095.834013	954.767016132	51.9	46.5	57.35	42.15	62.95	1.39	6	74	9.56	25.8	14.9	35.378	61.5	511.5	606	444.5	51.2	40.4	64.3	110.9	88	138.2	107.6	84.4	135.4	99.6	84.5	116.8	75.7	134.5	527.1	41
Todd, KY	KY	21219	0	20.095607468206	0.4	89.9	9.0	48.6592598780386	11971	0.19177	18.829815	9.493811	9.336004	15.148106	3.451953	15466.160683	1000.043396233	49.9	44	55.8	39.2	61.4	1.19	7	74	9.34	29.8	10.0	36.989	57.4	517.5	554.7	500.7	91	69.1	117.7	97.1	66.8	136.6	167.7	122.8	223.5	90.1	69	116	72.3	113.9	464.9	39
Trigg, KY	KY	21221	1	22.0721101072363	0.8	89.4	10.2	49.2180677939192	12597	0.15068	19.125982	9.598944	9.527038	15.129232	3.378521	15564.437840	1004.347649613	54.65	49.25	60.1	44.45	65.4	1.1	8	74	9.04	27	15.8	41.825	62.3	519.1	634.8	418	48.7	34.9	66.6	107.7	78.4	145.2	194.8	156.1	241.4	107.1	86.8	131.3	81	137.8	530.6	49.8
Trimble, KY	KY	21223	1	26.6094986807388	0.8	98.5	0.4	49.1815384615385	8125	0.23178	16.957325	8.235071	8.722254	15.472810	3.197523	14998.809697	920.337234213	55.1	48.2	62	50.2	60.2	1.01		74	9.92	27.8	13.1	47.798	56.3	534.2	606.1	469.2	57.1	36.5	85	121.2	81.7	173.8	109	68.5	164.8	102.2	74.4	137	84.7	123.6	550.1	40.6
Union, KY	KY	21225	0	18.8458131770798	0.7	85.9	13.6	50.4444586557524	15637	0.12194	18.596424	8.876862	9.719562	16.010360	3.108499	15434.293999	965.8988224	55.75	49.3	62.3	48.15	64.15	0.72	9	69	10.28	28.1	12.4	39.515	62.6	516	633	428.8	51.1	36.7	69.5	84.1	57.9	118.2	148	111.5	192.9	122.3	99.3	149.1	99.4	148.3	708.1	40.7
Warren, KY	KY	21227	1	27.5120803588933	0.6	88.3	9.0	49.0218542616891	92522	0.1658	18.732417	9.441887	9.29053	15.143191	3.493591	15444.210074	976.716017763	48.55	43.65	53.4	42.25	55.2	2.97	10	74	9.44	24.4	27.5	43.954	69.6	499.6	593.1	438.5	51.9	45.6	58.8	122.3	109.2	136.5	131.8	116.6	148.4	99.9	91.1	109.3	84.1	126.5	532.1	40.6
Washington, KY	KY	21229	0	18.6781048937415	0.5	91.4	7.9	49.1297178453646	10916	0.2374	17.725784	8.760034	8.96575	15.035606	3.290331	15018.960998	954.767016132	48.1	42.45	53.7	36.65	60.2	1.19	13	74	9.8	28	12.8	43.09	62.4	456.9	517	423.1	51.5	35.8	72.2	99.5	67.7	141.5	141.9	101.8	192.8	77.4	57.5	102.2	64.8	96.4	458.4
Wayne, KY	KY	21231	0	12.3028900489748	0.7	97.7	1.7	49.4453646539176	19923	0.31399	18.145781	9.143392	9.002389	14.795367	3.479081	15178.847453	975.034430956	54.85	48.5	61.2	43.25	67.1	1.57	4	74	9.42	26.6	9.0	25.993	47.4	524.8	605	460.5	47.1	35.3	61.6	131.3	104.2	163.7	138.7	109.7	173.4	115.7	97.3	136.7	70.5	169.9	530.3	60.5
Webster, KY	KY	21233	1	19.8398912468847	0.4	94.2	4.9	48.9022662889518	14120	0.12732	18.552199	8.875899	9.6763	16.038300	3.177911	15409.192252	964.477317049	55.65	49.3	61.9	47.65	64.1	0.85	12	69	9.26	30.2	8.5	39.635	56.7	520.5	612	454.5	64	47.8	84.1	117.8	86.7	156.7	137.7	102.3	181.6	99.9	79.5	124.3	76.6	128.9	530.2	40.9
Whitley, KY	KY	21235	0	17.0857415241614	0.7	99.1	0.5	48.2671127840513	35865	0.35424	18.053167	9.181143	8.872024	14.732643	3.314571	15056.214509	976.326459603	51.75	45.95	57.55	42.55	61.9	0.96	7	69	11.8	30.1	11.9	28.122	54.1	485.1	549.2	443.3	46.3	37.6	56.4	122	102.3	144.5	101.7	82.7	123.9	122.9	108.5	138.7	95.4	161.6	593	59.6
Wolfe, KY	KY	21237	0	14.2316426949281	0.3	99.6	0.3	49.6249115357396	7065	0.33445	17.474626	8.251995	9.222631	14.598509	3.207827	14875.440263	933.051574728	52.65	45.55	59.75	44.55	60.95	0.82		74	9.72	27.2	7.6	20.91	48.7	605.9	770.3	486	68.7	45.5	100.2	108.6	69	163.7	134.5	87.2	199.3	123.4	91.2	163.5	75.1	182.7	613.9	56.9
Woodford, KY	KY	21239	1	27.774211298606	0.5	92.9	5.8	48.1816614960359	23208	0.26824	17.349680	8.345018	9.004662	15.055127	3.144039	14933.274245	924.050039392	44.5	39	50.05	37.7	51.9	2.78	6	74	9.46	26.9	33.1	56.537	72.6	561	696.1	457.5	61.6	48.6	77.1	133.9	108.5	163.8	186	153.2	223.9	87.9	72.2	106.2	71.5	113.2	500.5	30.7
Acadia, LA	LA	22001	0	12.9271889400922	0.4	81.2	18.4	48.3308132719458	58861	0.01041	24.765105	14.973414	9.791691	12.023736	4.220557	17195.362426	1248.151349469	46.35	40.85	51.8	37.05	56.8	0.38	16	69	9.5	28.7	10.9	37.261	66.0	518.5	610.9	448.2	65.5	56.2	75.8	125	107.6	144.5	133.7	113.7	156.1	85.1	74.5	96.9	67.6	108.7	490.3	28.8
Allen, LA	LA	22003	0	25.1997308889076	2.3	72.7	24.9	55.8333333333333	25440	0.03037	24.712576	14.279617	10.432959	12.015433	4.422025	17204.485374	1246.274547501	46.3	40.3	52.3	36.5	57.5	0.32	13	69	11.08	29	9.1	36.926	58.4	426.2	509.8	360	50.6	38.5	65.4	78.1	56.8	105	132	103	166.5	80.8	65.1	99.1	47.6	121	434.5	32.1
Ascension, LA	LA	22005	1	19.8343820575828	0.5	78.0	20.5	49.2124185991883	76627	0.00806	25.051559	15.001724	10.049835	12.194696	4.312543	17179.537112	1256.997011431	48.05	43.15	53	40.65	56.05	0.43	18	69	9.16	25.1	21.9	63.716	71.1	512.8	652.6	403.1	54.5	47	62.9	113.2	98.9	129	209.2	186.3	233.9	83.4	73.6	94	62.6	112.4	460.3	31.3
Assumption, LA	LA	22007	0	12.1058920856696	0.5	67.7	31.7	48.4265435265948	23388	0.00682	25.091477	15.566677	9.5248	11.870930	4.317583	17110.472949	1302.484736345	47.45	42.45	52.45	35.75	60.4	0.39	10	69	10.32	29	8.5	45.235	61.5	503.9	638.5	408.8	65.1	50.8	82.3	138.5	109.9	172.5	175.8	139.9	218.1	87.1	70.2	106.9	70.2	109.8	477.7	33.2
Avoyelles, LA	LA	22009	0	10.8749676417292	1.4	69.0	29.8	49.0899447940021	41481	0.02113	24.810779	14.304204	10.506575	12.573936	4.015517	17281.019077	1230.587257547	46.25	40.6	51.9	36	58	0.35	8	69	9.58	28.6	10.2	31.412	57.9	489.4	660.1	372.4	62.5	52.1	74.4	88.9	72	108.7	151.2	126.2	179.7	99.3	86	114	69.1	143.2	493.4	45.9
Beauregard, LA	LA	22011	0	19.9928411050731	1.3	85.3	13.3	50.1515794579519	32986	0.04961	24.855178	14.358420	10.496758	11.817935	4.195395	17109.844110	1232.498865582	46.95	41.65	52.35	38.3	56.3	0.35	13	69	9.62	26	14.8	45.202	66.8	472.6	550.3	413.6	51.6	41	64.1	116.5	94.7	142	143.3	117.3	173.3	79.6	66.4	94.6	59	105.1	418.1	33.2
Bienville, LA	LA	22013	0	14.4978639723334	0.5	55.3	44.0	47.695530726257	15752	0.08816	24.045638	12.934796	11.110842	12.521870	3.954056	16944.754366	1169.641127388	47.3	40.9	53.6	37.45	58.55	0.31	14	69	10.66	30.7	12.8	31.87	65.6	483.4	616.5	374.1	61.1	45.9	80.2	105.7	75.5	144.4	217.7	173.7	270.2	87.5	68.9	110	59	123.3	428.9	41.4
Bossier, LA	LA	22015	1	28.109717902788	1.1	76.1	21.3	49.0031532906113	98310	0.06009	24.041485	12.696235	11.34525	12.719672	3.730973	16896.246337	1165.007705613	47.4	42.45	52.35	40.45	55.05	0.49	15	69	9.42	24.8	21.6	51.02	70.8	521.2	673	403.5	53.2	46.8	60.3	110.6	98.1	124.2	211.3	191.8	232.1	83.5	75.4	92.2	62	113.4	473.4	29.4
Caddo, LA	LA	22017	1	14.3323974385739	0.8	53.6	45.0	47.2765415746289	252161	0.06782	24.214323	12.955002	11.259321	12.616354	3.554604	16912.828388	1165.496019947	45.75	41.7	49.85	37.5	55.6	0.47	11	69	10.02	26.9	22.0	37.181	76.3	510.2	649.7	411.6	52.7	48.7	56.9	112.4	104.3	120.9	198.6	186.7	211.1	76.2	71.4	81.3	55.7	106.1	396.4	32.4
Calcasieu, LA	LA	22019	1	13.2991846612937	0.7	74.5	24.4	48.658601023004	183577	0.01041	24.996463	15.225956	9.770507	11.938542	4.131620	17319.931032	1232.635100062	48.3	44.3	52.3	41.5	55.9	0.31	15	69	9.3	26.5	19.2	43.758	73.5	513.2	628.7	430	50.9	46.2	56	119.8	110	130.3	196.4	182.7	210.9	79.2	73.4	85.4	60.9	103.4	428.6	31.1
Caldwell, LA	LA	22021	0	17.9303382130237	0.8	81.0	18.0	50.7386363636364	10560	0.04279	24.220675	13.700059	10.520616	12.667998	3.931333	17139.829952	1185.078826783	49.35	43.35	55.45	38.75	61.2	0.33		69	9.12	27.8	11.7	37.423	59.8	493.8	615.5	414.6	60.4	41.4	85.5	119.1	80.3	170.6	108.6	71.6	158.5	98.7	73.9	129.5	82	121.5	525.4	40.2
Cameron, LA	LA	22023	1	17.3173601454701	0.6	94.3	4.1	50.2151936743069	9991	0.0028	24.308622	17.426582	6.88204	12.005449	4.002687	19379.731922	1309.239122865	46.65	40.55	52.8	36.35	57.15	0.36	13	69	8.6	25.5	11.7	59.555	68.6	628.8	711.9	546.2	61.2	35.1	98.6	152	94.2	231.8	181.3	115.8	269.5	107.8	71.9	154.7		161.3	625.9
Catahoula, LA	LA	22025	0	13.7293277228692	0.6	72.3	27.3	50.1556776556777	10920	0.02265	24.671418	13.959142	10.712276	12.789805	3.811187	17236.105831	1225.288163368	48.75	42.65	54.85	38.4	60.35	0.39	6	69	10.2	27.7	10.5	36.398	57.1	450.1	542.1	379.4	75.9	54.6	103.3	104.4	70.3	150.5	135	93.1	189.6	69.3	49.1	95.3	56.6	83	351.8
Claiborne, LA	LA	22027	0	15.6786074672048	0.4	52.1	47.6	49.9376891579135	16851	0.09292	23.571719	12.850694	10.721025	12.772603	3.857603	16824.062705	1168.384308798	43.65	37.9	49.35	32.8	56.45	0.42	11	69	10.32	30.2	11.3	32.292	70.5	449.6	616.6	312	55.9	41.4	74	93.8	68.1	126.9	198.3	157.9	246.3	81	63.3	102.3	42.9	123.1	351.6	45.4
Concordia, LA	LA	22029	0	14.5155276194535	0.4	61.2	38.0	48.7627796710624	20247	0.01966	24.707103	14.067662	10.639441	12.914210	3.957715	17238.320306	1225.596181389	43.7	37.9	49.45	33.5	55.4	0.42	16	69	9.94	28	11.0	30.062	62.6	451.6	577.4	359.2	52.3	39	68.8	78	56.4	105.7	175.3	139	218.5	62.4	48.2	79.7	50.1	78.2	274.1	34.5
De Soto, LA	LA	22031	1	15.957805907173	0.9	56.5	42.4	47.5915901780811	25494	0.0857	24.493457	13.229213	11.264244	12.122354	3.644524	16993.488149	1184.33273517	47.05	41.3	52.75	38.25	57.2	0.38	16	69	10.08	30.4	13.6	38.007	64.1	550.1	699.5	437	60.7	48.1	75.8	131.6	105.7	161.9	219.8	183.4	261.4	92.2	76.7	110.1	67.8	121	427.1	47.5
East Baton Rouge, LA	LA	22033	1	18.5911030748949	0.5	56.9	40.5	47.8822919593462	412852	0.01972	24.770804	14.692084	10.07872	12.435127	4.420084	17089.864289	1255.143844811	41.85	38.05	45.65	36.45	48.05	0.38	14	69	9.5	24.8	32.9	46.179	81.5	508.9	645.4	413.1	54	50.6	57.6	128.2	121.2	135.5	236.3	225.5	247.4	66.6	62.8	70.6	52	87.2	361.1	26.1
East Carroll, LA	LA	22035	0	14.1396737881921	0.3	31.9	67.4	51.1304532427555	9421	0.03279	23.679690	13.374508	10.305182	13.098017	3.925348	17051.910879	1178.198615753	38.1	31.1	45.1	25.95	53.7	0.48	5	69	11.44	31.9	8.3	24.038	64.2	503.8	638.6	409	69.2	45.1	101.4				156.4	101.1	230.1	96.9	68.2	133.7		142.3	484.6
East Feliciana, LA	LA	22037	1	23.6645807259074	0.4	52.2	47.3	53.8202247191011	21360	0.06414	24.333318	14.778249	9.555069	12.728060	4.611535	17068.033312	1255.795889474	47.05	41.2	52.95	37.4	57.9	0.39	12	69	10.8	30.6	12.4	35.335	67.7	529.9	678.4	416.3	67	51.8	85.5	145.2	112.9	184.1	202.4	164	247.1	76.8	60.2	96.5	54.5	103.7	407.2	31.5
Evangeline, LA	LA	22039	0	12.9896021838481	0.4	70.8	28.8	49.8560704408196	35434	0.02435	24.656448	14.656630	9.999818	12.207828	4.272523	17234.670741	1248.148340736	43.65	37.75	49.5	32.05	56.55	0.4	15	69	9.82	27.6	10.7	34.057	58.7	465.8	570.6	391.7	57.3	46.2	70.3	110.6	89.3	135.5	141.6	115.5	171.8	82.9	69.4	98.3	59.1	116	433.3	34.9
Franklin, LA	LA	22041	0	12.0478265275104	0.6	67.6	31.8	47.688472934205	21263	0.02414	24.316775	13.732335	10.58444	12.817712	3.831284	17127.152002	1187.394017336	43.7	37.8	49.7	31.95	57.75	0.52	10	69	9.76	27.2	11.3	32.311	63.2	489.9	609.8	402.9	45.4	33.9	59.9	115.6	89.1	147.9	128.4	97.7	165.9	88.7	71.7	108.7	51.6	140.5	424.4	43.6
Grant, LA	LA	22043	1	18.3289968198901	1.7	86.6	12.1	48.9998930366884	18698	0.05066	24.554209	13.838792	10.715417	12.384783	3.978459	17075.645793	1216.776973538	50.8	45	56.55	42.55	59.6	0.43	12	69	9.22	27.5	11.8	40.092	65.4	481.3	559.9	419.2	56.6	42.5	74.1	98	71.9	130.6	106.5	78.2	141.8	96.6	77.7	118.7	78.8	119.1	514.9	39.2
Iberia, LA	LA	22045	0	10.2894748543732	0.7	66.0	31.3	48.1314661643873	73266	0.00797	24.335615	16.973097	7.362518	11.803336	4.213427	17523.542492	1297.540067739	44.9	39.75	50.05	35.9	55.05	0.36	14	69	11.12	25.5	13.4	41.783	68.9	500.2	599.8	432	58.2	50.3	67	117.6	102.4	134.4	140.4	121.9	160.9	91.3	81.3	102.2	76.2	113.2	506.3	34
Iberville, LA	LA	22047	1	16.4937192790825	0.4	49.6	49.9	49.9399759903962	33320	0.00783	24.991519	14.854595	10.136924	12.150338	4.254604	17172.068283	1254.599774319	44	38.95	49.05	32.85	56.8	0.37	11	69	10.68	30.2	11.0	42.215	66.5	587.5	747.3	467.9	66.9	54.1	81.9	143.4	118.3	172.4	244.3	207.9	285.2	73.4	60.2	88.5	56.4	95.4	334.1	38.7
Jackson, LA	LA	22049	0	14.2599653379549	0.4	71.4	28.0	47.7495616029097	15397	0.07312	23.906596	13.096120	10.810476	12.595030	3.962867	17027.529519	1174.692680688	49.45	43.75	55.15	38.85	61.6	0.49	3	69	9.24	25.8	13.5	40.674	68.5	575.2	693.6	501.3	60.8	45.5	79.9	99	71.9	133.9	171.6	132.3	219.5	97.6	78.1	120.9	83.9	112.9	510.4	41.1
Jefferson, LA	LA	22051	1	14.8368266322624	0.8	71.2	23.2	48.0171955755205	455466	0.00273	25.185185	16.963354	8.221831	12.020646	4.171403	17670.216404	1289.349017212	43.9	40	47.85	36	52.8	0.3	15	69	9.28	26.9	23.2	48.175	70.5	464.1	553.3	400.7	50.7	47.8	53.8	120.5	114.3	127	140.6	133.1	148.3	70.6	67.1	74.2	57.6	88	391	26.3
Jefferson Davis, LA	LA	22053	0	12.5232486050837	0.6	81.3	18.2	48.0642595832671	31435	0.00852	24.873031	14.816527	10.056504	11.975501	4.225447	17242.236389	1247.106943227	46.15	40.55	51.65	37.05	56.55	0.42	12	69	9.66	27	11.6	42.907	65.5	524.9	642.5	435.3	56	44.7	69.5	130.5	106.2	158.8	187.7	156.5	223.4	105.6	89.9	123.2	80.2	136.8	550.4	43.9
Lafayette, LA	LA	22055	1	19.2471743582201	0.6	74.1	24.2	48.5498916027569	190503	0.01337	24.749935	15.220297	9.529638	11.990921	4.212195	17145.609549	1249.769595596	44.4	39.65	49.1	38.3	51.1	0.48	20	69	8.7	24.5	27.6	47.559	75.1	477.2	575.4	411.7	51.7	46.9	56.8	130.4	120.2	141.2	155.5	142.6	169.1	72.6	66.9	78.7	56.2	94.8	399	27.6
Lafourche, LA	LA	22057	1	10.9594765623134	2.9	83.7	12.8	48.7663102674106	89974	0.00507	24.937364	17.160276	7.777088	11.864935	4.314472	17869.834920	1300.437555207	47.55	42.25	52.85	37.55	58.5	0.34	15	69	10.3	28.7	14.3	47.492	67.1	455.1	550.4	385.9	48	41.6	55.1	121.5	107.5	136.7	151	133.8	169.8	69.1	61.4	77.5	53.3	91.2	348.1	31.2
La Salle, LA	LA	22059	0	16.4170206423728	1.1	86.8	12.3	50.0840218456799	14282	0.05038	24.536532	13.873602	10.66293	12.622159	3.921528	17152.364666	1216.776973538	48.4	42.65	54.15	38	60.1	0.35	10	69	9.32	27.3	13.1	37.572	61.3	502.1	631.2	404.1	64.5	47.1	86.5	124.7	91	167.3	192.9	148.1	247.2	97.6	76	123.7	63.2	139.9	560.3	33.3
Lincoln, LA	LA	22061	0	29.331364057376	0.4	58.0	40.2	48.5191371239032	42509	0.08586	23.737931	12.763218	10.974713	12.700987	3.872884	16899.889162	1174.692680688	40.2	34.65	45.75	32.85	48.4	0.49	12	69	9.98	29.6	31.8	35.247	73.7	494.4	583.8	431.8	58.1	47.1	71	154.4	129.1	183.3	142.3	117.1	171.3	70.6	58.7	84.4	57.8	89.8	366.8	30.2
Livingston, LA	LA	22063	1	22.3426412962898	0.8	95.0	4.3	49.6111704097414	91814	0.0185	24.934184	14.874394	10.05979	12.445547	4.484071	17395.008590	1257.683754944	51.6	46	57.25	44.75	58.85	0.38	15	69	9.44	26.1	16.4	54.708	66.1	508.9	613.5	425.7	57.3	50.4	64.9	119.9	106.7	134.2	179.8	161.8	199.3	80.5	72.2	89.3	57.8	109.3	427.2	32.9
Madison, LA	LA	22065	0	15.7761217694625	0.4	38.3	60.6	50.8158508158508	13728	0.02774	23.940523	13.507220	10.433303	13.057116	3.912730	17110.127661	1178.57710522	40.7	34.3	47.1	30.95	52.95	0.49	9	69	11.34	32.4	10.9	26.441	60.8	448.8	539.1	387.4	59.4	40.1	84.7	113.7	77.4	161.1	174.6	122	241.2	74.4	52.6	102.1	55.2	99.2	391.1
Morehouse, LA	LA	22067	0	10.1052777392991	0.3	56.1	43.6	47.748299539022	31021	0.03993	23.654824	13.183005	10.471819	12.743920	3.923967	16848.075521	1177.241613305	45.1	39.55	50.6	34.3	58	0.47	9	69	10.2	29.1	11.1	31.781	67.1	460.1	570	388.8	60.1	48.4	73.8	97.8	77.5	122.1	173.7	143.1	209.1	77.2	63.9	92.6	61	99.5	457.6	24.1
Natchitoches, LA	LA	22069	0	21.5121561717008	1.6	58.8	38.9	47.5230296827022	39080	0.04594	24.509511	13.781297	10.728214	12.139394	3.862891	17057.560630	1209.47426656	42.8	37.3	48.35	33.9	53.3	0.44	13	69	10.74	28.4	21.2	30.326	68.0	483.6	591.1	411.9	58.1	47.3	70.6	121.8	99.6	147.4	192.5	162.4	226.5	70.4	58.7	83.9	51.7	99.2	345.8	33.2
Orleans, LA	LA	22071	1	14.5807645565249	0.5	28.9	67.9	46.8549994429245	484674	0.00344	24.975237	17.069621	7.905616	12.278695	4.084992	17722.119935	1267.468795915	44.05	40.2	47.95	37.1	52.65	0.31	17	69	10.36	29.4	31.6	37.468	68.0	421.2	521.9	350.5	44	40.7	47.6	116.6	109.3	124.3	153.3	143.7	163.4	62.2	58.2	66.4	45.9	84.4	312.1	28.3
Ouachita, LA	LA	22073	1	14.9417464359943	0.5	65.0	33.8	47.1714770797963	147250	0.03259	24.030047	13.239291	10.790756	12.691925	3.810452	16948.938383	1175.139452416	46.35	41.5	51.15	38.35	55.8	0.45	11	69	10.18	27.1	23.5	39.823	74.2	502.5	622.6	422.8	50.1	44.9	55.8	132.1	120.5	144.5	172	157	187.9	81.8	75.1	89	60.1	114.5	426	34.8
Plaquemines, LA	LA	22075	1	18.0669055191015	2.8	70.9	23.6	49.8374257203722	26757	0.0033	24.013393	19.781731	4.231662	12.007273	4.000522	19708.416287	1326.248066128	45.8	39.9	51.75	37.3	54.8	0.22	14	69	9.96	27.6	17.4	54.73	67.2	429.9	504.8	359.4	43.7	30.9	60	122.3	93.2	157.6	119.9	89.9	156.8	60.5	45.3	79	45.2	77.6	360.6	18.5
Pointe Coupee, LA	LA	22077	1	10.4163719526571	0.4	61.3	38.1	48.5656547906691	22763	0.01188	24.860713	14.399227	10.461486	12.457443	4.301829	17187.584385	1254.305684398	42.3	36.7	47.9	33	52.65	0.3	17	69	10.5	29.5	15.3	41.177	68.8	565.8	755.7	410.2	67.8	53.8	84.5	147	117.7	181.7	237.9	199.1	282.4	81.3	65.9	99.4	61.3	106.3	443.4	31.4
Rapides, LA	LA	22079	1	13.4008424456452	1.2	67.3	30.8	47.8220948732359	126337	0.03433	24.582421	14.213060	10.369361	12.280757	4.081545	17134.092908	1220.829993501	47.15	42.2	52.1	39.8	55.8	0.43	10	69	10.38	27.6	19.4	40.658	69.6	470.6	576.2	397.4	47.4	42.2	53.1	107.2	96.4	118.8	176.1	160.8	192.4	75.6	69.1	82.6	55	103	374	35.2
Red River, LA	LA	22081	0	12.0058565153734	0.5	58.3	41.2	47.5784660153814	9622	0.05534	24.465923	13.225360	11.240563	12.279420	3.767185	17007.017039	1174.457333747	44.7	38.3	51.15	33.7	57.65	0.52		69	10.2	30.8	12.5	34.723	62.8	453.8	669	301.2	66.5	44.8	95.4	79.6	47.3	125.8	175	122.2	243.5	91.7	65.5	125.2	63	132.3	512.8
Richland, LA	LA	22083	0	13.9873123936253	0.4	61.3	38.2	46.9949001477527	20981	0.02623	24.059494	13.484296	10.575198	12.752062	3.849240	17004.057120	1178.273775664	40.1	34.3	45.95	29.2	53.3	0.42	9	69	10.1	29	12.2	37.682	62.9	508.3	618.1	441.5	63.3	49	80.7	118.4	90.8	151.8	149.5	115.4	190.7	85.6	68.6	105.5	57	126.4	448.8	35.9
Sabine, LA	LA	22085	0	14.3111313868613	9.5	74.7	17.1	48.9108657658042	23459	0.08317	24.512852	14.193640	10.319212	11.760996	3.766139	17091.280333	1213.885896133	48.95	43.35	54.5	39.15	59.6	0.31	6	69	10.38	27.3	11.6	35.395	61.8	513.4	618.8	426.9	55	42.9	69.7	122.2	95.8	153.8	189.2	156.9	226.7	89.6	74.5	107.2	73.8	109.3	544.5	25.9
St Bernard, LA	LA	22087	1	11.2789941813454	1.0	89.7	7.9	48.3347959957756	67229	0.00424	24.077027	18.927599	5.149428	12.195830	4.161299	19347.571712	1323.520621436	51.85	46.2	57.4	45.45	58.9	0.28	17	69	9.46	27.4	9.9	39.2	64.3	433.4	548	349.5	42.6	32.8	54.4	91.3	72.2	114	121.4	96.4	150.7	84	69.7	100.3	61.4	114.4	504.9	25.1
St Charles, LA	LA	22089	1	17.9557949063166	0.6	73.2	25.5	48.7747545348644	48072	0.0048	25.233392	16.211081	9.022311	12.047673	4.211261	17279.844687	1289.756108719	43.15	37.55	48.75	33.85	53.3	0.29	18	69	9.58	28.4	19.7	60.961	75.1	468.4	586.3	376.5	39.6	31.4	49.3	108.4	90.3	129	174.4	148.4	203.5	68.9	57.8	81.3	57.6	81.7	360.2	29
St Helena, LA	LA	22091	1	13.8188895718091	0.4	47.0	52.7	48.0380047505938	10525	0.06293	24.401194	14.537661	9.863533	12.761577	4.549464	17067.392027	1257.683754944	51.45	43.65	59.25	42.85	61.25			69	11.58	29.3	11.1	27.393	57.2	468.7	567.6	389.4	66.4	45.9	93.3	119.9	81	171.2	136.9	93.5	194.4	76.5	54.2	105.3		103.2	407
St James, LA	LA	22093	0	6.22244742842665	0.3	50.3	49.5	48.2088989441931	21216	0.00667	25.095057	15.255168	9.839889	12.048418	4.330948	17138.129385	1273.910029299	48.6	42.55	54.7	41.25	56.95	0.39	22	69	11.12	27.8	12.4	51.725	73.1	524.3	689.1	407.1	67.4	51.8	86.1	121.7	93.5	155.8	214.9	172.9	264	69.5	53.9	88.4	43.8	106.1	374	27.7
St John The Baptist, LA	LA	22095	1	17.848750536928	0.5	53.3	45.1	48.5387045813586	43044	0.00613	25.113197	15.460063	9.653134	12.192366	4.272660	17369.964176	1264.640001526	44.65	39.1	50.25	37.1	53.1	0.36	10	69	11	27.9	15.8	47.666	71.8	484.3	575.9	411	50.5	40.4	62.2	127.4	106.5	151.3	180.5	151.5	213.4	62.4	50.9	75.6	43.9	84.2	329.3	25.8
St Landry, LA	LA	22097	0	11.2489180165698	0.4	57.0	42.5	47.8209806157355	87700	0.01759	24.796297	14.498836	10.297461	12.262306	4.289771	17222.624065	1251.32109384	46.85	42.15	51.5	39.8	54.95	0.35	13	69	11.04	29.4	12.5	31.813	63.9	493.2	612.7	405.9	52.5	46	59.7	124.2	110.1	139.6	166.2	148.7	185.3	83.2	74.9	92.1	72.2	98.5	393.5	41.6
St Martin, LA	LA	22099	1	13.872870978515	0.5	66.4	32.3	49.0521375789885	48583	0.00789	24.924552	15.390307	9.534245	11.998885	4.236174	17264.912699	1270.874276246	49.15	43.65	54.7	39.1	60.2	0.38	17	69	10.66	28.3	11.6	41.302	67.3	479.3	586.7	399	57	47.1	68.4	113.2	95	133.9	159	134.5	186.6	77.5	65.9	90.6	53.4	106.6	436.4	27.8
St Mary, LA	LA	22101	0	10.4042626193311	2.0	64.1	32.1	48.7158878504673	53500	0.00548	24.752314	16.608714	8.1436	11.659499	4.246453	17517.072127	1317.088955549	46.8	41.4	52.3	36.8	57.9	0.29	13	69	10.32	31.7	10.4	40.431	65.1	504.2	608.7	421.8	59.6	50.3	70.2	106.7	89.8	126	167.5	144.2	193.6	88.6	77.2	101.3	68.3	116.7	465.5	37
St Tammany, LA	LA	22103	1	25.0711369541012	0.9	88.2	10.3	49.0097664010707	191268	0.01522	24.805056	16.094675	8.710381	12.639657	4.343466	17360.967151	1258.324301175	43.8	38.65	48.85	36.15	52	0.36	16	69	7.7	22.3	30.1	60.866	67.2	516.3	612.8	444.3	49.7	45.4	54.2	136.8	127.3	146.8	157.3	145.9	169.4	79.3	73.9	85.1	64.1	98.8	480	23.2
Tangipahoa, LA	LA	22105	0	17.4334244226545	0.6	70.4	28.6	48.1975981230365	100588	0.02929	24.712378	14.941701	9.770677	12.702965	4.436398	17398.467042	1257.681988694	43.9	39.35	48.45	34.35	54.7	0.3	12	69	10.44	26.9	19.7	38.957	61.2	499.8	623.6	408.2	54.4	47.9	61.4	111.7	99.4	125.1	183.7	165.8	203.1	85.2	77.2	93.8	62.6	115.3	422.3	39.6
Tensas, LA	LA	22107	0	15.7119741100324	0.4	43.7	55.9	49.456029011786	6618	0.02413	24.378460	13.758035	10.620425	13.012128	3.851368	17218.702680	1200.427253657	40.5	33.75	47.25	31.55	51.8	0.32		69	11.26	29.8	12.9	27.157	64.2	479.2	598.7	400.7	53	30	87.3	125.2	72.2	202.5	185.7	119.2	276.3	104.1	70.7	148.5	99.5		575
Terrebonne, LA	LA	22109	1	12.0533868166405	6.2	75.3	18.1	49.1325607877286	104847	0.0055	24.802841	17.289902	7.512939	11.753475	4.237730	17980.739922	1305.126884717	47.05	41.45	52.6	39.05	55.6	0.36	16	69	9.96	30.3	13.8	48.437	71.0	466.2	574.2	383.8	52.4	46	59.5	112.1	99.3	126	127.3	112.5	143.5	78.5	70.6	87	55.6	107.5	397	35.2
Union, LA	LA	22111	1	20.1151867063211	0.4	70.2	28.1	48.5813270183748	22803	0.05196	23.669139	12.869008	10.800131	12.746779	3.843914	16901.127402	1173.189211449	47.85	42.15	53.55	38.2	58.45	0.54	6	69	9.96	28	13.8	38.93	64.6	470.1	589.8	380.7	53.2	41.1	68	130.5	102.6	163.8	149.2	119.3	184.6	73.3	59.3	89.8	52.8	98.5	394.4	29.1
Vermilion, LA	LA	22113	0	12.6671738608152	0.5	83.3	14.5	48.4137751593659	53807	0.0056	24.611383	16.457281	8.154102	11.838307	4.190368	18828.169846	1298.823075629	45	39.8	50.25	35.35	55.75	0.4	16	69	9.58	26.5	11.7	42.693	61.8	538.1	671.3	440.6	62.5	53.3	72.9	125.5	107.6	145.6	197.8	173.2	225	83.9	73.1	95.8	67.7	106.5	438.5	35.4
Vernon, LA	LA	22115	0	39.32612627771	2.8	76.5	18.1	52.2205935542822	52531	0.08701	24.422982	14.036029	10.386953	11.817747	4.045233	17101.770698	1220.35444505	46.25	40.6	51.95	38.6	54.2	0.36	13	69	9.54	26.1	15.6	42.554	65.9	453.8	560.9	361.8	47.6	37.9	59	89.6	71.3	111	138.9	114.1	167.4	93.3	79.6	108.6	74.6	114.5	472.2	41.8
Washington, LA	LA	22117	0	13.5196023214242	0.5	67.8	31.7	48.8116377544051	43926	0.05556	24.355279	14.646173	9.709106	12.964752	4.538588	17131.691966	1257.986873118	46.95	42.1	51.8	37.2	58.3	0.51	6	69	11.3	29.2	11.8	30.363	64.8	573.5	756.2	443.7	60.9	51.2	71.9	111.3	93.3	132	196.2	169.2	226.3	96.7	84.4	110.3	67.6	134.4	473.3	45.8
Webster, LA	LA	22119	0	13.7173442079776	0.8	66.2	33.1	47.8711960029643	41831	0.07611	23.893080	12.827322	11.065758	12.733473	3.808474	16833.313878	1164.731607241	49.45	44	54.95	40.45	59.8	0.37	9	69	10.42	28.6	13.5	35.999	67.3	514.3	695.5	386.2	55.3	46.1	65.9	92.5	75.7	112.1	196.1	169.7	225.6	98.7	86.3	112.6	63.8	144.6	477.9	47.6
West Baton Rouge, LA	LA	22121	1	17.7188091207806	0.6	63.4	35.8	49.1273552150363	21601	0.00955	24.923935	14.576654	10.347281	12.339872	4.368491	17126.571042	1254.599774319	47.45	41.6	53.3	37.55	58.65	0.48		69	10.26	28.2	16.5	47.298	73.1	502.5	612.1	418.8	43.1	30.8	58.6	125.3	96.8	159.7	218.3	174.4	269.5	76.7	59.9	96.8	51.2	108.5	404.5	31.8
West Carroll, LA	LA	22123	0	16.4853195164076	0.5	80.3	18.9	50.5278544745818	12314	0.03301	23.622198	13.288525	10.333673	12.920052	3.896963	16933.475854	1177.999290046	48.4	42.55	54.3	37.85	60.35	0.57	6	69	10.16	26	9.8	33.901	59.6	449.6	553.5	378.3	45.8	30.7	66.2	142.2	102.6	192.6	158.2	114	214	76.4	56.6	101.5	59.4	104.8	386.5	34.3
West Feliciana, LA	LA	22125	1	41.9638529187729	0.4	49.0	50.6	65.6475415260406	15111	0.04019	24.594596	14.423038	10.171558	12.662925	4.487667	17129.838690	1253.831754496	37.05	30.85	43.25	24.5	51.25	0.69	11	69	11	29.5	12.8	43.411	70.0	451.1	625.1	287.6	38.4	23.5	59.1	108.9	72.6	157.8	236.6	181.8	302.1	59.6	42.2	82		86.5		43.8
Winn, LA	LA	22127	0	18.8013136288998	0.9	67.0	32.4	52.5630401325915	16894	0.05505	24.330519	13.605726	10.724793	12.446477	4.091737	17083.960892	1201.267979828	44.7	38.9	50.5	33.4	57.45	0.35	12	69	9.68	28.4	11.2	32.039	61.8	530.1	655.5	441	55.9	40.6	75.2	97	69.2	133.1	169.4	129.8	217.4	100.5	79.8	125.2	68.3	142.3	474.8	50.3
Androscoggin, ME	ME	23001	1	15.5136568929672	0.8	98.1	1.0	48.5437360901024	103793	0.08704	10.906235	3.164444	7.741791	9.900894	3.165318	13886.461487	715.352129975	57.85	52.95	62.65	51.95	64.2	1.16	18	59	7.36	23.6	18.4	44.47	71.7	507.5	594.8	447.4	45.9	40.7	51.7	114.9	103.3	127.4	164.7	149.8	180.7	83.1	76	90.7	72.5	97.6	425	33.7
Aroostook, ME	ME	23003	0	10.0651154838066	1.8	97.5	0.5	48.8179285347183	73938	0.18767	8.198206	-0.211742	8.409948	9.578383	2.714932	13033.028619	644.765740236	56	51	61.05	48.5	64.2	1.37	12	59	9.66	26	16.2	36.574	67.4	483	554.8	429.2	58.6	52.1	65.9	108.6	95.8	122.8	109.1	96.2	123.5	86.8	78.9	95.4	61.3	119.4	468.6	31.6
Cumberland, ME	ME	23005	1	19.947889400848	0.7	96.7	1.4	48.4123458277487	267691	0.04659	10.864393	3.658034	7.206359	9.960867	3.208586	14314.653485	744.329480112	52.1	47.85	56.45	46.65	58.25	1.61	16	59	6.04	17.2	39.5	55.658	80.6	506.1	581.1	456.7	45	41.7	48.4	135	127.3	143.2	152.2	143.2	161.7	71.4	67.2	75.7	59.7	88.7	417.6	21.3
Franklin, ME	ME	23007	0	19.1240614944583	0.9	98.7	0.3	48.2845216683069	29467	0.26713	8.106548	0.681656	7.424892	9.587735	3.259196	13345.456475	690.068452604	54.7	49.35	60.1	49.7	60.15	1.02	15	59	6.66	24.3	24.5	39.831	70.4	522.2	606.1	455.9	58.8	47.7	71.7	131.5	109	157.7	167.3	139.9	198.8	76.8	64.2	91.3	61.8	96.9	425.2	26.4
Hancock, ME	ME	23009	0	18.6748087886227	1.0	98.7	0.4	48.8965264235099	55577	0.07291	10.608704	2.514536	8.094168	9.890463	3.231296	13677.874812	699.605359879	52.6	47.45	57.8	47.45	58.3	1.05	15	59	6.46	20.8	30.1	47.533	69.4	547.2	611.6	500.4	48.2	41.3	56.1	142.5	125.4	161.5	165.5	146.6	186.3	88.2	78.5	98.8	74.9	105.2	521.3	25.5
Kennebec, ME	ME	23011	0	15.8500894260474	0.9	98.4	0.5	48.4536434585105	117114	0.06976	10.827578	2.455289	8.372289	9.892267	3.024390	13776.438588	702.90176839	57.65	53.6	61.75	52.5	63.35	0.97	15	59	7.4	26.2	24.1	45.973	71.5	508.4	578.8	456.9	47.6	42.7	52.9	132.1	120.8	144.2	163.2	149.8	177.5	80.1	73.8	86.9	68.8	95.3	456.3	25.7
Knox, ME	ME	23013	0	17.2028121005539	0.7	99.0	0.4	48.7833812913322	39618	0.05744	10.699454	2.691392	8.008062	10.199680	3.256408	14052.677344	707.189318674	53	47.75	58.3	47.1	59.7	0.87	15	59	6.64	22.4	26.9	45.264	70.2	502.9	588.5	446.5	37.1	30.5	45	130.6	112	151.8	170.9	149.3	195	69.3	60	79.9	59.7	85.1	395.8	22.1
Lincoln, ME	ME	23015	0	18.6653741517871	0.7	99.1	0.3	48.7535697287006	33616	0.05194	10.555346	3.340456	7.21489	10.154905	3.214273	14141.654041	718.92265504	55.65	50.65	60.75	50.2	61.55	0.72	11	59	5.82	20	31.6	47.678	71.9	469.3	494.3	452.3	41.8	34.2	50.8	120.4	102.3	141.4	139.7	119.7	162.7	60	51.1	70.4	61.4	59	351.1	17.9
Oxford, ME	ME	23017	0	15.377351218008	0.7	99.0	0.3	48.8247648616565	54755	0.21743	9.180773	1.711676	7.469097	9.676343	3.075099	13629.824585	708.124463293	58.5	53.55	63.55	53.75	63.65	1.44	16	59	6.88	26.8	18.5	39.748	71.2	540.4	631.8	472.9	49.9	42.8	57.9	136.8	120.1	155.2	147.6	129.8	167.3	87.3	78	97.6	74.9	105.1	483.7	30
Penobscot, ME	ME	23019	1	16.6484437641227	1.4	97.5	0.7	48.7962240975993	144919	0.06611	9.875255	1.688737	8.186518	9.489818	3.042720	13297.484006	671.119996112	56.1	51.6	60.6	50.95	61.7	0.72	15	59	8.2	23	23.3	42.658	71.1	554.3	649.1	485.7	59	53.9	64.4	132.3	121.8	143.6	154.2	141.9	167.2	93.4	87	100.1	80.5	111.4	529.7	30.2
Piscataquis, ME	ME	23021	0	15.236470014627	1.0	98.8	0.3	49.0745575863069	17235	0.18477	8.397527	0.398421	7.999106	9.440579	2.963775	13120.520209	662.891634824	55	49.5	60.5	49.05	61.2	1.01	15	59	7.36	24.4	15.0	34.016	68.8	533.1	587.3	488	54.2	41.4	70.2	147.7	118.6	182.9	132	103.6	166.9	81.9	66.5	100.3	66.5	100.8	416.6	33.5
Sagadahoc, ME	ME	23023	1	26.44430306886	0.8	97.6	1.3	49.068552280343	35214	0.03848	10.520878	3.928042	6.592836	10.101131	3.142334	14268.687557	736.756157977	53.95	49.1	58.75	48.3	60	0.74	16	59	6.94	22	29.6	55.486	71.1	478.7	570.1	414.9	43	34.7	52.9	116.3	96.9	138.7	155.7	132.1	182.6	68.1	57.4	80.3	57.8	80.8	403.4	19.5
Somerset, ME	ME	23025	0	14.6131566335355	0.9	98.8	0.4	48.9742178902688	50888	0.12188	8.467035	0.555690	7.911345	9.520501	2.996851	13174.814532	669.337360242	56.5	51.3	61.7	49.45	64	0.95	16	59	8.6	22.7	15.3	36.647	66.2	482.1	548.8	435.9	46.4	39.1	54.7	110.9	95.5	128.3	140.1	121.7	160.8	87.2	77.3	98.2	71.9	109.1	443.1	35.8
Waldo, ME	ME	23027	0	19.47187007069	1.2	99.0	0.4	49.1317530319735	36280	0.0975	10.661595	2.186759	8.474836	9.936254	3.220980	13763.530934	702.576329642	55.2	49.85	60.55	50.95	59.8	0.87	14	59	8.02	23.9	23.1	41.312	67.3	528.2	580.2	495.3	52.4	43.4	62.9	133.9	114	156.5	165.4	141.3	192.6	85.5	73.9	98.5	77.7	94.1	497.6	25.9
Washington, ME	ME	23029	0	14.0667659468851	5.1	94.5	0.4	48.8376889307917	33941	0.05769	10.395977	2.411036	7.984941	9.774991	3.271154	13513.770265	684.012522849	55.8	50.5	61.05	49.45	62.65	0.76	16	59	7.96	28.1	19.0	34.859	64.6	559.6	676.5	471.1	63.1	53.1	74.6	116.7	97.2	139.4	184.3	159.2	212.7	100.5	87.9	114.7	80.9	124.9	542.6	36.6
York, ME	ME	23031	1	19.4431002385412	0.6	98.3	0.6	48.5787878463334	186742	0.06274	11.462265	4.033901	7.428364	10.124409	3.280077	14535.246584	747.758528122	54.85	50	59.65	49.85	60.25	1.75	18	59	6.7	21.7	26.7	55.008	72.2	507.7	577.9	458	47.9	44.1	52.1	130.1	121.3	139.3	154.6	144.4	165.4	70.9	66.2	75.8	64.6	79.9	395	24
Allegany, MD	MD	24001	1	14.8873130660675	0.4	93.7	5.7	49.8051514747097	74930	0.37993	14.855884	6.410688	8.445196	14.864331	2.600522	14612.868846	863.63167108	52.85	47.5	58.2	45.95	60.75	1.05	15	99	9.74	24.6	15.9	37.747	74.2	484.3	576.1	426.6	52	45.8	59	113.1	99.6	128	141.3	125.9	158.1	83.3	75.4	91.9	66.6	106.3	453.9	29.7
Anne Arundel, MD	MD	24003	1	23.5438290124713	0.8	82.6	14.2	49.7649370170079	489656	0.02879	15.776286	9.204071	6.572215	14.858359	2.936261	15775.820550	895.705459383	49.8	46.05	53.55	44.85	55.15	0.77	17	98	8.12	22.7	35.7	83.456	79.0	483.5	556.4	430.2	40.6	38.1	43.3	125	119.2	131.1	152.8	145.8	160.1	76.1	72.6	79.6	69.1	86.2	441.1	23.2
Baltimore, MD	MD	24005	1	23.5078061025301	0.6	75.4	20.8	47.3751544494705	754292	0.10182	16.221907	7.409499	8.812408	14.905638	3.108387	15081.243215	875.782438771	46.05	42.55	49.6	39.35	53.9	1.09	15	98	7.5	22.1	35.2	63.959	71.8	479.5	537.7	441.3	44.8	42.8	46.8	133.9	129.3	138.6	145	139.8	150.4	72	69.5	74.5	63.8	84.1	405.5	23.7
Calvert, MD	MD	24009	1	25.7056219820648	0.8	85.1	13.6	49.3099794804394	74563	0.02822	15.837277	9.755036	6.082241	14.476763	3.087605	16080.775440	922.486201846	45.65	40.4	50.9	38.65	53.05	1.38	16	99	7.86	23.7	29.0	90.838	80.1	474	543.3	429.4	42.9	36.5	50	127.1	112.7	142.8	138.5	121.2	157.6	68.4	60.2	77.3	72.2	64	396.2	20.9
Caroline, MD	MD	24011	0	20.1940287821293	0.9	82.7	15.4	48.9419588875453	29772	0.01459	17.106866	8.338799	8.768067	14.211131	3.036772	15370.149365	921.489537621	49.2	44.05	54.4	40.25	58.95	0.25	11	98	9.78	27.5	15.2	58.799	71.2	474.4	540.3	423.4	44.9	35.5	56	139.3	116.4	165.5	128.4	104.8	155.7	79.9	67.2	94.4	58.2	110.7	436	28.4
Carroll, MD	MD	24013	1	20.9638006478377	0.5	96.4	2.5	49.3515444309695	150897	0.20588	15.772407	6.862952	8.909455	14.890875	2.929566	14884.991119	871.745338941	44.3	39.15	49.4	38.65	50.35	2.68	13	98	7.12	21.3	31.1	81.621	71.8	464.2	530.8	418.6	42.6	38.3	47.2	130.8	120.7	141.5	130.3	119.2	142.1	68.6	63.1	74.5	57.1	84.9	398.8	20.9
Cecil, MD	MD	24015	1	20.2011619916287	0.8	94.5	4.3	49.5561424532583	85951	0.06436	16.624401	7.766605	8.857796	14.441365	3.088987	15147.401371	879.953044869	51.65	46.75	56.55	46.3	57.3	0.84	14	98	7.96	24.7	20.9	64.886	73.3	491.9	549.5	451.1	48.7	42.6	55.5	121.3	108.4	135.3	136.2	121.2	152.6	90.8	82.4	99.9	85.1	100.1	506.5	30.7
Charles, MD	MD	24017	1	24.7551735229994	1.4	70.2	27.1	48.8427654173511	120546	0.05334	18.153185	8.048672	10.104513	14.431432	3.007877	15547.363369	919.173599721	46.1	40.95	51.15	39.6	53.15	0.56	16	99	8.82	26	26.1	88.825	79.1	431.5	532.6	357.8	50	44	56.5	105.6	94.9	117.2	172	155.8	189.5	60.8	54.3	67.9	47.5	80.9	358.1	17.8
Dorchester, MD	MD	24019	0	13.3119569714522	0.5	70.0	28.9	47.3039055877942	31632	0.00764	16.142472	9.727564	6.414908	14.158506	3.084942	15698.948178	925.984553227	51.1	45.8	56.4	41.9	61.75	0.18	16	98	9.14	26.1	16.5	45.151	72.0	449	545.8	382.6	49	40	59.5	116.5	96.8	139.2	129.3	107.6	154.6	76.3	65.2	89	59.1	103	408.8	28.2
Frederick, MD	MD	24021	1	23.8828372457482	0.6	90.6	7.0	49.2013908448	195277	0.14656	16.182189	7.080077	9.102112	14.878125	3.005923	14892.869060	868.510580757	43.3	38.9	47.65	37.2	49.75	2.06	16	99	7.42	23	35.8	81.686	77.5	491.8	551.9	456.7	52.5	48	57.2	128.5	119.4	138.1	150.1	138.7	162.1	71.4	66.1	76.9	60.8	86.1	428.4	19.7
Garrett, MD	MD	24023	0	14.2795990439839	0.3	99.2	0.5	49.2796354620385	29846	0.75863	12.693686	4.925886	7.7678	14.827468	3.127439	14451.071615	853.701619241	51.45	46.15	56.7	41.5	62	1.2	11	57	9.02	25.7	17.5	45.76	68.9	418.1	444.9	403.7	44.4	35.3	55.2	119.8	98.9	144.2	118.2	96.9	143	50.4	40.9	61.7	46.6	55.9	253.4	21
Harford, MD	MD	24025	1	21.5606477900348	0.6	88.0	9.9	48.9871448831145	218590	0.08485	16.315613	7.482873	8.83274	14.782769	3.129517	15095.855813	875.782438771	45.45	40.75	50.05	39.55	51.75	0.9	14	98	8.06	23.2	30.5	77.01	74.7	494.8	569.4	440.6	47.5	43.5	51.7	129	120.6	138	165.1	154.3	176.6	71.4	66.6	76.4	61.5	85.3	405.6	23
Howard, MD	MD	24027	1	31.4294790619547	0.7	76.0	15.5	49.1337222908143	247842	0.11629	16.614655	7.590426	9.024229	14.901535	3.003285	15098.835769	873.843729778	36.6	32.25	40.95	32.7	40.85	2.34	12	98	7.18	20.6	58.3	103.273	84.3	432.5	468.7	409.4	38.9	35.3	42.7	131	122.7	139.8	132.5	123	142.5	52.3	48.1	56.8	49.3	57	317.6	13.9
Kent, MD	MD	24029	0	22.0275139207337	0.5	80.6	17.8	47.8824816377559	19197	0.01359	16.973378	8.191140	8.782238	14.478959	3.016027	15275.362426	877.874138021	49.5	43.95	55.05	41.6	58.35	0.29	18	98	8.78	22.4	30.2	50.141	72.3	467.5	557.1	404.7	44.1	34	56.7	139.5	112.1	172.3	169.7	139.8	204.8	70.9	57.7	86.5	68.9	75.6	400.5	23.2
Montgomery, MD	MD	24031	1	24.0824379809702	0.8	67.3	16.3	47.9333960045389	873341	0.11773	16.938007	7.755281	9.182726	14.873412	2.936498	15091.889677	871.869021982	39.25	36	42.5	34.5	44.6	1.48	11	99	6.06	16.8	56.7	93.373	69.4	406.7	455.6	376.7	34.3	32.7	36	128	123.8	132.3	162.1	156.8	167.7	41.4	39.6	43.3	39.2	44.9	252.5	10.8
Prince Georges, MD	MD	24033	1	23.0452066341243	1.0	28.5	64.3	47.7907462742432	801515	0.05144	17.174532	8.306052	8.86848	14.682320	2.951356	15451.796610	915.986266358						0.9	9	99	10.08	27.9	29.6	71.26	77.2	408.1	483.2	359	40.8	38.6	43.1	117	112.4	121.8	181.8	174.8	189.1	50.9	48.4	53.5	43.5	62.5	287.9	16.6
Queen Annes, MD	MD	24035	1	27.0293041257471	0.5	89.8	9.1	49.7867514730173	40563	0.01325	17.039087	8.179839	8.859248	14.454976	3.027812	15334.013797	893.484998739						0.23	17	98	6.98	21.1	29.6	81.096	78.1	473.9	556.2	404.8	46.8	38.7	56.2	115.8	98.5	135.5	163.3	141.9	187.1	73.5	63.4	84.9	61.5	87.1	412.4	24.5
St Marys, MD	MD	24037	0	28.967896789679	0.9	83.0	14.5	50.4517984943917	86211	0.03142	16.594400	9.627645	6.966755	14.212690	3.142707	16036.296590	922.486201846						0.5	19	99	8.2	25.1	27.4	80.053	74.1	466.5	530.5	417.2	46.5	40.3	53.5	120	106.5	134.7	151.8	135.1	170.1	70.1	62.3	78.7	60	82.5	383.3	24.8
Somerset, MD	MD	24039	1	20.4154302670623	0.9	57.2	41.7	53.3923303834808	26631	0.00682	16.931602	9.730000	7.201602	13.935583	3.054355	15868.479371	936.924129201	54.85	49.05	60.7	46.1	64.85	0.18	9	99	10.08	25.8	14.3	42.443	68.9	482.1	591.4	410.7	47.6	36.9	60.5	106.7	84.2	133.7	154.3	125.3	188	81.5	67.4	97.9	60.3	104.3	388.6	37.1
Talbot, MD	MD	24041	0	21.8992671136753	0.4	82.6	15.7	47.6901691707086	33812	0.01123	16.613640	8.542438	8.071202	14.355346	3.060452	15427.365124	923.70452302	46.15	40.8	51.5	40.3	52.8	0.24	12	98	7.26	20.6	32.7	63.017	78.8	475.1	577.6	396.7	45.6	37.8	54.8	131.1	112	153.1	185.4	162.9	210.5	60.4	52	70.1	63.8	57.1	338.2	20.2
Washington, MD	MD	24043	1	19.4304411051866	0.5	90.7	8.2	51.0979889784192	131923	0.17855	16.088196	6.866234	9.221962	14.877395	2.743591	14788.004971	867.740966633	52.1	47.7	56.5	41.2	64.15	3.59	14	99	8.9	23.4	18.7	52.994	70.8	466.5	546.5	417	42.5	38.1	47.3	115.6	105.5	126.5	151	138.4	164.3	71.4	65.7	77.6	56.6	92.4	396.6	24.4
Wicomico, MD	MD	24045	1	21.2300488394341	0.5	73.6	24.0	47.6525211473938	84644	0.01211	17.162111	9.138174	8.023937	13.954197	3.119910	15633.519790	930.199227297	48.6	43.85	53.3	41	57.3	0.18	12	99	8.68	26.3	24.7	50.752	72.3	526.2	642.9	447.9	55.8	49.4	62.8	125.6	112.5	139.9	171.3	154.3	189.7	90.4	82.2	99.2	71	118.6	485	33.3
Worcester, MD	MD	24047	0	25.4835065521916	0.5	82.0	17.1	48.7613604623681	46543	0.00867	16.352176	10.392684	5.959492	13.875008	3.123382	16507.368495	930.257460745	53.15	48	58.25	46.15	60.7	0.19	16	99	7.54	24.7	26.1	55.487	78.2	504.4	600.7	432.4	44.7	38.2	52.3	140	122.4	159.7	171.7	153.1	192.2	74.7	66.3	84.1	63	89.5	409.5	26.2
Baltimore City, MD	MD	24510	1	14.721873487105	0.8	32.6	65.2	46.638276045298	651154	0.06549	16.678741	7.946372	8.732369	14.919890	3.053285	15492.952295	875.782438771	51.55	48.05	55.05	44.65	60.15	0.56	14	98	11.08	29.1	25.2	39.386	68.9	471.2	574.4	405.8	47	44.6	49.5	110.9	106	115.9	164.3	157.3	171.5	82.7	79.6	86	67.3	106.5	409.8	35.4
Barnstable, MA	MA	25001	1	20.7570882529423	1.0	95.6	2.4	47.3378931737389	222230	0.01849	11.676305	7.673808	4.002497	11.273859	3.114547	15586.277327	823.654577242	54.4	50	58.75	51.2	58.1	0.78	15	31	5.82	16.6	40.5	60.317	83.1	526.5	618.4	463.8	42.2	39.3	45.4	149.1	140.9	157.7	185.3	176.3	194.7	65.8	62.3	69.6	61.6	72.6	379.7	20.4
Berkshire, MA	MA	25003	1	13.1019929660023	0.5	96.1	2.5	47.8292442554074	134953	0.34722	10.916457	3.429399	7.487058	11.107424	3.330064	14257.694990	762.052874848	54.4	49.55	59.25	50.35	59.05	0.84	16	57	6.24	17.2	29.6	48.907	73.7	508.9	601.1	441.6	53.8	49.1	58.9	129.9	119.4	141.1	173.4	160.9	186.8	79.6	73.8	85.7	72	89.4	425.3	29.5
Bristol, MA	MA	25005	1	12.6781628015639	0.6	92.8	2.8	48.0189946098399	535852	0.03602	14.072324	5.295058	8.777266	11.549751	3.311759	14838.347399	818.046781155	49.6	45.85	53.3	43.4	56.5	0.81	18	31	8.38	24.6	24.7	54.955	67.6	507.5	608.9	440.6	46.4	44.1	48.9	123.4	118.1	129	165.5	158.6	172.6	75.4	72.3	78.5	61.6	95.8	401.8	28.1
Dukes, MA	MA	25007	0	18.6130354870635	2.7	93.5	3.3	48.8623473677187	14987	0.01175	11.347608	8.580183	2.767425	11.400395	3.196030	15787.257665	825.50182194	47.2	40.7	53.75	40.8	54.1	0.9	22	31	6.6	16.9	40.0	62.407	81.4	548.5	628.7	510.5	49.4	36.5	65.7	151.6	119.2	191	205.7	165.1	253.8	56.4	42.8	73.3	56.5	52.3	312.7	19.3
Essex, MA	MA	25009	1	15.8797374863459	0.5	88.1	3.4	47.8866327812789	723419	0.02695	12.287114	5.463255	6.823859	10.884466	3.207267	15102.044326	789.661911074	48	44.4	51.6	46.7	49.45	1.25	17	31	7.22	19	36.1	64.153	74.4	518.9	592.8	471.4	45.6	43.6	47.7	132.8	128	137.7	160.6	154.8	166.6	72.7	70.1	75.4	69.3	79.8	411.7	23.7
Franklin, MA	MA	25011	1	16.5473349244232	1.0	96.8	1.4	48.4056755434403	71535	0.17196	11.876899	4.062613	7.814286	10.917441	3.331296	14216.742895	763.843025328	50.05	45.2	54.9	44.95	55.65	0.8	17	54	6.32	19.5	32.5	52.002	75.1	448.8	519.3	403.3	44	37.9	50.9	138.7	123.6	155.3	149.3	132.7	167.6	58.9	51.8	66.8	46.6	74.2	340.6	18.2
Hampden, MA	MA	25013	1	12.290942849507	0.7	80.8	9.0	47.8911859859544	456228	0.0758	12.878749	5.001903	7.876846	11.509591	3.314621	14385.933240	763.764162481	48.75	45.2	52.3	46.45	51.4	0.7	17	54	8.4	22.3	23.8	47.724	74.2	467.2	536.4	422.2	43	40.5	45.6	130.5	124.5	136.7	153	145.9	160.4	68.8	65.7	72.1	62.1	79.3	367.4	25.6
Hampshire, MA	MA	25015	1	29.3930590182625	0.7	92.6	2.6	46.6302355977957	152251	0.11042	12.266744	4.560634	7.70611	11.221598	3.301854	14277.356426	763.793976056	49.5	44.35	54.7	45.75	53.75	0.87	16	54	6.48	15.5	41.3	59.505	77.2	464.3	519.3	426.6	40.8	36.5	45.5	139.3	128.3	151	156.5	143.8	170	60.1	54.7	65.9	52.2	70.3	364.8	16
Middlesex, MA	MA	25017	1	20.2652868991482	0.4	87.6	4.0	48.386101777267	1466783	0.04467	13.251527	4.838615	8.412912	11.071784	3.218989	14399.585531	777.589881183	46.7	43.95	49.45	43.55	50.25	1.17	16	31	6.9	17.8	49.3	77.377	76.5	494.7	553.9	459.1	45.3	43.9	46.9	140.6	137	144.2	149.2	145.1	153.3	66.1	64.3	68	60.3	75.7	385.7	19.9
Nantucket, MA	MA	25019	0	27.5136399064692	0.3	88.9	9.0	51.3025210084034	9520	0.00817	11.157495	9.022916	2.134579	11.041119	2.862070	15536.905587	825.05471256	51.4	44.1	58.65	46.5	56			31	6.8	18.6	40.2	83.347	84.1	601.9	761.3	476	65.8	44.9	92.9	154.8	112.6	207.9	299.7	233.5	378.7	50.7	33.2	74.2			280.1
Norfolk, MA	MA	25021	1	21.1672210462655	0.4	90.1	3.6	47.7522958352042	650308	0.048	13.681556	5.105378	8.576178	11.417636	3.339323	14563.706004	779.875206854	50.35	46.7	54.1	46.8	54.45	0.98	17	31	6.3	16.8	47.4	81.027	78.2	523	582.8	487	48	45.9	50.3	139.6	134.5	144.9	159.1	153.1	165.2	71.5	68.8	74.2	68.3	77.4	420	21
Plymouth, MA	MA	25023	1	16.4895611951494	0.6	90.1	6.0	48.7284855611626	477621	0.0319	13.585535	5.495748	8.089787	11.408611	3.385179	15503.020103	813.362400298	52.7	48.95	56.4	48.2	57.65	0.75	19	31	7.12	20.2	32.5	73.131	75.2	540.6	618.2	490.7	51.5	48.7	54.3	135	129.1	141.1	168.1	160.8	175.7	79.7	76.2	83.2	75	87.6	451.6	25.8
Suffolk, MA	MA	25025	1	28.3470511333296	0.9	60.2	24.4	48.2272577692021	690447	0.01931	13.779838	5.221837	8.558001	11.234854	3.259594	14604.287593	779.614133048	43	39.6	46.35	38	48.55	0.73	20	31	8.48	18.5	38.9	50.597	69.0	483.9	560.5	434.4	46.2	43.8	48.6	117.4	112.4	122.6	152.1	145.6	158.8	70.2	67.3	73.1	59.5	86.7	379.1	25.5
Worcester, MA	MA	25027	1	15.5224864046141	0.6	91.1	3.2	48.8600636782371	750963	0.1773	12.491895	4.431370	8.060525	11.232748	3.281993	14356.605751	772.523442604	48.65	45.4	51.9	44.85	52.8	1.42	18	31	7.22	21.6	32.9	64.152	65.0	473.4	539.6	430.9	43.4	41.4	45.5	122.6	118	127.3	142.5	137.1	148.1	72.8	70.2	75.5	66.2	83.4	404.7	24.8
Alcona, MI	MI	26001	0	25.4775932869131	1.3	98.9	0.2	50.5503882583838	11719	0.23451	10.403645	3.420868	6.982777	11.148756	2.009718	14321.416525	742.023201634	62.75	56.8	68.8	57.25	68.35	0.72		72	8.48	26.4	12.4	34.858	63.5	477.6	504.6	462.8	45.4	32.7	63.3	127.2	93.9	171.8	104.2	79.3	138.6	59.5	45.9	78.1	54.4	66.6	341.5	18.7
Alger, MI	MI	26003	0	16.64722722935	5.1	89.8	6.2	53.8227540052728	9862	0.2512	8.192949	1.966926	6.226023	9.244826	2.335838	14633.806779	689.261744036	59.55	53.6	65.5	51.75	67.4	0.76		72	8.38	26.2	16.9	38.262	70.0	522.4	627	450.4	50.5	34.4	72.5	136	98.9	185.4	181.9	138.5	236.1	72.2	53.4	96.5	67.7	81.3	431
Allegan, MI	MI	26005	0	21.9616683156703	1.1	94.7	1.6	49.9029953153835	105665	0.21894	12.251337	5.372572	6.878765	13.913169	2.675535	14691.900546	793.946907707	48.5	43.15	53.85	42.35	54.8	0.94	18	68	8	24.5	19.4	50.24	73.8	493.9	571.2	438.7	44.8	39.5	50.7	138.5	125.7	152.4	169.7	154.2	186.4	65.6	59.1	72.6	58.5	75	357.2	23.4
Alpena, MI	MI	26007	0	13.6351351351351	0.8	98.9	0.4	48.6140384492559	31314	0.19885	9.478042	3.688074	5.789968	10.772373	1.945034	14713.740457	731.780790596	60.2	54.6	65.75	53.25	67.65	0.79	25	72	7.84	25.9	15.5	36.695	70.6	530.6	620	471	50.7	41.5	61.7	126.8	104.8	152.4	144.9	122.2	171.2	82.9	71.3	96.2	69.6	101.9	461.8	28.1
Antrim, MI	MI	26009	0	25.043558000917	1.7	98.2	0.4	49.9567286888793	23110	0.25528	9.962851	3.033947	6.928904	10.669611	2.276580	14350.190976	726.717644659	57	51.2	62.8	50.05	64.15	0.95	18	72	7.92	25.1	23.3	43.123	66.4	325.4	397.3	263.5	35.4	26.9	46.1	79.3	60.7	102.5	115.3	94.1	140.6	44.2	35	55.3	28.3	61.7	273.6	11
Arenac, MI	MI	26011	0	20.2371493185013	1.8	96.6	2.0	51.3231802652151	17269	0.20028	11.415914	4.412047	7.003867	11.497186	2.165928	14398.685209	742.739921173	60.2	54.45	66	52.7	67.95	0.68	13	72	8.36	26.4	10.6	36.689	66.1	517.5	604.6	442.8	41.7	30.8	55.9	112.6	85.3	146.7	144.9	115.5	180.5	103.5	85.9	124.1	82.2	125.7	584.2	34
Baraga, MI	MI	26013	0	15.0489544300737	15.1	82.1	5.4	52.6069060141779	8746	0.2893	8.042687	0.189391	7.853296	8.852861	2.344026	13561.865185	703.107124009	56.95	51	62.95	49.95	64.25	1.06		72	9.06	27.4	11.4	40.541	72.7	425.6	530.2	358.8	32.2	19.2	51.6	101.6	65.4	152.5	101	65.8	149.1	94.3	69.9	125.1	67	128	493.2	36.6
Barry, MI	MI	26015	1	23.5643152742871	1.1	98.5	0.4	49.9233547705048	56755	0.26451	12.723663	3.921925	8.801738	14.076503	2.569113	14208.661788	785.184002231	54.55	48.8	60.3	47.8	61.4	1.17	18	68	8.38	25.4	16.6	51.869	67.9	428.7	476.1	394.3	39.1	32.3	46.8	126.6	109.8	145.3	134.7	116.6	154.8	66.2	57.5	76	59.5	76.2	376.4	21.4
Bay, MI	MI	26017	1	10.7831482501667	1.2	96.4	1.7	48.5824777363218	110157	0.18229	12.053506	4.083905	7.969601	11.861800	2.231981	14135.195587	761.296077301	56.7	51.8	61.6	51.15	62.75	0.81	23	72	9.04	27.4	18.0	44.659	71.5	535.4	634.2	473.2	53.2	47.8	59.1	133.1	120.9	146.2	152.6	138.8	167.5	82	75.2	89.2	66	105.9	446.7	29.2
Benzie, MI	MI	26019	0	27.5546112475931	2.4	97.6	0.4	49.5249406175772	15998	0.23596	10.571392	3.630534	6.940858	10.834701	2.462643	14486.019048	740.18183984	55.15	49.05	61.2	48.65	61.9	0.86	14	72	8.22	27.4	25.2	44.718	68.4	337.1	405	281.1	31	21.9	43.2	78	56.5	105.8	113.1	88.4	143.6	49.4	37.6	64.1	43.8	58.3	271.7	17.2
Berrien, MI	MI	26021	1	15.8913222460069	1.0	81.0	16.7	48.4681723329209	162453	0.20466	13.304829	5.652632	7.652197	14.922729	2.656707	14734.698358	823.13086307	50.65	45.6	55.7	43.35	58.8	1.14	13	72	8.44	25.6	23.3	42.625	73.3	494.6	581.3	432.4	47.1	42.9	51.7	115.9	106.6	125.8	173.2	161.1	186	71.8	66.6	77.4	60.4	87.6	380.4	27.2
Branch, MI	MI	26023	0	18.9860441275832	1.2	94.9	2.9	50.6104352763885	45787	0.29436	13.190810	4.172046	9.018764	15.221867	2.535925	14375.979260	817.872480004	56.65	51.05	62.2	49.4	64.1	2.22	16	68	7.92	25.6	14.1	42.133	65.6	453.1	511	416.2	45.4	37.5	54.5	102.2	85.6	121.3	118.2	99.5	139.5	83.7	72.9	95.7	73.7	99.3	438.9	32.3
Calhoun, MI	MI	26025	1	15.5024220112381	1.5	85.8	11.9	48.6270246765953	137985	0.2791	12.899707	3.897726	9.001981	14.963032	2.555823	14270.099484	787.102846717	52.6	48.2	57	45.65	60.3	2.41	12	68	8.82	26.1	18.8	42.568	73.7	465.1	530.5	422.4	46.3	41.7	51.4	100.1	90.6	110.4	130.3	118.7	142.8	78.3	72.2	84.8	65.5	98	430.1	27.4
Cass, MI	MI	26027	1	21.4538711559297	1.9	91.1	7.0	49.9667345021916	51104	0.25191	13.364305	4.713837	8.650468	15.044168	2.720943	14550.452943	821.526326547	55.4	49.8	61	47.9	63.1	1.67	20	72	8.22	25.7	15.8	45.177	71.6	407.3	461.4	361.2	41.9	34.6	50.3	95	79.8	112.3	101.2	85.4	119.3	74.1	64.5	84.9	57	93.2	383.7	29.4
Charlevoix, MI	MI	26029	0	21.8269112396898	2.4	97.5	0.4	49.4595630509774	26090	0.21781	9.442474	3.452377	5.990097	10.530101	2.220196	14635.636000	719.418094636	54.35	48.6	60.1	48.15	60.9	1.48	15	72	8.2	26.1	24.5	48.704	70.4	469.8	507.6	439.2	46.1	36.5	57.7	115.5	93.4	141.7	119.6	97.6	145.7	61.8	50.7	75	42.8	86.8	337.3	22
Cheboygan, MI	MI	26031	0	22.4413560411311	4.2	96.7	0.4	49.5803085299456	26448	0.20928	8.682135	3.743069	4.939066	10.329197	2.136672	14022.862416	714.070613019	62.8	57.45	68.1	57.45	68.35	0.75	26	72	8.02	25	17.8	37.903	68.3	487.3	558.3	428.7	56.1	45.5	68.5	109.1	88.5	133.5	158.9	134.7	186.7	75.5	63.8	89	53.8	99.4	437.3	23.2
Chippewa, MI	MI	26033	0	23.4510728084838	16.9	79.8	6.2	55.6521287912202	38543	0.20395	8.622775	1.490466	7.132309	9.668711	2.184345	14068.220338	682.514417123	56.85	51.15	62.6	52	61.95	0.73		72	9.16	27.1	18.0	40.194	69.0	398.5	462.1	360.8	26.9	20.5	34.9	93	74.7	114.5	115.5	95.9	138.2	75.2	64	87.9	68	87.5	373.6	32
Clare, MI	MI	26035	0	23.9641353077028	1.4	98.4	0.4	49.2800460770511	31252	0.32011	11.174035	3.034998	8.139037	11.292317	2.204243	14062.300471	746.475343382	63.1	57.45	68.8	55.5	71.15	0.91	16	72	8.22	27.3	10.3	34.399	61.7	503.9	580.1	438.5	45.8	37	56.3	100.8	81.9	123.1	149.2	127.2	174.6	94.9	82.4	108.9	82.6	111.1	510.2	34.8
Clinton, MI	MI	26037	1	21.7653108619202	1.0	97.5	0.9	49.718159776381	64753	0.24323	12.797029	3.932629	8.8644	13.343442	2.316040	14082.201350	779.22276749	49.95	44.5	55.4	42.65	57.6	1.88	17	68	7.86	27.1	27.2	58.016	71.5	409.2	492	344.5	37.1	31.1	44	98.8	85.3	113.9	182.9	163.3	204.3	45.8	39	53.5	39.3	54.1	256.7	15.3
Crawford, MI	MI	26039	0	27.4541811975959	1.3	97.4	1.7	50.9773698591747	14273	0.36481	10.430131	2.324470	8.105661	10.880400	2.236460	13770.684384	731.753206729	59.2	53.25	65.1	49.8	69	0.93	12	72	8.24	25.8	14.1	39.665	66.7	440.8	533.6	353.5	41.4	29.6	56.9	97.8	70	133.9	128.1	99.1	164.1	67.5	52.3	86.4	55.2	79.4	343.3	27.7
Delta, MI	MI	26041	0	14.2046544776733	3.4	97.2	0.2	49.1381100726895	38520	0.20055	9.493533	1.911264	7.582269	9.834684	2.081557	14628.990052	714.583923323	58.4	52.8	64	51.95	65.3	0.99	22	72	8.22	27.5	18.7	41.951	71.9	371.2	434.6	319.4	40	32.7	48.7	82.8	68	100.1	111.1	93.2	131.8	57.2	48.2	67.6	48.2	68.5	287.8	23.9
Dickinson, MI	MI	26043	0	14.6728863872933	0.9	98.8	0.2	49.2173849737915	27472	0.34009	9.238000	0.521452	8.716548	9.682307	2.102949	13814.658249	705.874709407	53.7	47.7	59.65	46.45	61.5	1.78	17	72	7.98	26.9	17.9	42.586	71.5	348.9	385.3	319.9	41.6	32.9	52.3	99	78.9	123.2	102.3	82.5	126	45.3	36.3	56.1	48.6	41.8	258.3	14.5
Eaton, MI	MI	26045	1	24.4832626508008	1.1	91.8	5.8	48.6045053301819	103655	0.26865	12.851339	3.872870	8.978469	14.155506	2.449987	14102.509762	788.475880635	54.8	49.65	60	50.3	59.75	1.75	17	68	7.96	26.1	24.3	54.885	73.3	385.6	463.3	324.7	35.2	30.5	40.5	90.9	80.5	102.2	152.1	137.7	167.7	54	48.1	60.4	45.9	64.6	310.9	16.8
Emmet, MI	MI	26047	0	22.5330620549339	4.1	95.7	0.6	49.1745395553011	31437	0.23518	8.406023	3.262218	5.143805	10.284548	2.158984	14179.326621	715.463293993	52.3	46.95	57.65	46.45	58.55	1.06	12	72	8.08	25.7	29.5	49.235	73.5	464.8	500.3	445.9	42.5	34.3	52.2	127.8	106.6	152.2	139.2	116.9	164.7	63.5	53.3	75.3	54	77.8	358.7	20.8
Genesee, MI	MI	26049	1	12.0147508811476	1.6	77.1	21.3	48.0789469460564	436141	0.23931	12.700992	3.980448	8.720544	13.415987	2.230786	13939.160838	778.609756194	52.85	48.9	56.85	47.95	58.45	1.2	16	68	9.64	29.1	19.0	43.483	76.3	556.9	653.8	492.9	50.8	47.9	53.9	136	129.5	142.6	198.2	189.4	207.2	86.8	83	90.8	73.3	107.4	480.1	29.9
Gladwin, MI	MI	26051	0	21.8286086143084	1.2	98.7	0.3	49.6330169465473	26023	0.23868	11.843787	3.366173	8.477614	11.369616	2.167794	14147.678280	746.555788204	61.65	55.85	67.4	54.35	69.25	0.98	17	72	8.88	27.7	11.1	37.936	62.5	498.7	574.7	429.5	47.8	38.4	59.2	95.7	76.4	118.9	154.8	131.3	182	81.2	69.3	95	72	91.6	424.9	31.5
Gogebic, MI	MI	26053	0	15.0878464046368	3.0	95.4	1.9	50.259067357513	17370	0.45504	7.782977	0.376520	7.406457	9.552609	2.321702	13518.905245	696.039062158	57.15	51.3	63.1	50	64.85	0.99		72	8.16	26.9	18.6	33.673	70.8	300.1	304.7	303.1	33.4	24	46	91.4	68.1	121.6	56.1	38.3	80.3	62	48.9	78.2	66.2	60.7	328.1	23.5
Grand Traverse, MI	MI	26055	0	23.5146409067208	1.5	97.5	0.6	48.7598835861643	77654	0.24291	10.778855	2.950561	7.828294	10.858752	2.337929	13768.565800	732.825697225	54.45	48.9	59.95	48.9	60.45	1.28	15	72	7.52	25.7	28.9	50.647	75.2	520.4	607.9	458.6	44.3	38.7	50.6	139.5	125.6	154.7	207.3	188.9	226.9	58.4	51.9	65.6	53	65.7	330	19.1
Gratiot, MI	MI	26057	0	20.7596973277357	1.2	93.4	4.1	51.9971621142249	42285	0.22618	12.481180	3.698034	8.783146	12.567677	2.263227	14143.708422	759.752442333	54.7	49.2	60.2	47.4	62.6	1.03	17	72	8.54	27.1	13.5	40.114	68.9	500.3	611.8	427.5	61.3	51.5	72.4	105.6	87.2	126.8	175.5	151	202.8	71.7	61.2	83.7	59.5	88	377.8	27.5
Hillsdale, MI	MI	26059	0	19.8804735087921	0.9	98.5	0.5	49.7582049132762	46527	0.33095	13.091305	4.156182	8.935123	15.323357	2.568292	14313.968297	820.364967571	56.85	51.3	62.4	48.45	65.5	3.08	19	68	8.6	26.8	14.2	42.989	67.6	432	492	391.9	35.1	28.3	43.2	103.6	87.1	122.4	108	90.7	127.9	63.3	54.2	73.7	48.2	81	330.6	24.6
Houghton, MI	MI	26061	0	26.026190616008	1.1	96.4	1.1	53.2069080408707	36016	0.26584	8.044460	1.070808	6.973652	8.754044	2.238663	13882.329051	695.832208854	52.25	46.45	58	45.75	58.35	0.83	28	72	8.36	26.8	26.9	34.174	64.7	483.9	524.8	451.4	45.1	36.1	55.7	147	122.7	175	119.8	98.6	144.3	69.5	58.2	82.5	55.9	85.9	367.6	26.4
Huron, MI	MI	26063	0	12.1843193617458	0.7	98.8	0.4	49.4636769311788	36079	0.20405	11.393768	4.362188	7.03158	12.416476	2.222760	14468.318648	768.146345144	56.35	50.7	62.05	48.7	64.4	0.85	17	72	7.56	27.1	13.8	40.038	67.7	497.1	616	401.5	68	58	79.6	113.4	93.7	136.4	163.8	141.9	188.8	60.6	51.4	71.2	50.3	77.4	323.8	22.5
Ingham, MI	MI	26065	1	28.1019137476603	1.4	82.0	12.2	48.2604181583846	279320	0.26623	12.857835	3.846261	9.011574	14.281945	2.283038	14086.243287	789.092998915	47.3	42.65	51.85	43.35	51.6	1.8	19	68	8.56	26.3	35.5	45.808	79.5	548.4	648.4	479.3	45.8	42	49.8	137.2	128.5	146.4	215.5	203.3	228.3	68	63.4	72.9	59.8	79.7	375	23.6
Ionia, MI	MI	26067	1	20.4833362414936	1.4	93.2	5.0	53.5290484085959	61518	0.23842	12.652615	4.020178	8.632437	13.234762	2.480126	14117.412350	776.488946574	51.35	45.8	56.9	42.5	60.65	1.28	16	68	8.56	28.1	13.1	46.454	73.2	457.7	534.6	401.1	46.2	38.6	54.9	112.8	96.7	130.8	161.7	140.7	184.8	72.7	63.1	83.3	60.7	85.7	368.4	30
Iosco, MI	MI	26069	0	24.1513056835637	1.4	98.1	0.6	49.0471487618421	27339	0.20947	11.313654	3.870379	7.443275	11.409280	2.111908	14378.144167	742.023201634	61.25	55.7	66.8	53.75	69.25	0.59	16	72	8.2	27.6	13.6	36.861	68.7	484.2	558.9	432	45.9	37.4	56.2	105.2	86	128.4	152.7	130.5	178.7	75.1	64.3	87.7	74.6	76.5	410.3	26.6
Iron, MI	MI	26071	0	14.4016549968173	1.9	97.4	1.2	49.3606332775156	13138	0.4623	8.560982	-0.152750	8.713732	9.470673	2.204094	13663.808456	704.148893578	56.8	50.55	63	48.4	65.8	1.56	19	72	7.84	25.6	15.1	33.734	63.3	384.4	418.1	369.8	45.8	33.4	62.6	85.2	60.4	119.7	82.1	57.9	115.2	62.5	47.5	81.8	54.6	72.6	378.3
Isabella, MI	MI	26073	0	38.3929464315477	3.6	93.0	2.4	47.7529952171236	63351	0.2476	11.847408	3.302270	8.545138	11.746546	2.234619	14115.665338	759.056834831	48.95	43.3	54.65	42.2	56.4	1.24	20	72	8.22	27	25.8	36.88	69.6	475.1	531.1	441.2	53.7	45.3	63.2	122.6	104.9	142.5	137.7	117.5	160.3	75.6	65.5	86.8	57	101.8	414.6	26.6
Jackson, MI	MI	26075	1	14.6457171819564	1.1	90.1	8.7	51.0333160798374	158422	0.29758	13.025410	4.116571	8.908839	15.110602	2.349813	14208.444265	789.092998915	57.55	52.75	62.35	52.95	62.5	2.5	18	68	8.3	26.5	17.5	46.117	76.0	514.8	630.1	429	43.2	38.9	47.8	118.1	108.3	128.7	166.5	154	179.7	88	81.9	94.4	70.6	110.5	450.9	35.5
Kalamazoo, MI	MI	26077	1	22.9518698371172	1.2	86.5	10.8	48.3547985565982	238603	0.26864	12.889385	4.130717	8.758668	14.828489	2.675335	14312.659212	785.184002231	49	44.65	53.3	44.1	54.35	2.43	22	68	8.14	25.3	33.4	44.794	76.9	473.4	552.9	419.3	42.6	39	46.5	123.7	115.2	132.6	178.1	166.7	189.9	66	61.5	70.8	54.8	80	374.4	21.4
Kalkaska, MI	MI	26079	0	29.1026468689477	1.5	98.6	0.4	50.3168185384105	16571	0.3233	10.629549	2.532674	8.096875	10.861122	2.264347	13819.075628	732.490038914	58.95	53.2	64.65	51.8	66.2	0.77		72	8.34	26.2	11.6	39.35	65.9	270.7	319.5	225.6	32.8	22.6	46.4	58.6	39.8	83.9	57.9	39.2	83.1	44.2	32.5	59.1	35.3	54	229	17.4
Kent, MI	MI	26081	1	17.3943219688468	1.1	85.0	9.8	49.20786648907	574335	0.22285	12.520154	4.172994	8.34716	13.010679	2.557528	14096.781474	768.753013514	46.7	43	50.4	41.4	52.35	1.11	17	68	8.28	23.5	29.9	49.532	73.0	476.1	546.7	429.2	41.6	39.2	44.1	135.6	129.8	141.7	165.6	158.3	173.1	60.5	57.6	63.6	52	73.3	334.8	20.8
Keweenaw, MI	MI	26083	0	26.4236902050114	0.8	95.9	3.7	53.8026944806606	2301	0.28507	6.164255	1.685876	4.478379	8.226807	2.014099	14369.689932	679.885042659	49.2	41	57.4	47	51.4	1.2		72	8.08	25.8	22.0	38.872	63.0	348.8	354.3	337.1
Lake, MI	MI	26085	0	32.2097029518577	2.3	86.8	12.3	52.1838877614047	11333	0.29686	11.157895	3.465281	7.692614	11.145968	2.493093	13780.116044	746.710857233	60	53.95	66.1	50.85	69.3	0.91	9	72	8.98	27.8	8.5	31.205	64.1	524.3	634.3	428.8	50.3	36.8	68.4	87	58.2	126.4	181.5	142.3	230	102.9	82.1	128.4	88.8	120.3	537.6	40
Lapeer, MI	MI	26087	1	21.3318545782501	1.0	97.3	1.0	50.6006552602839	87904	0.26287	12.362226	3.834920	8.527306	13.504379	2.252588	14013.280820	773.216659682	55.4	49.9	60.95	49.2	61.75	1.52	20	68	8.28	27.2	17.0	55.005	70.9	483.9	573.8	414.9	49.8	43.4	57	109.8	97.1	123.8	175.1	157.2	194.5	66.4	59.2	74.4	54.6	81.5	355.5	24.6
Leelanau, MI	MI	26089	0	25.9828377569347	4.2	94.4	0.4	49.8697855012074	23112	0.2234	9.382066	4.159550	5.222516	10.716556	2.398232	14230.198838	731.850083748	52	45.9	58.2	46.4	57.8	1.29	11	72	8.42	26.5	39.4	56.527	69.6	420.9	505.1	346	27.7	20	37.9	89.6	70	114.2	186.7	158.8	219.1	44.8	35	57.1	30.6	60.4	273.3	11.8
Lenawee, MI	MI	26091	0	17.4899405603081	0.9	93.9	2.5	50.0192132672667	98890	0.25144	13.585957	4.825079	8.760878	15.381797	2.493628	14254.557192	819.957726201	51.55	46.25	56.8	46.45	56.95	3.05	17	68	8.4	26.4	19.2	48.618	71.4	398.6	448.9	368.1	37.4	32.6	42.8	100.8	89.7	113.1	117.4	104.5	131.4	59.7	53.4	66.4	49.8	73.6	343.1	18.7
Livingston, MI	MI	26093	1	28.091360940246	1.1	98.1	0.6	50.5176774917012	156951	0.28554	12.852314	3.970543	8.881771	14.353906	2.240331	14050.116669	795.471698915	51.3	46.05	56.5	45.4	57.2	1.78	20	68	7.38	25	31.2	72.129	74.5	410	458.9	372.8	40.9	36.6	45.6	97.6	88.9	106.9	117.7	107.2	128.9	54.7	49.7	60.1	46.5	66.2	310.3	17.8
Luce, MI	MI	26095	0	26.0915228807202	7.8	85.3	8.1	55.495444191344	7024	0.2345	8.311081	1.760124	6.550957	9.362144	2.218740	13898.305624	689.22374689	54.55	48.6	60.6	46.25	63.35	0.65		72	8.98	26.7	13.5	40.041	67.1	449.4	434.8	490.2	53.6	33.9	81.7	132.9	84.4	201.5	121.5	79.1	180.2	79.4	55.2	111.8	81.8	77.8	400.5
Mackinac, MI	MI	26097	0	21.6990248616358	18.9	84.9	0.3	49.9288286025287	11943	0.20383	8.688331	2.157484	6.530847	9.788524	2.150796	14235.966747	689.712574937	61.15	54.95	67.3	56.8	65.5	0.54		72	8.86	27.3	20.1	39.339	65.9	441.8	467.7	420.2	38.2	26.4	54.9	136.2	100.3	182.7	107.2	79	144.6	70.2	53.8	91.3	67.1	73.9	455.6
Macomb, MI	MI	26099	1	16.3818854164688	0.9	94.3	3.1	48.9866763771825	788149	0.19073	13.364213	4.561661	8.802552	14.269300	2.330462	14289.784897	799.964542516	57.2	53.6	60.75	52.75	62	0.89	19	68	8.16	23.7	21.8	53.996	73.0	513.6	602.2	457.7	48.9	46.9	51	125.2	120.8	129.7	163.6	158	169.3	82	79.4	84.7	70.4	99.2	466.9	28.6
Manistee, MI	MI	26101	0	19.9552630446939	2.2	95.5	2.0	50.8419293024014	24527	0.21836	11.012827	3.752041	7.260786	10.952050	2.440903	14553.166683	741.430869421	56.75	51	62.5	49.2	64.75	1.01	15	72	8	26.5	16.8	40.853	68.3	502.2	577.5	446.3	51.9	41.7	64.2	133.2	108.8	162	144.4	120.3	172.6	80.8	68.1	95.5	65.6	98.4	436.2	29.4
Marquette, MI	MI	26103	0	18.7057271735413	2.4	96.4	1.5	50.2166042640097	64634	0.31903	7.746971	1.044256	6.702715	9.091381	2.294213	13806.652640	689.338102911	55.35	50.45	60.2	49.55	61.45	1.22	21	72	8.14	26.5	29.7	45.13	74.2	439.8	494.5	401.4	39.4	33.2	46.4	118	102.9	135	116.2	100.8	133.4	67.7	59.5	76.7	59	80	386.5	21.6
Mason, MI	MI	26105	0	19.1422476703716	1.7	97.3	1.0	49.3775199830233	28274	0.20231	11.220770	4.198539	7.022231	11.073856	2.410988	14904.472816	764.205366923	54.15	49	59.3	46	62.9	0.87	27	72	7.82	26.6	19.4	40.039	72.6	411.1	488.5	352.2	40.8	32.3	51.1	105.1	85.2	128.7	149.6	126.1	176.6	68.9	57.8	81.7	51	92.2	405.1	20.3
Mecosta, MI	MI	26107	0	33.0178786766634	1.5	94.3	4.3	50.7015510566419	40553	0.30393	11.525323	3.122596	8.402727	11.644685	2.412132	14082.413557	755.892418835	54.75	49	60.5	47.55	62	1.14	25	68	8.3	26.9	20.1	35.887	73.3	470.2	560.4	400.8	34.4	27.2	42.9	125.8	106.1	148.3	191.2	166.5	218.7	60.1	50.8	70.8	46.8	77.3	357.1	17.1
Menominee, MI	MI	26109	0	13.8843391709714	3.0	97.2	0.3	49.7315012240385	25326	0.20935	9.553453	2.008561	7.544892	10.298628	2.153646	14280.665762	720.689475059	57.5	51.8	63.25	50.7	64.5	0.91	23	72	8.4	25.9	13.4	41.332	68.1	281.4	324.7	246.3	24.8	17.8	34.1	65.9	49.1	87.2	79.7	61.5	102.2	47.8	38	59.5	37.1	61.6	251.2	18.3
[truncated: 1,859 more rows]
